# Supplementary material for: Quantitative site- and structure-specific N-glycoproteomics characterization of differential N-glycosylation in MCF-7/ADR cancer stem cells
Source: Clin Proteomics. 2020 Feb 5;17:3. doi: 10.1186/s12014-020-9268-7 (PMC7001331; doi:10.1186/s12014-020-9268-7)
Supplement: Supplementary file 2 — Additional file 2: Table S1. The detailed tabular information of dataset number, spectrum index, retention time, precursor ion (experimental and theoretical m/z, z, IPMD), accession number, peptide sequence, glycosite, monosaccharide composition, glycan primary structure in the format of one-line text, − log(P score), glyco-bracket, and GF score for the 4016 intact N-glycopeptides identified from RPLC-MS/MS (HCD) analysis of the 1:1 mixture of isotopically diethylated intact N-glycopeptides enriched from MCF-7/ADR cancer stem cells and MCF-7/ADR cells. (Provided in a separate Excel file because of extra-ordinary length). [file 12014_2020_9268_MOESM2_ESM.xlsx]

## Sheet: Table S1
Dataset	Spectrum Index	RT(min)	Exp. m/z	Theo. m/z	z	IPMD(ppm)	Accession Number	Protein ID	Protein Name	Start	End	p-Seq	p-PTMs	GlycoSite	Composition	g-Linkage	Type	pg-nlog(P score)	NoBHs	Gly-bracket	GF score	Diagnostic ions
TR2	23147	108.87	947.721	947.719	4	1.61676	P43308	SSRB_HUMAN	Translocon-associated protein subunit beta	83	99	IAPASNVSHTVVLRPLK	I1dEN6GlcNAcK17dE	88	N2H9F0S0	01Y41Y41M(31M21M21M31G)61M(31M21M)61M	Mannose	282.63	2	N,2;	0
TR2	23147	108.87	947.721	947.719	4	1.61676	P43308	SSRB_HUMAN	Translocon-associated protein subunit beta	83	99	IAPASNVSHTVVLRPLK	I1dEN6GlcNAcK17dE	88	N2H9F0S0	01Y41Y41M(31M21M21M31G31G)61M(31M)61M	Mannose	282.63	2	N,2;	0
TR2	23124	108.77	907.208	907.206	4	2.39084	P43308	SSRB_HUMAN	Translocon-associated protein subunit beta	83	99	IAPASNVSHTVVLRPLK	I1dEN6GlcNAcK17dE	88	N2H8F0S0	01Y41Y41M(31M21M)61M(31M21M)61M21M	Mannose	266.09	1	N,2;	1	iI2-3-B/Y,C/Z,
TR2	23147	108.87	947.721	947.719	4	1.61676	P43308	SSRB_HUMAN	Translocon-associated protein subunit beta	83	99	IAPASNVSHTVVLRPLK	I1dEN6GlcNAcK17dE	88	N2H9F0S0	01Y41Y41M(31M21M21M)61M(31M21M)61M21M	Mannose	254.45	1	N,2;	0
TR1	13626	62.85	950.135	950.132	3	2.75298	P15586	GNS_HUMAN	N-acetylglucosamine-6-sulfatase	356	366	GPGIKPNQTSK	G1dEK5dEN7GlcNAcK11dE	362	N2H7F0S0	01Y41Y41M(31M21M)61M(31M21M)61M	Mannose	253.69	1	N,1;	1	iI2-3-B/Y,C/Z,
TR1	17076	79.3	1153.14	1153.14	3	5.11985	P18462	1A25_HUMAN	HLA class I histocompatibility antigen, A-25 alpha chain	108	121	YYNQSEDGSHTIQR	Y1dEN3GlcNAc	110	N2H8F0S0	01Y41Y41M(31M21M)61M(31M21M)61M21M	Mannose	247.28	1	N,2;	1	iI2-3-B/Y,C/Z,
TR3	24153	113.68	1275.23	1275.23	3	-0.177615	P46977	STT3A_HUMAN	Dolichyl-diphosphooligosaccharide--protein glycosyltransferase subunit STT3A	539	554	TILVDNNTWNNTHISR	T1dEN10GlcNAc	548	N2H9F0S0	01Y41Y41M(31M21M21M)61M(31M21M)61M21M	Mannose	246.4	1	N,1;	0
TR3	24153	113.68	1275.23	1275.23	3	-0.177615	P46977	STT3A_HUMAN	Dolichyl-diphosphooligosaccharide--protein glycosyltransferase subunit STT3A	539	554	TILVDNNTWNNTHISR	T1dEN6GlcNAc	544	N2H9F0S0	01Y41Y41M(31M21M21M)61M(31M21M)61M21M	Mannose	246.4	1	N,0;	0
TR1	13626	62.85	950.135	950.132	3	2.75298	P15586	GNS_HUMAN	N-acetylglucosamine-6-sulfatase	356	366	GPGIKPNQTSK	G1dEK5dEN7GlcNAcK11dE	362	N2H7F0S0	01Y41Y41M(31M)61M(31M21M)61M21M	Mannose	242.23	1	N,1;	3	iI2-3-X15/C,iI2-3-X45/C,iI2-3-B/Y,C/Z,
TR1	17076	79.3	1153.14	1153.14	3	5.11985	P18462	1A25_HUMAN	HLA class I histocompatibility antigen, A-25 alpha chain	108	121	YYNQSEDGSHTIQR	Y1dEN3GlcNAc	110	N2H8F0S0	01Y41Y41M(31M21M21M)61M(31M21M)61M	Mannose	238.96	1	N,2;	1	iI2-3-X25/B,
TR2	23124	108.77	907.208	907.206	4	2.39084	P43308	SSRB_HUMAN	Translocon-associated protein subunit beta	83	99	IAPASNVSHTVVLRPLK	I1dEN6GlcNAcK17dE	88	N2H8F0S0	01Y41Y41M(31M21M21M)61M(31M21M)61M	Mannose	238	1	N,2;	0
TR1	13723	63.32	946.122	946.119	3	3.45765	P15586	GNS_HUMAN	N-acetylglucosamine-6-sulfatase	356	366	GPGIKPNQTSK	G1dEK5dEN7GlcNAcK11dE	362	N2H7F0S0	01Y41Y41M(31M21M21M)61M(31M)61M	Mannose	235.2	1	N,1;	0
TR3	24153	113.68	1275.23	1275.23	3	-0.177615	P46977	STT3A_HUMAN	Dolichyl-diphosphooligosaccharide--protein glycosyltransferase subunit STT3A	539	554	TILVDNNTWNNTHISR	T1dEN10GlcNAc	548	N2H9F0S0	01Y41Y41M(31M21M21M31G)61M(31M21M)61M	Mannose	230.92	1	N,1;	0
TR3	24153	113.68	1275.23	1275.23	3	-0.177615	P46977	STT3A_HUMAN	Dolichyl-diphosphooligosaccharide--protein glycosyltransferase subunit STT3A	539	554	TILVDNNTWNNTHISR	T1dEN6GlcNAc	544	N2H9F0S0	01Y41Y41M(31M21M21M31G)61M(31M21M)61M	Mannose	230.92	1	N,0;	0
TR3	26582	125.43	1361.96	1361.96	3	3.61157	Q8TCJ2	STT3B_HUMAN	Dolichyl-diphosphooligosaccharide--protein glycosyltransferase subunit STT3B	618	636	TTLVDNNTWNNSHIALVGK	T1dEN10GlcNAcK19dE	627	N2H9F0S0	01Y41Y41M(31M21M21M)61M(31M21M)61M21M	Mannose	229.93	1	N,0;	0
TR3	26582	125.43	1361.96	1361.96	3	3.61157	Q8TCJ2	STT3B_HUMAN	Dolichyl-diphosphooligosaccharide--protein glycosyltransferase subunit STT3B	618	636	TTLVDNNTWNNSHIALVGK	T1dEN6GlcNAcK19dE	623	N2H9F0S0	01Y41Y41M(31M21M21M)61M(31M21M)61M21M	Mannose	229.93	1	N,0;	0
TR3	31536	149.32	1139.28	1139.27	4	9.01738	Q14108	SCRB2_HUMAN	Lysosome membrane protein 2	403	424	TMVFPVMYLNESVHIDKETASR	T1dEN10GlcNAcK17dE	412	N2H9F0S0	01Y41Y41M(31M21M21M)61M(31M21M)61M21M	Mannose	226.47	1	N,0;	0
TR2	24374	114.54	1221.21	1221.21	3	1.54156	P46977	STT3A_HUMAN	Dolichyl-diphosphooligosaccharide--protein glycosyltransferase subunit STT3A	539	554	TILVDNNTWNNTHISR	T1dEN10GlcNAc	548	N2H8F0S0	01Y41Y41M(31M21M)61M(31M21M)61M21M	Mannose	221.86	1	N,2;	1	iI2-3-B/Y,C/Z,
TR2	24374	114.54	1221.21	1221.21	3	1.54156	P46977	STT3A_HUMAN	Dolichyl-diphosphooligosaccharide--protein glycosyltransferase subunit STT3A	539	554	TILVDNNTWNNTHISR	T1dEN6GlcNAc	544	N2H8F0S0	01Y41Y41M(31M21M)61M(31M21M)61M21M	Mannose	221.86	1	N,0;	1	iI2-3-B/Y,C/Z,
TR3	26582	125.43	1361.96	1361.96	3	3.61157	Q8TCJ2	STT3B_HUMAN	Dolichyl-diphosphooligosaccharide--protein glycosyltransferase subunit STT3B	618	636	TTLVDNNTWNNSHIALVGK	T1dEN10GlcNAcK19dE	627	N2H9F0S0	01Y41Y41M(31M21M21M31G)61M(31M21M)61M	Mannose	219.46	2	N,0;	0
TR3	26582	125.43	1361.96	1361.96	3	3.61157	Q8TCJ2	STT3B_HUMAN	Dolichyl-diphosphooligosaccharide--protein glycosyltransferase subunit STT3B	618	636	TTLVDNNTWNNSHIALVGK	T1dEN10GlcNAcK19dE	627	N2H9F0S0	01Y41Y41M(31M21M21M31G31G)61M(31M)61M	Mannose	219.46	2	N,0;	0
TR3	26582	125.43	1361.96	1361.96	3	3.61157	Q8TCJ2	STT3B_HUMAN	Dolichyl-diphosphooligosaccharide--protein glycosyltransferase subunit STT3B	618	636	TTLVDNNTWNNSHIALVGK	T1dEN6GlcNAcK19dE	623	N2H9F0S0	01Y41Y41M(31M21M21M31G)61M(31M21M)61M	Mannose	219.46	2	N,0;	0
TR3	26582	125.43	1361.96	1361.96	3	3.61157	Q8TCJ2	STT3B_HUMAN	Dolichyl-diphosphooligosaccharide--protein glycosyltransferase subunit STT3B	618	636	TTLVDNNTWNNSHIALVGK	T1dEN6GlcNAcK19dE	623	N2H9F0S0	01Y41Y41M(31M21M21M31G31G)61M(31M)61M	Mannose	219.46	2	N,0;	0
TR2	24344	114.39	1275.23	1275.23	3	4.9915	P46977	STT3A_HUMAN	Dolichyl-diphosphooligosaccharide--protein glycosyltransferase subunit STT3A	539	554	TILVDNNTWNNTHISR	T1dEN10GlcNAc	548	N2H9F0S0	01Y41Y41M(31M21M21M31G31G)61M(31M)61M	Mannose	215.89	1	N,2;	0
TR2	24344	114.39	1275.23	1275.23	3	4.9915	P46977	STT3A_HUMAN	Dolichyl-diphosphooligosaccharide--protein glycosyltransferase subunit STT3A	539	554	TILVDNNTWNNTHISR	T1dEN6GlcNAc	544	N2H9F0S0	01Y41Y41M(31M21M21M31G31G)61M(31M)61M	Mannose	215.89	1	N,0;	0
TR1	24124	113.57	1221.21	1221.21	3	1.9414	P46977	STT3A_HUMAN	Dolichyl-diphosphooligosaccharide--protein glycosyltransferase subunit STT3A	539	554	TILVDNNTWNNTHISR	T1dEN10GlcNAc	548	N2H8F0S0	01Y41Y41M(31M21M21M)61M(31M21M)61M	Mannose	212.72	1	N,1;	0
TR1	24124	113.57	1221.21	1221.21	3	1.9414	P46977	STT3A_HUMAN	Dolichyl-diphosphooligosaccharide--protein glycosyltransferase subunit STT3A	539	554	TILVDNNTWNNTHISR	T1dEN6GlcNAc	544	N2H8F0S0	01Y41Y41M(31M21M21M)61M(31M21M)61M	Mannose	212.72	1	N,0;	0
TR1	13723	63.32	946.122	946.124	3	-1.91904	Q9NUA8	ZBT40_HUMAN	Zinc finger and BTB domain-containing protein 40	83	92	LPVGKHNFSK	L1dEK5dEN7GlcNAcK10dE	89	N2H7F0S0	01Y41Y41M(31M21M21M)61M(31M)61M	Mannose	210.51	1	N,0;	0
TR3	20266	95.29	1192.86	1192.85	3	4.84775	P35613	BASI_HUMAN	Basigin	258	273	ITDSEDKALMNGSESR	I1dEK7dEN11GlcNAc	268	N2H8F0S0	01Y41Y41M(31M21M)61M(31M21M)61M21M	Mannose	209.17	1	N,2;	1	iI2-3-B/Y,C/Z,
TR3	20266	95.29	1192.86	1192.85	3	4.84775	P35613	BASI_HUMAN	Basigin	258	273	ITDSEDKALMNGSESR	I1dEK7dEN11GlcNAc	268	N2H8F0S0	01Y41Y41M(31M21M21M)61M(31M21M)61M	Mannose	206.37	1	N,2;	0
TR2	14324	65.98	950.134	950.137	3	-3.75834	Q9NUA8	ZBT40_HUMAN	Zinc finger and BTB domain-containing protein 40	83	92	LPVGKHNFSK	L1dEK5dEN7GlcNAcK10dE	89	N2H7F0S0	01Y41Y41M(31M21M)61M(31M21M)61M	Mannose	205.73	1	N,0;	0
TR1	10000	45.23	1298.05	1298.04	2	4.25851	P50454	SERPH_HUMAN	Serpin H1	117	124	SLSNSTAR	S1dEN4GlcNAc	120	N2H8F0S0	01Y41Y41M(31M21M)61M(31M21M)61M21M	Mannose	203.87	1	N,2;	1	iI2-3-B/Y,C/Z,
TR1	17076	79.3	1154.48	1154.48	3	3.70864	P18462	1A25_HUMAN	HLA class I histocompatibility antigen, A-25 alpha chain	108	121	YYNQSEDGSHTIQR	Y1dEN3GlcNAc	110	N2H8F0S0	01Y41Y41M(31M21M21M31G)61M(31M)61M	Mannose	200.54	2	N,2;	0
TR2	31636	149.49	1139.28	1139.27	4	4.83861	Q14108	SCRB2_HUMAN	Lysosome membrane protein 2	403	424	TMVFPVMYLNESVHIDKETASR	T1dEN10GlcNAcK17dE	412	N2H9F0S0	01Y41Y41M(31M21M21M31G)61M(31M21M)61M	Mannose	198.57	1	N,0;	0
TR1	9800	44.26	1306.05	1306.05	2	1.93987	Q9H201	EPN3_HUMAN	Epsin-3	64	69	LNDSGK	L1dEN2GlcNAcK6dE	65	N2H9F0S0	01Y41Y41M(31M21M21M)61M(31M21M)61M21M	Mannose	195.68	1	N,0;	0
TR1	9800	44.26	1306.05	1306.05	2	1.93987	Q96IV0	NGLY1_HUMAN	Peptide-N(4)-(N-acetyl-beta-glucosaminyl)asparagine amidase	113	118	LDGSNK	L1dEN5GlcNAcK6dE	117	N2H9F0S0	01Y41Y41M(31M21M21M)61M(31M21M)61M21M	Mannose	195.68	1	N,0;	0
TR1	10000	45.23	1298.05	1298.04	2	4.25851	P50454	SERPH_HUMAN	Serpin H1	117	124	SLSNSTAR	S1dEN4GlcNAc	120	N2H8F0S0	01Y41Y41M(31M21M21M)61M(31M21M)61M	Mannose	195.44	1	N,2;	0
TR1	13723	63.32	946.122	946.11	3	12.3319	Q7L8C5	SYT13_HUMAN	Synaptotagmin-13	311	320	AKNLHSNQSK	A1dEK2dEN7GlcNAcK10dE	317	N2H7F0S0	01Y41Y41M(31M21M21M)61M(31M)61M	Mannose	195.43	2	N,0;	0
TR1	13723	63.32	946.122	946.11	3	12.3319	Q7L8C5	SYT13_HUMAN	Synaptotagmin-13	311	320	AKNLHSNQSK	A1dEK2dEN7GlcNAcK10dE	317	N2H7F0S0	01Y41Y41M(31M21M)61M(31M21M)61M	Mannose	195.43	2	N,0;	1	iI2-3-B/Y,C/Z,
TR1	13551	62.51	950.135	950.137	3	-2.21662	Q9NUA8	ZBT40_HUMAN	Zinc finger and BTB domain-containing protein 40	83	92	LPVGKHNFSK	L1dEK5dEN7GlcNAcK10dE	89	N2H7F0S0	01Y41Y41M(31M)61M(31M21M)61M21M	Mannose	195.01	2	N,0;	3	iI2-3-X15/C,iI2-3-X45/C,iI2-3-B/Y,C/Z,
TR1	17133	79.59	1208.5	1208.49	3	2.80777	P18462	1A25_HUMAN	HLA class I histocompatibility antigen, A-25 alpha chain	108	121	YYNQSEDGSHTIQR	Y1dEN3GlcNAc	110	N2H9F0S0	01Y41Y41M(31M21M21M)61M(31M21M)61M21M	Mannose	194.64	1	N,1;	0
TR3	20266	95.29	1192.86	1192.85	3	4.65912	Q9Y2I7	FYV1_HUMAN	1-phosphatidylinositol 3-phosphate 5-kinase	1712	1728	SSSPIRLPEMSGGQTNR	S1dEN16GlcNAc	1727	N2H8F0S0	01Y41Y41M(31M21M)61M(31M21M)61M21M	Mannose	192.63	1	N,2;	1	iI2-3-B/Y,C/Z,
TR2	20447	96.1	1192.86	1192.85	3	5.4625	Q8TF62	AT8B4_HUMAN	Probable phospholipid-transporting ATPase IM	1162	1175	THYNSTSWIENLCK	T1dEN11GlcNAcC13CamK14dE	1172	N2H8F0S0	01Y41Y41M(31M21M)61M(31M21M)61M21M	Mannose	191.35	1	N,0;	1	iI2-3-B/Y,C/Z,
TR2	20447	96.1	1192.86	1192.85	3	5.4625	Q8TF62	AT8B4_HUMAN	Probable phospholipid-transporting ATPase IM	1162	1175	THYNSTSWIENLCK	T1dEN4GlcNAcC13CamK14dE	1165	N2H8F0S0	01Y41Y41M(31M21M)61M(31M21M)61M21M	Mannose	191.35	1	N,0;	1	iI2-3-B/Y,C/Z,
TR3	20266	95.29	1192.86	1192.85	3	4.65912	Q9Y2I7	FYV1_HUMAN	1-phosphatidylinositol 3-phosphate 5-kinase	1712	1728	SSSPIRLPEMSGGQTNR	S1dEN16GlcNAc	1727	N2H8F0S0	01Y41Y41M(31M21M21M)61M(31M21M)61M	Mannose	189.83	1	N,2;	0
TR1	9800	44.26	1306.05	1306.05	2	1.93987	P24046	GBRR1_HUMAN	Gamma-aminobutyric acid receptor subunit rho-1	233	238	GNDSLK	G1dEN2GlcNAcK6dE	234	N2H9F0S0	01Y41Y41M(31M21M21M)61M(31M21M)61M21M	Mannose	189.24	1	N,0;	0
TR1	9800	44.26	1306.05	1306.05	2	1.93987	P0DMS9	TMIG3_HUMAN	Transmembrane domain-containing protein TMIGD3	188	193	DLSGNK	D1dEN5GlcNAcK6dE	192	N2H9F0S0	01Y41Y41M(31M21M21M)61M(31M21M)61M21M	Mannose	189.24	1	N,0;	0
TR1	9800	44.26	1306.05	1306.05	2	1.93987	Q9H8J5	MANS1_HUMAN	MANSC domain-containing protein 1	72	77	NISGDK	N1GlcNAc@dEK6dE	72	N2H9F0S0	01Y41Y41M(31M21M21M)61M(31M21M)61M21M	Mannose	189.24	1	N,0;	0
TR1	9800	44.26	1306.05	1306.05	2	1.93987	Q9Y6D6	BIG1_HUMAN	Brefeldin A-inhibited guanine nucleotide-exchange protein 1	858	863	GINDSK	G1dEN3GlcNAcK6dE	860	N2H9F0S0	01Y41Y41M(31M21M21M)61M(31M21M)61M21M	Mannose	189.24	1	N,0;	0
TR1	17133	79.59	1208.5	1208.49	3	2.80777	P18462	1A25_HUMAN	HLA class I histocompatibility antigen, A-25 alpha chain	108	121	YYNQSEDGSHTIQR	Y1dEN3GlcNAc	110	N2H9F0S0	01Y41Y41M(31M21M21M31G)61M(31M21M)61M	Mannose	189.14	1	N,1;	0
TR2	20447	96.1	1192.86	1192.85	3	5.4625	Q8TF62	AT8B4_HUMAN	Probable phospholipid-transporting ATPase IM	1162	1175	THYNSTSWIENLCK	T1dEN11GlcNAcC13CamK14dE	1172	N2H8F0S0	01Y41Y41M(31M21M21M)61M(31M21M)61M	Mannose	188.58	1	N,0;	0
TR2	20447	96.1	1192.86	1192.85	3	5.4625	Q8TF62	AT8B4_HUMAN	Probable phospholipid-transporting ATPase IM	1162	1175	THYNSTSWIENLCK	T1dEN4GlcNAcC13CamK14dE	1165	N2H8F0S0	01Y41Y41M(31M21M21M)61M(31M21M)61M	Mannose	188.58	1	N,0;	0
TR1	20145	94.74	1192.86	1192.85	3	2.90339	P35613	BASI_HUMAN	Basigin	258	273	ITDSEDKALMNGSESR	I1dEK7dEN11GlcNAc	268	N2H8F0S0	01Y41Y41M(31M21M21M31G)61M(31M)61M	Mannose	188.33	1	N,2;	0
TR1	10000	45.23	1298.05	1298.04	2	4.25851	Q9NR82	KCNQ5_HUMAN	Potassium voltage-gated channel subfamily KQT member 5	679	686	STSANISR	S1dEN5GlcNAc	683	N2H8F0S0	01Y41Y41M(31M21M)61M(31M21M)61M21M	Mannose	187.61	1	N,1;	1	iI2-3-B/Y,C/Z,
TR1	10000	45.23	1298.05	1298.04	2	4.25851	Q8IYU4	UBQLN_HUMAN	Ubiquilin-like protein	25	32	NISSSATR	N1GlcNAc@dE	25	N2H8F0S0	01Y41Y41M(31M21M)61M(31M21M)61M21M	Mannose	187.61	1	N,0;	1	iI2-3-B/Y,C/Z,
TR2	17929	83.43	1044.13	1044.13	3	3.39006	P07996	TSP1_HUMAN	Thrombospondin-1	1065	1077	VVNSTTGPGEHLR	V1dEN3GlcNAc	1067	N2H8F0S0	01Y41Y41M(31M21M21M)61M(31M21M)61M	Mannose	187.57	2	N,2;	0
TR2	17929	83.43	1044.13	1044.13	3	3.39006	P07996	TSP1_HUMAN	Thrombospondin-1	1065	1077	VVNSTTGPGEHLR	V1dEN3GlcNAc	1067	N2H8F0S0	01Y41Y41M(31M21M21M31G)61M(31M)61M	Mannose	187.57	2	N,2;	0
TR1	10000	45.23	1298.05	1298.04	2	2.5282	Q68DE3	USF3_HUMAN	Basic helix-loop-helix domain-containing protein USF3	1996	2002	NRSGNQR	N1GlcNAc@dE	1996	N2H8F0S0	01Y41Y41M(31M21M)61M(31M21M)61M21M	Mannose	185.77	1	N,0;	1	iI2-3-B/Y,C/Z,
TR3	24718	116.42	955.464	955.462	4	2.38864	Q96JJ7	TMX3_HUMAN	Protein disulfide-isomerase TMX3	248	265	LVALAVIDEKNTSVEHTR	L1dEK10dEN11GlcNAc	258	N2H8F0S0	01Y41Y41M(31M21M)61M(31M21M)61M21M	Mannose	185.09	1	N,0;	1	iI2-3-A25/Z,
TR1	13478	62.17	1058.17	1058.17	3	2.75207	P15586	GNS_HUMAN	N-acetylglucosamine-6-sulfatase	356	366	GPGIKPNQTSK	G1dEK5dEN7GlcNAcK11dE	362	N2H9F0S0	01Y41Y41M(31M21M21M)61M(31M21M)61M21M	Mannose	184.95	1	N,0;	1	45AI3,
TR2	17929	83.43	1044.13	1044.13	3	3.39006	P07996	TSP1_HUMAN	Thrombospondin-1	1065	1077	VVNSTTGPGEHLR	V1dEN3GlcNAc	1067	N2H8F0S0	01Y41Y41M(31M21M)61M(31M21M)61M21M	Mannose	184.84	1	N,2;	1	iI2-3-B/Y,C/Z,
TR3	24175	113.79	1275.23	1275.22	3	10.749	Q9GZT9	EGLN1_HUMAN	Egl nine homolog 1	296	312	TKAMVACYPGNGTGYVR	T1dEK2dEC7CamN11GlcNAc	306	N2H9F0S0	01Y41Y41M(31M21M21M)61M(31M21M)61M21M	Mannose	184.34	1	N,0;	0
TR1	10000	45.23	1298.05	1298.04	2	1.40343	Q15149	PLEC_HUMAN	Plectin	785	791	NTNMTAK	N1dEN3GlcNAcK7dE	787	N2H8F0S0	01Y41Y41M(31M21M)61M(31M21M)61M21M	Mannose	183.91	1	N,1;	1	iI2-3-B/Y,C/Z,
TR2	24374	114.54	1221.21	1221.21	3	1.49816	Q8NDW4	ZN248_HUMAN	Zinc finger protein 248	485	499	THTGEKPFICNECGK	T1dEK6dEC10CamN11GlcNAcC13CamK15dE	495	N2H8F0S0	01Y41Y41M(31M21M)61M(31M21M)61M21M	Mannose	182.82	1	N,1;	1	iI2-3-B/Y,C/Z,
TR1	10000	45.23	1298.05	1298.04	2	1.40343	P05231	IL6_HUMAN	Interleukin-6	69	74	KETCNK	K1dEC4CamN5GlcNAcK6dE	73	N2H8F0S0	01Y41Y41M(31M21M)61M(31M21M)61M21M	Mannose	182.34	1	N,1;	1	iI2-3-B/Y,C/Z,
TR1	26476	124.86	1307.95	1307.94	3	6.87034	Q8TCJ2	STT3B_HUMAN	Dolichyl-diphosphooligosaccharide--protein glycosyltransferase subunit STT3B	618	636	TTLVDNNTWNNSHIALVGK	T1dEN10GlcNAcK19dE	627	N2H8F0S0	01Y41Y41M(31M21M21M)61M(31M21M)61M	Mannose	182.22	1	N,0;	0
TR1	26476	124.86	1307.95	1307.94	3	6.87034	Q8TCJ2	STT3B_HUMAN	Dolichyl-diphosphooligosaccharide--protein glycosyltransferase subunit STT3B	618	636	TTLVDNNTWNNSHIALVGK	T1dEN6GlcNAcK19dE	623	N2H8F0S0	01Y41Y41M(31M21M21M)61M(31M21M)61M	Mannose	182.22	1	N,0;	0
TR1	13596	62.71	1004.15	1004.15	3	3.8466	P15586	GNS_HUMAN	N-acetylglucosamine-6-sulfatase	356	366	GPGIKPNQTSK	G1dEK5dEN7GlcNAcK11dE	362	N2H8F0S0	01Y41Y41M(31M21M21M)61M(31M21M)61M	Mannose	182	1	N,0;	0
TR1	9800	44.26	1306.05	1306.05	2	1.93987	Q9H201	EPN3_HUMAN	Epsin-3	64	69	LNDSGK	L1dEN2GlcNAcK6dE	65	N2H9F0S0	01Y41Y41M(31M21M21M31G31G)61M(31M)61M	Mannose	181.93	1	N,0;	0
TR1	9800	44.26	1306.05	1306.05	2	1.93987	Q96IV0	NGLY1_HUMAN	Peptide-N(4)-(N-acetyl-beta-glucosaminyl)asparagine amidase	113	118	LDGSNK	L1dEN5GlcNAcK6dE	117	N2H9F0S0	01Y41Y41M(31M21M21M31G31G)61M(31M)61M	Mannose	181.93	1	N,0;	0
TR2	24374	114.54	1221.21	1221.2	3	10.3665	Q9Y620	RA54B_HUMAN	DNA repair and recombination protein RAD54B	876	891	HFSGDHLNLTDPFLER	H1dEN8GlcNAc	883	N2H8F0S0	01Y41Y41M(31M21M)61M(31M21M)61M21M	Mannose	181.82	1	N,0;	1	iI2-3-B/Y,C/Z,
TR1	31378	148.21	1137.27	1137.26	4	9.87628	Q14108	SCRB2_HUMAN	Lysosome membrane protein 2	403	424	TMVFPVMYLNESVHIDKETASR	T1dEN10GlcNAcK17dE	412	N2H9F0S0	01Y41Y41M(31M21M21M31G31G)61M(31M)61M	Mannose	181.06	1	N,0;	2	iI3-3-X35/C,iIII3-3-X12/B,iIII4-7-X12/B,
TR2	17509	81.32	1385.13	1385.12	2	4.51294	Q9Y4L1	HYOU1_HUMAN	Hypoxia up-regulated protein 1	869	877	NATLAEQAK	N1GlcNAc@dEK9dE	869	N2H8F0S0	01Y41Y41M(31M21M)61M(31M21M)61M21M	Mannose	180.19	1	N,0;	1	iI2-3-B/Y,C/Z,
TR1	26476	124.86	1307.95	1307.94	3	6.87034	Q8TCJ2	STT3B_HUMAN	Dolichyl-diphosphooligosaccharide--protein glycosyltransferase subunit STT3B	618	636	TTLVDNNTWNNSHIALVGK	T1dEN10GlcNAcK19dE	627	N2H8F0S0	01Y41Y41M(31M21M)61M(31M21M)61M21M	Mannose	179.68	1	N,0;	1	iI2-3-B/Y,C/Z,
TR1	26476	124.86	1307.95	1307.94	3	6.87034	Q8TCJ2	STT3B_HUMAN	Dolichyl-diphosphooligosaccharide--protein glycosyltransferase subunit STT3B	618	636	TTLVDNNTWNNSHIALVGK	T1dEN6GlcNAcK19dE	623	N2H8F0S0	01Y41Y41M(31M21M)61M(31M21M)61M21M	Mannose	179.68	1	N,0;	1	iI2-3-B/Y,C/Z,
TR1	10000	45.23	1298.05	1298.03	2	9.54114	P53779	MK10_HUMAN	Mitogen-activated protein kinase 10	36	41	HYNMSK	H1dEN3GlcNAcK6dE	38	N2H8F0S0	01Y41Y41M(31M21M)61M(31M21M)61M21M	Mannose	179.53	1	N,1;	1	iI2-3-B/Y,C/Z,
TR1	10000	45.23	1298.05	1298.03	2	9.54114	Q9Y238	DLEC1_HUMAN	Deleted in lung and esophageal cancer protein 1	781	786	MWNNSK	M1dEN3GlcNAcK6dE	783	N2H8F0S0	01Y41Y41M(31M21M)61M(31M21M)61M21M	Mannose	179.53	1	N,1;	1	iI2-3-B/Y,C/Z,
TR1	10000	45.23	1298.05	1298.04	2	8.25379	Q9NYK1	TLR7_HUMAN	Toll-like receptor 7	109	114	NNMCIK	N1dEN2GlcNAcC4CamK6dE	110	N2H8F0S0	01Y41Y41M(31M21M)61M(31M21M)61M21M	Mannose	179.53	1	N,1;	1	iI2-3-B/Y,C/Z,
TR1	10000	45.23	1298.05	1298.04	2	4.25851	Q9NR82	KCNQ5_HUMAN	Potassium voltage-gated channel subfamily KQT member 5	679	686	STSANISR	S1dEN5GlcNAc	683	N2H8F0S0	01Y41Y41M(31M21M21M)61M(31M21M)61M	Mannose	179.18	1	N,1;	0
TR1	10000	45.23	1298.05	1298.04	2	4.25851	Q8IYU4	UBQLN_HUMAN	Ubiquilin-like protein	25	32	NISSSATR	N1GlcNAc@dE	25	N2H8F0S0	01Y41Y41M(31M21M21M)61M(31M21M)61M	Mannose	179.18	1	N,0;	0
TR1	13596	62.71	1004.15	1004.15	3	3.8466	P15586	GNS_HUMAN	N-acetylglucosamine-6-sulfatase	356	366	GPGIKPNQTSK	G1dEK5dEN7GlcNAcK11dE	362	N2H8F0S0	01Y41Y41M(31M21M)61M(31M21M)61M21M	Mannose	179.02	1	N,0;	0
TR1	13478	62.17	1058.17	1058.17	3	2.75207	P15586	GNS_HUMAN	N-acetylglucosamine-6-sulfatase	356	366	GPGIKPNQTSK	G1dEK5dEN7GlcNAcK11dE	362	N2H9F0S0	01Y41Y41M(31M21M21M31G)61M(31M21M)61M	Mannose	178.84	1	N,0;	0
TR1	9684	43.7	904.389	904.386	3	3.65218	Q5JTV8	TOIP1_HUMAN	Torsin-1A-interacting protein 1	397	404	HLNSSHPR	H1dEN3GlcNAc	399	N2H8F0S0	01Y41Y41M(31M21M)61M(31M21M)61M21M	Mannose	178.56	1	N,2;	1	iI2-3-B/Y,C/Z,
TR1	10000	45.23	1298.05	1298.03	2	11.1089	Q8IVL0	NAV3_HUMAN	Neuron navigator 3	1605	1612	SLGNMTGR	S1dEN4GlcNAc	1608	N2H8F0S0	01Y41Y41M(31M21M)61M(31M21M)61M21M	Mannose	178.49	1	N,0;	1	iI2-3-B/Y,C/Z,
TR1	13551	62.51	950.135	950.124	3	11.9773	Q7L8C5	SYT13_HUMAN	Synaptotagmin-13	311	320	AKNLHSNQSK	A1dEK2dEN7GlcNAcK10dE	317	N2H7F0S0	01Y41Y41M(31M)61M(31M21M)61M21M	Mannose	178.07	2	N,0;	3	iI2-3-X15/C,iI2-3-X45/C,iI2-3-B/Y,C/Z,
TR1	24966	117.61	1250.89	1250.89	3	4.62188	P35613	BASI_HUMAN	Basigin	153	170	ILLTCSLNDSATEVTGHR	I1dEC5CamN8GlcNAc	160	N2H8F0S0	01Y41Y41M(31M21M)61M(31M21M)61M21M	Mannose	177.93	1	N,1;	2	45AI3,iI2-3-B/Y,C/Z,
TR2	17509	81.32	1385.13	1385.12	2	4.51294	Q9Y4L1	HYOU1_HUMAN	Hypoxia up-regulated protein 1	869	877	NATLAEQAK	N1GlcNAc@dEK9dE	869	N2H8F0S0	01Y41Y41M(31M21M21M)61M(31M21M)61M	Mannose	177.62	1	N,0;	0
TR1	10000	45.23	1298.05	1298.04	2	2.5282	Q68DE3	USF3_HUMAN	Basic helix-loop-helix domain-containing protein USF3	1996	2002	NRSGNQR	N1GlcNAc@dE	1996	N2H8F0S0	01Y41Y41M(31M21M21M)61M(31M21M)61M	Mannose	177.34	1	N,0;	0
TR1	14112	65.16	878.769	878.767	3	2.63234	P07602	SAP_HUMAN	Prosaposin	328	336	LIDNNKTEK	L1dEN5GlcNAcK6dEK9dE	332	N2H6F0S0	01Y41Y41M(31M21M)61M(31M)61M	Mannose	176.83	1	N,4;	1	iI2-3-B/Y,C/Z,
TR2	17406	80.8	1154.48	1154.48	3	-4.42852	Q9BW66-3	CINP_HUMAN	Isoform 3 of Cyclin-dependent kinase 2-interacting protein	1	14	MNGTIYANECQQIR	M1dEN8GlcNAcC10Cam	8	N2H8F0S0	01Y41Y41M(31M21M)61M(31M21M)61M21M	Mannose	176.38	1	N,0;	1	iI2-3-B/Y,C/Z,
TR2	17406	80.8	1154.48	1154.48	3	-4.42852	Q9BW66-3	CINP_HUMAN	Isoform 3 of Cyclin-dependent kinase 2-interacting protein	1	14	MNGTIYANECQQIR	M1dEN2GlcNAcC10Cam	2	N2H8F0S0	01Y41Y41M(31M21M)61M(31M21M)61M21M	Mannose	176.38	1	N,1;	1	iI2-3-B/Y,C/Z,
TR2	24344	114.39	1275.57	1275.55	3	13.285	Q9Y620	RA54B_HUMAN	DNA repair and recombination protein RAD54B	876	891	HFSGDHLNLTDPFLER	H1dEN8GlcNAc	883	N2H9F0S0	01Y41Y41M(31M21M21M)61M(31M21M)61M21M	Mannose	175.8	1	N,0;	0
TR2	24299	114.17	1221.55	1221.55	3	2.76726	Q15973	ZN124_HUMAN	Zinc finger protein 124	283	297	THIAQKPYVCNNCGK	T1dEK6dEC10CamN11GlcNAcC13CamK15dE	293	N2H8F0S0	01Y41Y41M(31M21M)61M(31M21M)61M21M	Mannose	175.67	1	N,0;	1	iI2-3-B/Y,C/Z,
TR1	24966	117.61	1250.89	1250.89	3	4.62188	P35613	BASI_HUMAN	Basigin	153	170	ILLTCSLNDSATEVTGHR	I1dEC5CamN8GlcNAc	160	N2H8F0S0	01Y41Y41M(31M21M21M)61M(31M21M)61M	Mannose	175.57	1	N,1;	1	iI2-3-X25/C,
TR3	24718	116.42	955.464	955.462	4	2.38864	Q96JJ7	TMX3_HUMAN	Protein disulfide-isomerase TMX3	248	265	LVALAVIDEKNTSVEHTR	L1dEK10dEN11GlcNAc	258	N2H8F0S0	01Y41Y41M(31M21M21M)61M(31M21M)61M	Mannose	175.54	1	N,0;	0
TR1	9800	44.26	1306.05	1306.05	2	1.93987	P24046	GBRR1_HUMAN	Gamma-aminobutyric acid receptor subunit rho-1	233	238	GNDSLK	G1dEN2GlcNAcK6dE	234	N2H9F0S0	01Y41Y41M(31M21M21M31G31G)61M(31M)61M	Mannose	175.49	1	N,0;	0
TR1	9800	44.26	1306.05	1306.05	2	1.93987	P0DMS9	TMIG3_HUMAN	Transmembrane domain-containing protein TMIGD3	188	193	DLSGNK	D1dEN5GlcNAcK6dE	192	N2H9F0S0	01Y41Y41M(31M21M21M31G31G)61M(31M)61M	Mannose	175.49	1	N,0;	0
TR1	9800	44.26	1306.05	1306.05	2	1.93987	Q9H8J5	MANS1_HUMAN	MANSC domain-containing protein 1	72	77	NISGDK	N1GlcNAc@dEK6dE	72	N2H9F0S0	01Y41Y41M(31M21M21M31G31G)61M(31M)61M	Mannose	175.49	1	N,0;	0
TR1	9800	44.26	1306.05	1306.05	2	1.93987	Q9Y6D6	BIG1_HUMAN	Brefeldin A-inhibited guanine nucleotide-exchange protein 1	858	863	GINDSK	G1dEN3GlcNAcK6dE	860	N2H9F0S0	01Y41Y41M(31M21M21M31G31G)61M(31M)61M	Mannose	175.49	1	N,0;	0
TR1	10000	45.23	1298.05	1298.04	2	1.40343	Q15149	PLEC_HUMAN	Plectin	785	791	NTNMTAK	N1dEN3GlcNAcK7dE	787	N2H8F0S0	01Y41Y41M(31M21M21M)61M(31M21M)61M	Mannose	175.48	1	N,1;	0
TR1	17787	82.87	937.452	937.454	4	-2.8255	Q15818	NPTX1_HUMAN	Neuronal pentraxin-1	153	169	LNSSSQTNSLKDLLQSK	L1dEN2GlcNAcK11dEK17dE	154	N2H8F0S0	01Y41Y41M(31M21M21M)61M(31M21M)61M	Mannose	175.41	1	N,0;	1	iIII3-3-X12/B,
TR1	20145	94.74	1192.86	1192.86	3	-4.32212	P26367-2	PAX6_HUMAN	Isoform 5a of Paired box protein Pax-6	54	69	VQVLDNQNVSNGCVSK	V1dEN11GlcNAcC13CamK16dE	64	N2H8F0S0	01Y41Y41M(31M21M)61M(31M21M)61M21M	Mannose	174.92	1	N,0;	1	iI2-3-B/Y,C/Z,
TR1	20145	94.74	1192.86	1192.86	3	-4.32212	P26367-2	PAX6_HUMAN	Isoform 5a of Paired box protein Pax-6	54	69	VQVLDNQNVSNGCVSK	V1dEN8GlcNAcC13CamK16dE	61	N2H8F0S0	01Y41Y41M(31M21M)61M(31M21M)61M21M	Mannose	174.92	1	N,0;	1	iI2-3-B/Y,C/Z,
TR1	9998	45.21	1298.55	1298.54	2	5.09198	P35367	HRH1_HUMAN	Histamine H1 receptor	320	326	DYVAVNR	D1dEN6GlcNAc	325	N2H8F0S0	01Y41Y41M(31M21M)61M(31M21M)61M21M	Mannose	174.73	1	N,0;	1	iI2-3-B/Y,C/Z,
TR2	17929	83.43	1044.13	1044.12	3	9.29552	P35442	TSP2_HUMAN	Thrombospondin-2	1067	1079	VVNSTTGTGEHLR	V1dEN3GlcNAc	1069	N2H8F0S0	01Y41Y41M(31M21M21M)61M(31M21M)61M	Mannose	174.63	2	N,0;	0
TR2	17929	83.43	1044.13	1044.12	3	9.29552	P35442	TSP2_HUMAN	Thrombospondin-2	1067	1079	VVNSTTGTGEHLR	V1dEN3GlcNAc	1069	N2H8F0S0	01Y41Y41M(31M21M21M31G)61M(31M)61M	Mannose	174.63	2	N,0;	0
TR1	10000	45.23	1298.05	1298.03	2	11.1497	Q15035	TRAM2_HUMAN	Translocating chain-associated membrane protein 2	356	363	AENGTSPR	A1dEN3GlcNAc	358	N2H8F0S0	01Y41Y41M(31M21M)61M(31M21M)61M21M	Mannose	174.42	1	N,0;	1	iI2-3-B/Y,C/Z,
TR1	10000	45.23	1298.05	1298.03	2	11.1497	Q9NY74	ETAA1_HUMAN	Ewing's tumor-associated antigen 1	430	437	ANTSPDAR	A1dEN2GlcNAc	431	N2H8F0S0	01Y41Y41M(31M21M)61M(31M21M)61M21M	Mannose	174.42	1	N,0;	1	iI2-3-B/Y,C/Z,
TR3	20756	97.73	1202.87	1202.86	3	10.9992	P02452	CO1A1_HUMAN	Collagen alpha-1(I) chain	1357	1371	LMSTEASQNITYHCK	L1dEN9GlcNAcC14CamK15dE	1365	N2H8F0S0	01Y41Y41M(31M21M21M31G)61M(31M)61M	Mannose	174.17	1	N,0;	0
TR1	14112	65.16	878.769	878.767	3	2.63234	P07602	SAP_HUMAN	Prosaposin	328	336	LIDNNKTEK	L1dEN5GlcNAcK6dEK9dE	332	N2H6F0S0	01Y41Y41M(31M)61M(31M21M)61M	Mannose	173.95	1	N,4;	4	iI2-3-X15/C,iI2-3-X35/B,iI2-3-X45/C,iI2-3-B/Y,C/Z,
TR1	10000	45.23	1298.05	1298.04	2	1.40343	P05231	IL6_HUMAN	Interleukin-6	69	74	KETCNK	K1dEC4CamN5GlcNAcK6dE	73	N2H8F0S0	01Y41Y41M(31M21M21M)61M(31M21M)61M	Mannose	173.91	1	N,1;	0
TR2	17370	80.62	1262.51	1262.51	3	2.36995	P18462	1A25_HUMAN	HLA class I histocompatibility antigen, A-25 alpha chain	108	121	YYNQSEDGSHTIQR	Y1dEN3GlcNAc	110	N2H10F0S0	01Y41Y41M(31M21M21M31G)61M(31M21M)61M21M	Mannose	173.85	1	N,1;	0
TR2	9858	44.39	1306.05	1306.05	2	0.537889	Q96IV0	NGLY1_HUMAN	Peptide-N(4)-(N-acetyl-beta-glucosaminyl)asparagine amidase	113	118	LDGSNK	L1dEN5GlcNAcK6dE	117	N2H9F0S0	01Y41Y41M(31M21M21M31G)61M(31M21M)61M	Mannose	173.62	2	N,0;	0
TR2	9858	44.39	1306.05	1306.05	2	0.537889	Q9H201	EPN3_HUMAN	Epsin-3	64	69	LNDSGK	L1dEN2GlcNAcK6dE	65	N2H9F0S0	01Y41Y41M(31M21M21M31G)61M(31M21M)61M	Mannose	173.62	2	N,0;	0
TR1	9928	44.88	1298.05	1298.03	2	10.3034	Q8WVM8	SCFD1_HUMAN	Sec1 family domain-containing protein 1	576	583	GNDSSVPR	G1dEN2GlcNAc	577	N2H8F0S0	01Y41Y41M(31M21M)61M(31M21M)61M21M	Mannose	173.26	1	N,0;	1	iI2-3-B/Y,C/Z,
TR2	24299	114.17	1221.55	1221.55	3	2.76726	Q15973	ZN124_HUMAN	Zinc finger protein 124	283	297	THIAQKPYVCNNCGK	T1dEK6dEC10CamN11GlcNAcC13CamK15dE	293	N2H8F0S0	01Y41Y41M(31M21M21M)61M(31M21M)61M	Mannose	173.09	1	N,0;	1	iI2-3-X25/C,
TR1	17787	82.87	937.452	937.454	4	-2.8255	Q15818	NPTX1_HUMAN	Neuronal pentraxin-1	153	169	LNSSSQTNSLKDLLQSK	L1dEN2GlcNAcK11dEK17dE	154	N2H8F0S0	01Y41Y41M(31M21M21M31G)61M(31M)61M	Mannose	172.77	1	N,0;	2	iIII3-3-X12/B,iI2-3-X25/C,
TR1	10000	45.23	1298.05	1298.03	2	11.1089	Q9HC35	EMAL4_HUMAN	Echinoderm microtubule-associated protein-like 4	759	764	NRSDCK	N1GlcNAc@dEC5CamK6dE	759	N2H8F0S0	01Y41Y41M(31M21M)61M(31M21M)61M21M	Mannose	172.76	1	N,0;	1	iI2-3-B/Y,C/Z,
TR1	20145	94.74	1192.86	1192.86	3	-4.32212	P26367-2	PAX6_HUMAN	Isoform 5a of Paired box protein Pax-6	54	69	VQVLDNQNVSNGCVSK	V1dEN11GlcNAcC13CamK16dE	64	N2H8F0S0	01Y41Y41M(31M21M21M)61M(31M21M)61M	Mannose	172.24	1	N,0;	0
TR1	20145	94.74	1192.86	1192.86	3	-4.32212	P26367-2	PAX6_HUMAN	Isoform 5a of Paired box protein Pax-6	54	69	VQVLDNQNVSNGCVSK	V1dEN8GlcNAcC13CamK16dE	61	N2H8F0S0	01Y41Y41M(31M21M21M)61M(31M21M)61M	Mannose	172.24	1	N,0;	0
TR2	17929	83.43	1044.13	1044.12	3	9.29552	P35442	TSP2_HUMAN	Thrombospondin-2	1067	1079	VVNSTTGTGEHLR	V1dEN3GlcNAc	1069	N2H8F0S0	01Y41Y41M(31M21M)61M(31M21M)61M21M	Mannose	171.9	1	N,0;	1	iI2-3-B/Y,C/Z,
TR2	24299	114.17	1221.21	1221.22	3	-2.83892	Q9NU22	MDN1_HUMAN	Midasin	1091	1107	TSLIQWLAAATGNHCVR	T1dEN13GlcNAcC15Cam	1103	N2H8F0S0	01Y41Y41M(31M21M21M)61M(31M21M)61M	Mannose	171.66	2	N,1;	1	iI2-3-X25/C,
TR2	24299	114.17	1221.21	1221.22	3	-2.83892	Q9NU22	MDN1_HUMAN	Midasin	1091	1107	TSLIQWLAAATGNHCVR	T1dEN13GlcNAcC15Cam	1103	N2H8F0S0	01Y41Y41M(31M21M)61M(31M21M)61M21M	Mannose	171.66	2	N,1;	1	iI2-3-B/Y,C/Z,
TR1	10000	45.23	1298.05	1298.05	2	-2.86682	Q02487	DSC2_HUMAN	Desmocollin-2	627	634	AINDTAAR	A1dEN3GlcNAc	629	N2H8F0S0	01Y41Y41M(31M21M21M)61M(31M21M)61M	Mannose	171.62	2	N,0;	0
TR1	10000	45.23	1298.05	1298.05	2	-2.86682	Q02487	DSC2_HUMAN	Desmocollin-2	627	634	AINDTAAR	A1dEN3GlcNAc	629	N2H8F0S0	01Y41Y41M(31M21M21M31G)61M(31M)61M	Mannose	171.62	2	N,0;	0
TR1	13514	62.34	1004.15	1004.15	3	4.27208	P15586	GNS_HUMAN	N-acetylglucosamine-6-sulfatase	356	366	GPGIKPNQTSK	G1dEK5dEN7GlcNAcK11dE	362	N2H8F0S0	01Y41Y41M(31M21M21M31G)61M(31M)61M	Mannose	171.5	2	N,1;	0
TR1	10000	45.23	1298.05	1298.03	2	11.1089	Q6ZRU5	YQ032_HUMAN	Putative uncharacterized protein FLJ46089	135	140	DSNRCK	D1dEN3GlcNAcC5CamK6dE	137	N2H8F0S0	01Y41Y41M(31M21M)61M(31M21M)61M21M	Mannose	171.12	1	N,1;	1	iI2-3-B/Y,C/Z,
TR1	10000	45.23	1298.05	1298.04	2	8.25379	Q9NYK1	TLR7_HUMAN	Toll-like receptor 7	109	114	NNMCIK	N1dEN2GlcNAcC4CamK6dE	110	N2H8F0S0	01Y41Y41M(31M21M21M)61M(31M21M)61M	Mannose	171.12	1	N,1;	0
TR2	17370	80.62	1262.51	1262.51	3	2.36995	P18462	1A25_HUMAN	HLA class I histocompatibility antigen, A-25 alpha chain	108	121	YYNQSEDGSHTIQR	Y1dEN3GlcNAc	110	N2H10F0S0	01Y41Y41M(31M21M21M31G31G)61M(31M21M)61M	Mannose	171.07	1	N,1;	0
TR1	9684	43.7	904.389	904.386	3	3.65218	Q5JTV8	TOIP1_HUMAN	Torsin-1A-interacting protein 1	397	404	HLNSSHPR	H1dEN3GlcNAc	399	N2H8F0S0	01Y41Y41M(31M21M21M)61M(31M21M)61M	Mannose	170.99	1	N,2;	0
TR3	18636	87.07	1498.65	1498.63	2	6.83925	Q8TCJ2	STT3B_HUMAN	Dolichyl-diphosphooligosaccharide--protein glycosyltransferase subunit STT3B	637	647	AMSSNETAAYK	A1dEN5GlcNAcK11dE	641	N2H8F0S0	01Y41Y41M(31M21M)61M(31M21M)61M21M	Mannose	170.56	1	N,1;	1	iI2-3-B/Y,C/Z,
TR2	24374	114.54	1221.21	1221.21	3	1.49816	Q8NDW4	ZN248_HUMAN	Zinc finger protein 248	485	499	THTGEKPFICNECGK	T1dEK6dEC10CamN11GlcNAcC13CamK15dE	495	N2H8F0S0	01Y41Y41M(31M21M21M)61M(31M21M)61M	Mannose	170.07	1	N,1;	0
TR1	9998	45.21	1298.55	1298.54	2	5.09198	P35367	HRH1_HUMAN	Histamine H1 receptor	320	326	DYVAVNR	D1dEN6GlcNAc	325	N2H8F0S0	01Y41Y41M(31M21M21M)61M(31M21M)61M	Mannose	169.27	1	N,0;	0
TR1	19840	93.2	1232.04	1232.03	2	8.64243	Q9H3P2	NELFA_HUMAN	Negative elongation factor A	430	435	NLSLTR	N1GlcNAc@dE	430	N2H8F0S0	01Y41Y41M(31M21M)61M(31M21M)61M21M	Mannose	169.22	1	N,0;	1	iI2-3-B/Y,C/Z,
TR1	19840	93.2	1232.04	1232.03	2	8.64243	P25391	LAMA1_HUMAN	Laminin subunit alpha-1	2046	2051	VNTTLR	V1dEN2GlcNAc	2047	N2H8F0S0	01Y41Y41M(31M21M)61M(31M21M)61M21M	Mannose	169.22	1	N,2;	1	iI2-3-B/Y,C/Z,
TR3	17478	81.29	1385.13	1385.12	2	4.16042	Q9Y4L1	HYOU1_HUMAN	Hypoxia up-regulated protein 1	869	877	NATLAEQAK	N1GlcNAc@dEK9dE	869	N2H8F0S0	01Y41Y41M(31M21M21M31G)61M(31M)61M	Mannose	168.72	1	N,0;	0
TR3	20756	97.73	1202.87	1202.86	3	10.9992	P02452	CO1A1_HUMAN	Collagen alpha-1(I) chain	1357	1371	LMSTEASQNITYHCK	L1dEN9GlcNAcC14CamK15dE	1365	N2H8F0S0	01Y41Y41M(31M21M21M)61M(31M21M)61M	Mannose	168.69	1	N,0;	0
TR2	24344	114.39	1275.57	1275.55	3	13.285	Q9Y620	RA54B_HUMAN	DNA repair and recombination protein RAD54B	876	891	HFSGDHLNLTDPFLER	H1dEN8GlcNAc	883	N2H9F0S0	01Y41Y41M(31M21M21M31G)61M(31M21M)61M	Mannose	168.42	1	N,0;	0
TR3	18636	87.07	1498.65	1498.63	2	6.83925	Q8TCJ2	STT3B_HUMAN	Dolichyl-diphosphooligosaccharide--protein glycosyltransferase subunit STT3B	637	647	AMSSNETAAYK	A1dEN5GlcNAcK11dE	641	N2H8F0S0	01Y41Y41M(31M21M21M)61M(31M21M)61M	Mannose	167.67	1	N,1;	0
TR2	9858	44.39	1306.05	1306.05	2	0.537889	Q9H8J5	MANS1_HUMAN	MANSC domain-containing protein 1	72	77	NISGDK	N1GlcNAc@dEK6dE	72	N2H9F0S0	01Y41Y41M(31M21M21M31G)61M(31M21M)61M	Mannose	166.97	2	N,0;	0
TR2	9858	44.39	1306.05	1306.05	2	0.537889	Q9Y6D6	BIG1_HUMAN	Brefeldin A-inhibited guanine nucleotide-exchange protein 1	858	863	GINDSK	G1dEN3GlcNAcK6dE	860	N2H9F0S0	01Y41Y41M(31M21M21M31G)61M(31M21M)61M	Mannose	166.97	2	N,0;	0
TR2	9858	44.39	1306.05	1306.05	2	0.537889	P24046	GBRR1_HUMAN	Gamma-aminobutyric acid receptor subunit rho-1	233	238	GNDSLK	G1dEN2GlcNAcK6dE	234	N2H9F0S0	01Y41Y41M(31M21M21M31G)61M(31M21M)61M	Mannose	166.97	2	N,0;	0
TR2	9858	44.39	1306.05	1306.05	2	0.537889	P0DMS9	TMIG3_HUMAN	Transmembrane domain-containing protein TMIGD3	188	193	DLSGNK	D1dEN5GlcNAcK6dE	192	N2H9F0S0	01Y41Y41M(31M21M21M31G)61M(31M21M)61M	Mannose	166.97	2	N,0;	0
TR1	19840	93.2	1232.04	1232.03	2	8.64243	Q9H3P2	NELFA_HUMAN	Negative elongation factor A	430	435	NLSLTR	N1GlcNAc@dE	430	N2H8F0S0	01Y41Y41M(31M21M21M)61M(31M21M)61M	Mannose	166.64	1	N,0;	0
TR1	19840	93.2	1232.04	1232.03	2	8.64243	P25391	LAMA1_HUMAN	Laminin subunit alpha-1	2046	2051	VNTTLR	V1dEN2GlcNAc	2047	N2H8F0S0	01Y41Y41M(31M21M21M)61M(31M21M)61M	Mannose	166.64	1	N,2;	0
TR2	24299	114.17	1221.21	1221.22	3	-2.83892	Q9NU22	MDN1_HUMAN	Midasin	1091	1107	TSLIQWLAAATGNHCVR	T1dEN13GlcNAcC15Cam	1103	N2H8F0S0	01Y41Y41M(31M21M21M31G)61M(31M)61M	Mannose	166.49	1	N,1;	0
TR1	13723	63.32	946.456	946.459	3	-3.17642	Q9HA82	CERS4_HUMAN	Ceramide synthase 4	77	86	QVKPNATLEK	Q1dEK3dEN5GlcNAcK10dE	81	N2H7F0S0	01Y41Y41M(31M21M21M)61M(31M)61M	Mannose	164.65	1	N,0;	0
TR1	10000	45.23	1298.05	1298.03	2	11.1089	Q8IVL0	NAV3_HUMAN	Neuron navigator 3	1605	1612	SLGNMTGR	S1dEN4GlcNAc	1608	N2H8F0S0	01Y41Y41M(31M21M21M)61M(31M21M)61M	Mannose	164.59	1	N,0;	0
TR1	24588	115.8	942.454	942.446	6	7.72916	Q15293	RCN1_HUMAN	Reticulocalbin-1	38	70	VVRPDSELGERPPEDNQSFQYDHEAFLGKEDSK	V1dEN16GlcNAcK29dEK33dE	53	N5H3F1S0	01Y(61F)41Y41M(31M41Y)61M(21Y)61Y	Complex	164.24	1	N,0;	2	iI3III3Y,iII3III3Y,iI3III4Y,iII3III4Y,
TR1	24124	113.57	1221.21	1221.2	3	6.07667	Q8WZ42	TITIN_HUMAN	Titin	7648	7664	NSVGKSNCTVSVHVSDR	N1dEK5dEN7GlcNAcC8Cam	7654	N2H8F0S0	01Y41Y41M(31M21M)61M(31M21M)61M21M	Mannose	164.22	1	N,1;	1	iI2-3-B/Y,C/Z,
TR1	17096	79.4	1445.65	1445.64	2	5.71114	Q02809	PLOD1_HUMAN	Procollagen-lysine,2-oxoglutarate 5-dioxygenase 1	534	541	YIHQNYTK	Y1dEN5GlcNAcK8dE	538	N2H8F0S0	01Y41Y41M(31M21M)61M(31M21M)61M21M	Mannose	164.01	1	N,4;	0
TR3	26582	125.43	1361.96	1361.95	3	10.0898	O14802	RPC1_HUMAN	DNA-directed RNA polymerase III subunit RPC1	1246	1264	TTSNNTYEVEKTLGIEAAR	T1dEN4GlcNAcK11dE	1249	N2H9F0S0	01Y41Y41M(31M21M21M31G)61M(31M21M)61M	Mannose	163.24	1	N,0;	0
TR2	17929	83.43	1044.13	1044.13	3	-0.00799109	Q8IXH8-1	CAD26_HUMAN	Isoform 1 of Cadherin-like protein 26	718	728	MAETLNQSKER	M1dEN6GlcNAcK9dE	723	N2H8F0S0	01Y41Y41M(31M21M21M)61M(31M21M)61M	Mannose	162.94	3	N,0;	0
TR2	17929	83.43	1044.13	1044.13	3	-0.00799109	Q8IXH8-1	CAD26_HUMAN	Isoform 1 of Cadherin-like protein 26	718	728	MAETLNQSKER	M1dEN6GlcNAcK9dE	723	N2H8F0S0	01Y41Y41M(31M21M)61M(31M21M)61M21M	Mannose	162.94	3	N,0;	1	iI2-3-B/Y,C/Z,
TR2	17929	83.43	1044.13	1044.13	3	-0.00799109	Q8IXH8-1	CAD26_HUMAN	Isoform 1 of Cadherin-like protein 26	718	728	MAETLNQSKER	M1dEN6GlcNAcK9dE	723	N2H8F0S0	01Y41Y41M(31M21M21M31G)61M(31M)61M	Mannose	162.94	3	N,0;	0
TR1	17157	79.71	1154.48	1154.48	3	-2.73675	Q9BW66-3	CINP_HUMAN	Isoform 3 of Cyclin-dependent kinase 2-interacting protein	1	14	MNGTIYANECQQIR	M1dEN8GlcNAcC10Cam	8	N2H8F0S0	01Y41Y41M(31M21M21M)61M(31M21M)61M	Mannose	162.33	1	N,0;	0
TR1	17157	79.71	1154.48	1154.48	3	-2.73675	Q9BW66-3	CINP_HUMAN	Isoform 3 of Cyclin-dependent kinase 2-interacting protein	1	14	MNGTIYANECQQIR	M1dEN2GlcNAcC10Cam	2	N2H8F0S0	01Y41Y41M(31M21M21M)61M(31M21M)61M	Mannose	162.33	1	N,0;	0
TR2	16618	76.85	1145.96	1145.96	2	2.09855	Q8TDX9	PK1L1_HUMAN	Polycystic kidney disease protein 1-like 1	875	880	NSSETR	N1GlcNAc@dE	875	N2H7F0S0	01Y41Y41M(31M21M)61M(31M21M)61M	Mannose	162.11	1	N,0;	1	iI2-3-B/Y,C/Z,
TR1	13723	63.32	946.456	946.459	3	-3.17642	Q9HA82	CERS4_HUMAN	Ceramide synthase 4	77	86	QVKPNATLEK	Q1dEK3dEN5GlcNAcK10dE	81	N2H7F0S0	01Y41Y41M(31M21M)61M(31M21M)61M	Mannose	161.73	1	N,0;	1	iI2-3-B/Y,C/Z,
TR1	24124	113.57	1221.21	1221.2	3	6.07667	Q8WZ42	TITIN_HUMAN	Titin	7648	7664	NSVGKSNCTVSVHVSDR	N1dEK5dEN7GlcNAcC8Cam	7654	N2H8F0S0	01Y41Y41M(31M21M21M)61M(31M21M)61M	Mannose	161.67	1	N,1;	0
TR3	10060	45.37	1217.52	1217.52	2	3.84368	Q6IQ26	DEN5A_HUMAN	DENN domain-containing protein 5A	465	471	ENETIAR	E1dEN2GlcNAc	466	N2H7F0S0	01Y41Y41M(31M21M)61M(31M21M)61M	Mannose	161.37	1	N,0;	1	iI2-3-B/Y,C/Z,
TR1	22807	107.49	907.208	907.206	4	2.45812	P43308	SSRB_HUMAN	Translocon-associated protein subunit beta	83	99	IAPASNVSHTVVLRPLK	I1dEN6GlcNAcK17dE	88	N2H8F0S0	01Y41Y41M(31M21M21M31G)61M(31M)61M	Mannose	161.17	1	N,1;	2	25AIII2,02AIII2,
TR2	16618	76.85	1145.96	1145.97	2	-6.01775	Q9HBL0-2	TENS1_HUMAN	Isoform 2 of Tensin-1	31	36	NMSVSR	N1GlcNAc@dE	31	N2H7F0S0	01Y41Y41M(31M21M)61M(31M21M)61M	Mannose	160.96	1	N,0;	1	iI2-3-B/Y,C/Z,
TR2	16618	76.85	1145.96	1145.97	2	-6.01775	Q13563	PKD2_HUMAN	Polycystin-2	1	6	MVNSSR	M1dEN3GlcNAc	3	N2H7F0S0	01Y41Y41M(31M21M)61M(31M21M)61M	Mannose	160.96	1	N,0;	1	iI2-3-B/Y,C/Z,
TR1	18470	86.3	1575.66	1575.65	2	5.14569	Q8TCJ2	STT3B_HUMAN	Dolichyl-diphosphooligosaccharide--protein glycosyltransferase subunit STT3B	637	647	AMSSNETAAYK	A1dEN5GlcNAcK11dE	641	N2H9F0S0	01Y41Y41M(31M21M21M)61M(31M21M)61M21M	Mannose	160.67	1	N,1;	0
TR1	9800	44.26	1306.05	1306.03	2	11.5859	Q99500	S1PR3_HUMAN	Sphingosine 1-phosphate receptor 3	14	19	GNETLR	G1dEN2GlcNAc	15	N2H9F0S0	01Y41Y41M(31M21M21M)61M(31M21M)61M21M	Mannose	160.64	1	N,0;	0
TR1	10000	45.23	1298.05	1298.05	2	-2.86682	Q02487	DSC2_HUMAN	Desmocollin-2	627	634	AINDTAAR	A1dEN3GlcNAc	629	N2H8F0S0	01Y41Y41M(31M21M)61M(31M21M)61M21M	Mannose	160.52	1	N,0;	1	iI2-3-B/Y,C/Z,
TR1	10000	45.23	1298.05	1298.03	2	11.1497	Q15035	TRAM2_HUMAN	Translocating chain-associated membrane protein 2	356	363	AENGTSPR	A1dEN3GlcNAc	358	N2H8F0S0	01Y41Y41M(31M21M21M)61M(31M21M)61M	Mannose	160.52	1	N,0;	0
TR1	10000	45.23	1298.05	1298.03	2	11.1497	Q9NY74	ETAA1_HUMAN	Ewing's tumor-associated antigen 1	430	437	ANTSPDAR	A1dEN2GlcNAc	431	N2H8F0S0	01Y41Y41M(31M21M21M)61M(31M21M)61M	Mannose	160.52	1	N,0;	0
TR1	19819	93.1	1236.06	1236.04	2	12.4608	P16383	GCFC2_HUMAN	GC-rich sequence DNA-binding factor 2	630	635	SAVENK	S1dEN5GlcNAcK6dE	634	N2H8F0S0	01Y41Y41M(31M21M)61M(31M21M)61M21M	Mannose	159.9	1	N,0;	1	iI2-3-B/Y,C/Z,
TR1	17157	79.71	1154.48	1154.48	3	-2.73675	Q9BW66-3	CINP_HUMAN	Isoform 3 of Cyclin-dependent kinase 2-interacting protein	1	14	MNGTIYANECQQIR	M1dEN8GlcNAcC10Cam	8	N2H8F0S0	01Y41Y41M(31M21M21M31G)61M(31M)61M	Mannose	159.61	2	N,0;	0
TR1	17157	79.71	1154.48	1154.48	3	-2.73675	Q9BW66-3	CINP_HUMAN	Isoform 3 of Cyclin-dependent kinase 2-interacting protein	1	14	MNGTIYANECQQIR	M1dEN2GlcNAcC10Cam	2	N2H8F0S0	01Y41Y41M(31M21M21M31G)61M(31M)61M	Mannose	159.61	2	N,0;	0
TR3	10060	45.37	1217.52	1217.52	2	1.95869	O95376	ARI2_HUMAN	E3 ubiquitin-protein ligase ARIH2	246	251	RVQCNR	R1dEC4CamN5GlcNAc	250	N2H7F0S0	01Y41Y41M(31M21M)61M(31M21M)61M	Mannose	159.51	1	N,0;	1	iI2-3-B/Y,C/Z,
TR1	19840	93.2	1232.04	1232.03	2	8.64243	P57075	UBS3A_HUMAN	Ubiquitin-associated and SH3 domain-containing protein A	206	211	LSNLTR	L1dEN3GlcNAc	208	N2H8F0S0	01Y41Y41M(31M21M)61M(31M21M)61M21M	Mannose	159.46	1	N,2;	1	iI2-3-B/Y,C/Z,
TR3	10060	45.37	1217.52	1217.51	2	5.17262	P35367	HRH1_HUMAN	Histamine H1 receptor	320	326	DYVAVNR	D1dEN6GlcNAc	325	N2H7F0S0	01Y41Y41M(31M21M)61M(31M21M)61M	Mannose	159.44	1	N,1;	1	iI2-3-B/Y,C/Z,
TR1	10000	45.23	1298.05	1298.03	2	11.1089	Q9HC35	EMAL4_HUMAN	Echinoderm microtubule-associated protein-like 4	759	764	NRSDCK	N1GlcNAc@dEC5CamK6dE	759	N2H8F0S0	01Y41Y41M(31M21M21M)61M(31M21M)61M	Mannose	158.86	1	N,0;	0
TR1	13626	62.85	950.469	950.466	3	3.01979	Q92506	DHB8_HUMAN	Estradiol 17-beta-dehydrogenase 8	149	160	GSIINISSIVGK	G1dEN5GlcNAcK12dE	153	N2H7F0S0	01Y41Y41M(31M21M)61M(31M21M)61M	Mannose	158.61	1	N,1;	1	iI2-3-B/Y,C/Z,
TR1	13626	62.85	950.469	950.466	3	3.01979	Q6P4Q7	CNNM4_HUMAN	Metal transporter CNNM4	126	137	GNTSGVLVVLTK	G1dEN2GlcNAcK12dE	127	N2H7F0S0	01Y41Y41M(31M21M)61M(31M21M)61M	Mannose	158.61	1	N,1;	1	iI2-3-B/Y,C/Z,
TR1	9800	44.26	1306.05	1306.03	2	11.5859	Q58EX2	SDK2_HUMAN	Protein sidekick-2	1669	1674	GNLTER	G1dEN2GlcNAc	1670	N2H9F0S0	01Y41Y41M(31M21M21M)61M(31M21M)61M21M	Mannose	158.47	1	N,0;	0
TR1	9800	44.26	1306.05	1306.03	2	11.5859	O14815	CAN9_HUMAN	Calpain-9	658	663	LENASR	L1dEN3GlcNAc	660	N2H9F0S0	01Y41Y41M(31M21M21M)61M(31M21M)61M21M	Mannose	158.47	1	N,0;	0
TR1	9800	44.26	1306.05	1306.03	2	11.5859	P40306	PSB10_HUMAN	Proteasome subunit beta type-10	20	25	NASLER	N1GlcNAc@dE	20	N2H9F0S0	01Y41Y41M(31M21M21M)61M(31M21M)61M21M	Mannose	158.47	1	N,0;	0
TR1	9800	44.26	1306.05	1306.03	2	11.5859	O60296	TRAK2_HUMAN	Trafficking kinesin-binding protein 2	410	415	IANDTR	I1dEN3GlcNAc	412	N2H9F0S0	01Y41Y41M(31M21M21M)61M(31M21M)61M21M	Mannose	158.47	1	N,0;	0
TR1	9800	44.26	1306.05	1306.03	2	11.5859	Q9Y4F3	MARF1_HUMAN	Meiosis regulator and mRNA stability factor 1	706	711	ENLSAR	E1dEN2GlcNAc	707	N2H9F0S0	01Y41Y41M(31M21M21M)61M(31M21M)61M21M	Mannose	158.47	1	N,0;	0
TR1	9800	44.26	1306.05	1306.03	2	11.5859	Q9Y5I1	PCDAB_HUMAN	Protocadherin alpha-11	264	269	LNATDR	L1dEN2GlcNAc	265	N2H9F0S0	01Y41Y41M(31M21M21M)61M(31M21M)61M21M	Mannose	158.47	1	N,0;	0
TR1	17096	79.4	1445.65	1445.64	2	5.71114	Q02809	PLOD1_HUMAN	Procollagen-lysine,2-oxoglutarate 5-dioxygenase 1	534	541	YIHQNYTK	Y1dEN5GlcNAcK8dE	538	N2H8F0S0	01Y41Y41M(31M21M21M)61M(31M21M)61M	Mannose	158.27	1	N,4;	0
TR3	26582	125.43	1361.96	1361.95	3	10.0898	O14802	RPC1_HUMAN	DNA-directed RNA polymerase III subunit RPC1	1246	1264	TTSNNTYEVEKTLGIEAAR	T1dEN4GlcNAcK11dE	1249	N2H9F0S0	01Y41Y41M(31M21M21M)61M(31M21M)61M21M	Mannose	158.05	1	N,0;	0
TR1	16179	74.84	1145.96	1145.96	2	-0.824653	P05181	CP2E1_HUMAN	Cytochrome P450 2E1	141	146	QGNESR	Q1dEN3GlcNAc	143	N2H7F0S0	01Y41Y41M(31M21M)61M(31M21M)61M	Mannose	157.9	1	N,0;	1	iI2-3-B/Y,C/Z,
TR1	10000	45.23	1298.05	1298.03	2	11.1089	Q6ZRU5	YQ032_HUMAN	Putative uncharacterized protein FLJ46089	135	140	DSNRCK	D1dEN3GlcNAcC5CamK6dE	137	N2H8F0S0	01Y41Y41M(31M21M21M)61M(31M21M)61M	Mannose	157.22	1	N,1;	0
TR1	10000	45.23	1298.05	1298.03	2	9.54114	P53779	MK10_HUMAN	Mitogen-activated protein kinase 10	36	41	HYNMSK	H1dEN3GlcNAcK6dE	38	N2H8F0S0	01Y41Y41M(31M21M21M)61M(31M21M)61M	Mannose	157.22	1	N,1;	0
TR1	10000	45.23	1298.05	1298.03	2	9.54114	Q9Y238	DLEC1_HUMAN	Deleted in lung and esophageal cancer protein 1	781	786	MWNNSK	M1dEN3GlcNAcK6dE	783	N2H8F0S0	01Y41Y41M(31M21M21M)61M(31M21M)61M	Mannose	157.22	1	N,1;	0
TR1	19840	93.2	1232.04	1232.03	2	8.64243	P57075	UBS3A_HUMAN	Ubiquitin-associated and SH3 domain-containing protein A	206	211	LSNLTR	L1dEN3GlcNAc	208	N2H8F0S0	01Y41Y41M(31M21M21M)61M(31M21M)61M	Mannose	156.88	1	N,2;	0
TR2	17929	83.43	1044.13	1044.13	3	-0.0415118	A7E2U8	CD047_HUMAN	UPF0602 protein C4orf47	149	161	GTGYGYANITIGK	G1dEN8GlcNAcK13dE	156	N2H8F0S0	01Y41Y41M(31M21M21M)61M(31M21M)61M	Mannose	156.75	3	N,1;	0
TR2	17929	83.43	1044.13	1044.13	3	-0.0415118	A7E2U8	CD047_HUMAN	UPF0602 protein C4orf47	149	161	GTGYGYANITIGK	G1dEN8GlcNAcK13dE	156	N2H8F0S0	01Y41Y41M(31M21M)61M(31M21M)61M21M	Mannose	156.75	3	N,1;	1	iI2-3-B/Y,C/Z,
TR2	17929	83.43	1044.13	1044.13	3	-0.0415118	A7E2U8	CD047_HUMAN	UPF0602 protein C4orf47	149	161	GTGYGYANITIGK	G1dEN8GlcNAcK13dE	156	N2H8F0S0	01Y41Y41M(31M21M21M31G)61M(31M)61M	Mannose	156.75	3	N,1;	0
TR2	24374	114.54	1221.21	1221.2	3	10.3665	Q9Y620	RA54B_HUMAN	DNA repair and recombination protein RAD54B	876	891	HFSGDHLNLTDPFLER	H1dEN8GlcNAc	883	N2H8F0S0	01Y41Y41M(31M21M21M)61M(31M21M)61M	Mannose	156.68	1	N,0;	0
TR2	16618	76.85	1145.96	1145.96	2	2.09855	Q8TDX9	PK1L1_HUMAN	Polycystic kidney disease protein 1-like 1	875	880	NSSETR	N1GlcNAc@dE	875	N2H7F0S0	01Y41Y41M(31M)61M(31M21M)61M21M	Mannose	156.11	1	N,0;	1	iI2-3-B/Y,C/Z,
TR2	17430	80.92	1100.46	1100.46	3	4.36699	P18462	1A25_HUMAN	HLA class I histocompatibility antigen, A-25 alpha chain	108	121	YYNQSEDGSHTIQR	Y1dEN3GlcNAc	110	N2H7F0S0	01Y41Y41M(31M21M)61M(31M21M)61M	Mannose	156.04	1	N,1;	1	iI2-3-B/Y,C/Z,
TR1	9684	43.7	904.389	904.384	3	5.31078	Q96BJ8	ELMO3_HUMAN	Engulfment and cell motility protein 3	385	392	FVLENSSR	F1dEN5GlcNAc	389	N2H8F0S0	01Y41Y41M(31M21M)61M(31M21M)61M21M	Mannose	156.01	1	N,0;	1	iI2-3-B/Y,C/Z,
TR1	19819	93.1	1236.06	1236.04	2	12.4608	Q8WV22	NSE1_HUMAN	Non-structural maintenance of chromosomes element 1 homolog	47	52	NATVDK	N1GlcNAc@dEK6dE	47	N2H8F0S0	01Y41Y41M(31M21M)61M(31M21M)61M21M	Mannose	155.64	1	N,0;	1	iI2-3-B/Y,C/Z,
TR1	18470	86.3	1575.66	1575.65	2	5.14569	Q8TCJ2	STT3B_HUMAN	Dolichyl-diphosphooligosaccharide--protein glycosyltransferase subunit STT3B	637	647	AMSSNETAAYK	A1dEN5GlcNAcK11dE	641	N2H9F0S0	01Y41Y41M(31M21M21M31G)61M(31M21M)61M	Mannose	155.17	1	N,1;	0
TR1	14112	65.16	878.769	878.767	3	2.63234	Q9UPN9	TRI33_HUMAN	E3 ubiquitin-protein ligase TRIM33	348	356	IKEVNETNK	I1dEK2dEN5GlcNAcK9dE	352	N2H6F0S0	01Y41Y41M(31M21M)61M(31M)61M	Mannose	154.52	1	N,1;	1	iI2-3-B/Y,C/Z,
TR1	14112	65.16	878.769	878.767	3	2.63234	Q9BQQ3	GORS1_HUMAN	Golgi reassembly-stacking protein 1	48	56	LNKENDTLK	L1dEK3dEN5GlcNAcK9dE	52	N2H6F0S0	01Y41Y41M(31M21M)61M(31M)61M	Mannose	154.52	1	N,1;	1	iI2-3-B/Y,C/Z,
TR2	14358	66.13	1004.15	1004.15	3	-2.80072	Q9NUA8	ZBT40_HUMAN	Zinc finger and BTB domain-containing protein 40	83	92	LPVGKHNFSK	L1dEK5dEN7GlcNAcK10dE	89	N2H8F0S0	01Y41Y41M(31M21M21M)61M(31M21M)61M	Mannose	153.82	1	N,0;	0
TR1	19819	93.1	1236.06	1236.04	2	12.4608	Q9H2Y7	ZN106_HUMAN	Zinc finger protein 106	366	371	DITGNK	D1dEN5GlcNAcK6dE	370	N2H8F0S0	01Y41Y41M(31M21M)61M(31M21M)61M21M	Mannose	153.68	1	N,0;	1	iI2-3-B/Y,C/Z,
TR1	19819	93.1	1236.06	1236.04	2	12.4608	Q6DD88	ATLA3_HUMAN	Atlastin-3	310	315	EINGSK	E1dEN3GlcNAcK6dE	312	N2H8F0S0	01Y41Y41M(31M21M)61M(31M21M)61M21M	Mannose	153.68	1	N,1;	1	iI2-3-B/Y,C/Z,
TR1	19819	93.1	1236.06	1236.04	2	12.4608	Q6UWU4	CF089_HUMAN	Bombesin receptor-activated protein C6orf89	257	262	DASLNK	D1dEN5GlcNAcK6dE	261	N2H8F0S0	01Y41Y41M(31M21M)61M(31M21M)61M21M	Mannose	153.68	1	N,0;	1	iI2-3-B/Y,C/Z,
TR1	19819	93.1	1236.06	1236.04	2	12.4608	Q03701	CEBPZ_HUMAN	CCAAT/enhancer-binding protein zeta	1006	1011	DNASLK	D1dEN2GlcNAcK6dE	1007	N2H8F0S0	01Y41Y41M(31M21M)61M(31M21M)61M21M	Mannose	153.68	1	N,0;	1	iI2-3-B/Y,C/Z,
TR1	19819	93.1	1236.06	1236.04	2	12.4608	O75563	SKAP2_HUMAN	Src kinase-associated phosphoprotein 2	34	39	GENLSK	G1dEN3GlcNAcK6dE	36	N2H8F0S0	01Y41Y41M(31M21M)61M(31M21M)61M21M	Mannose	153.68	1	N,0;	1	iI2-3-B/Y,C/Z,
TR1	19819	93.1	1236.06	1236.04	2	12.4608	Q13332	PTPRS_HUMAN	Receptor-type tyrosine-protein phosphatase S	1387	1392	ANDSLK	A1dEN2GlcNAcK6dE	1388	N2H8F0S0	01Y41Y41M(31M21M)61M(31M21M)61M21M	Mannose	153.68	1	N,1;	1	iI2-3-B/Y,C/Z,
TR3	24245	114.12	1167.2	1167.19	3	8.64996	P46977	STT3A_HUMAN	Dolichyl-diphosphooligosaccharide--protein glycosyltransferase subunit STT3A	539	554	TILVDNNTWNNTHISR	T1dEN10GlcNAc	548	N2H7F0S0	01Y41Y41M(31M21M21M)61M(31M)61M	Mannose	153.59	1	N,0;	0
TR3	24245	114.12	1167.2	1167.19	3	8.64996	P46977	STT3A_HUMAN	Dolichyl-diphosphooligosaccharide--protein glycosyltransferase subunit STT3A	539	554	TILVDNNTWNNTHISR	T1dEN6GlcNAc	544	N2H7F0S0	01Y41Y41M(31M21M21M)61M(31M)61M	Mannose	153.59	1	N,0;	0
TR2	18066	84.12	1149.84	1149.84	3	3.04491	Q96AY3	FKB10_HUMAN	Peptidyl-prolyl cis-trans isomerase FKBP10	384	397	TLSRPSETCNETTK	T1dEC9CamN10GlcNAcK14dE	393	N2H8F0S0	01Y41Y41M(31M21M)61M(31M21M)61M21M	Mannose	152.33	1	N,0;	0
TR1	16179	74.84	1145.96	1145.96	2	-0.824653	P05181	CP2E1_HUMAN	Cytochrome P450 2E1	141	146	QGNESR	Q1dEN3GlcNAc	143	N2H7F0S0	01Y41Y41M(31M)61M(31M21M)61M21M	Mannose	152.12	1	N,0;	1	iI2-3-B/Y,C/Z,
TR2	16618	76.85	1145.46	1145.47	2	-5.34947	Q96QB1	RHG07_HUMAN	Rho GTPase-activating protein 7	1242	1247	ENSSPR	E1dEN2GlcNAc	1243	N2H7F0S0	01Y41Y41M(31M21M)61M(31M21M)61M	Mannose	151.92	1	N,0;	1	iI2-3-B/Y,C/Z,
TR2	16618	76.85	1145.46	1145.47	2	-5.34947	P58546	MTPN_HUMAN	Myotrophin	25	30	GEDVNR	G1dEN5GlcNAc	29	N2H7F0S0	01Y41Y41M(31M21M)61M(31M21M)61M	Mannose	151.92	1	N,0;	1	iI2-3-B/Y,C/Z,
TR2	16618	76.85	1145.46	1145.47	2	-5.34947	Q5U5R9	HECD2_HUMAN	Probable E3 ubiquitin-protein ligase HECTD2	71	76	EAAENR	E1dEN5GlcNAc	75	N2H7F0S0	01Y41Y41M(31M21M)61M(31M21M)61M	Mannose	151.92	1	N,0;	1	iI2-3-B/Y,C/Z,
TR1	14112	65.16	878.769	878.767	3	2.63234	Q9UPN9	TRI33_HUMAN	E3 ubiquitin-protein ligase TRIM33	348	356	IKEVNETNK	I1dEK2dEN5GlcNAcK9dE	352	N2H6F0S0	01Y41Y41M(31M)61M(31M21M)61M	Mannose	151.64	1	N,1;	4	iI2-3-X15/C,iI2-3-X35/B,iI2-3-X45/C,iI2-3-B/Y,C/Z,
TR1	14112	65.16	878.769	878.767	3	2.63234	Q9BQQ3	GORS1_HUMAN	Golgi reassembly-stacking protein 1	48	56	LNKENDTLK	L1dEK3dEN5GlcNAcK9dE	52	N2H6F0S0	01Y41Y41M(31M)61M(31M21M)61M	Mannose	151.64	1	N,1;	4	iI2-3-X15/C,iI2-3-X35/B,iI2-3-X45/C,iI2-3-B/Y,C/Z,
TR2	24344	114.39	1275.57	1275.56	3	4.94272	Q8NDW4	ZN248_HUMAN	Zinc finger protein 248	485	499	THTGEKPFICNECGK	T1dEK6dEC10CamN11GlcNAcC13CamK15dE	495	N2H9F0S0	01Y41Y41M(31M21M21M31G31G)61M(31M)61M	Mannose	151.55	1	N,1;	0
TR3	19853	93.21	1233.17	1233.16	3	8.37993	P02751	FINC_HUMAN	Fibronectin	535	550	HEEGHMLNCTCFGQGR	H1dEN8GlcNAcC9CamC11Cam	542	N2H8F0S0	01Y41Y41M(31M21M)61M(31M21M)61M21M	Mannose	150.98	1	N,0;	0
TR2	17929	83.43	1044.13	1044.12	3	12.8718	Q96F15	GIMA5_HUMAN	GTPase IMAP family member 5	17	29	SEDNLSATPPALR	S1dEN4GlcNAc	20	N2H8F0S0	01Y41Y41M(31M21M21M31G)61M(31M)61M	Mannose	150.91	1	N,0;	0
TR3	10060	45.37	1217.52	1217.52	2	1.95869	O95376	ARI2_HUMAN	E3 ubiquitin-protein ligase ARIH2	246	251	RVQCNR	R1dEC4CamN5GlcNAc	250	N2H7F0S0	01Y41Y41M(31M)61M(31M21M)61M21M	Mannose	150.89	1	N,0;	1	iI2-3-B/Y,C/Z,
TR2	14358	66.13	1004.15	1004.15	3	-2.80072	Q9NUA8	ZBT40_HUMAN	Zinc finger and BTB domain-containing protein 40	83	92	LPVGKHNFSK	L1dEK5dEN7GlcNAcK10dE	89	N2H8F0S0	01Y41Y41M(31M21M)61M(31M21M)61M21M	Mannose	150.83	1	N,0;	0
TR2	14358	66.13	1004.15	1004.14	3	10.6286	Q7L8C5	SYT13_HUMAN	Synaptotagmin-13	311	320	AKNLHSNQSK	A1dEK2dEN7GlcNAcK10dE	317	N2H8F0S0	01Y41Y41M(31M21M21M)61M(31M21M)61M	Mannose	150.83	1	N,0;	0
TR3	18644	87.11	1443.08	1443.08	2	5.27678	O00469	PLOD2_HUMAN	Procollagen-lysine,2-oxoglutarate 5-dioxygenase 2	695	703	YNCSIESPR	Y1dEN2GlcNAcC3Cam	696	N2H8F0S0	01Y41Y41M(31M21M21M)61M(31M21M)61M	Mannose	150.79	2	N,0;	0
TR3	18644	87.11	1443.08	1443.08	2	5.27678	O00469	PLOD2_HUMAN	Procollagen-lysine,2-oxoglutarate 5-dioxygenase 2	695	703	YNCSIESPR	Y1dEN2GlcNAcC3Cam	696	N2H8F0S0	01Y41Y41M(31M21M)61M(31M21M)61M21M	Mannose	150.79	2	N,0;	1	iI2-3-B/Y,C/Z,
TR2	17430	80.92	1100.46	1100.46	3	4.36699	P18462	1A25_HUMAN	HLA class I histocompatibility antigen, A-25 alpha chain	108	121	YYNQSEDGSHTIQR	Y1dEN3GlcNAc	110	N2H7F0S0	01Y41Y41M(31M21M21M)61M(31M)61M	Mannose	150.39	2	N,1;	0
TR2	17430	80.92	1100.46	1100.46	3	4.36699	P18462	1A25_HUMAN	HLA class I histocompatibility antigen, A-25 alpha chain	108	121	YYNQSEDGSHTIQR	Y1dEN3GlcNAc	110	N2H7F0S0	01Y41Y41M(31M)61M(31M21M)61M21M	Mannose	150.39	2	N,1;	4	iI2-3-X15/C,iI2-3-X35/B,iI2-3-X45/C,iI2-3-B/Y,C/Z,
TR1	9684	43.7	904.389	904.383	3	6.54588	O94823	AT10B_HUMAN	Probable phospholipid-transporting ATPase VB	146	153	AINCSNIR	A1dEN3GlcNAcC4Cam	148	N2H8F0S0	01Y41Y41M(31M21M)61M(31M21M)61M21M	Mannose	150.31	1	N,0;	1	iI2-3-B/Y,C/Z,
TR1	9684	43.7	904.389	904.385	3	4.11769	Q9UGT4	SUSD2_HUMAN	Sushi domain-containing protein 2	158	165	SELVNETR	S1dEN5GlcNAc	162	N2H8F0S0	01Y41Y41M(31M21M)61M(31M21M)61M21M	Mannose	150.31	1	N,0;	1	iI2-3-B/Y,C/Z,
TR1	9800	44.26	1306.05	1306.03	2	11.5859	Q99500	S1PR3_HUMAN	Sphingosine 1-phosphate receptor 3	14	19	GNETLR	G1dEN2GlcNAc	15	N2H9F0S0	01Y41Y41M(31M21M21M31G)61M(31M21M)61M	Mannose	149.92	1	N,0;	0
TR3	24175	113.79	1275.23	1275.22	3	10.749	Q9GZT9	EGLN1_HUMAN	Egl nine homolog 1	296	312	TKAMVACYPGNGTGYVR	T1dEK2dEC7CamN11GlcNAc	306	N2H9F0S0	01Y41Y41M(31M21M21M31G31G)61M(31M)61M	Mannose	149.9	1	N,0;	1	iIII3-3-X12/B,iIII4-7-X12/B,
TR2	24374	114.54	1221.21	1221.21	3	-0.098615	P78312-5	F193A_HUMAN	Isoform 5 of Protein FAM193A	139	154	IDAYVDEQDLQTSVNK	I1dEN15GlcNAcK16dE	153	N2H8F0S0	01Y41Y41M(31M21M21M31G)61M(31M)61M	Mannose	149.89	1	N,1;	2	iIII3-3-X12/B,iI2-3-X25/C,
TR2	9865	44.42	1225.02	1225.02	2	1.61224	Q9H201	EPN3_HUMAN	Epsin-3	64	69	LNDSGK	L1dEN2GlcNAcK6dE	65	N2H8F0S0	01Y41Y41M(31M21M)61M(31M21M)61M21M	Mannose	149.85	1	N,0;	1	iI2-3-B/Y,C/Z,
TR2	9865	44.42	1225.02	1225.02	2	1.61224	Q96IV0	NGLY1_HUMAN	Peptide-N(4)-(N-acetyl-beta-glucosaminyl)asparagine amidase	113	118	LDGSNK	L1dEN5GlcNAcK6dE	117	N2H8F0S0	01Y41Y41M(31M21M)61M(31M21M)61M21M	Mannose	149.85	1	N,0;	1	iI2-3-B/Y,C/Z,
TR1	14112	65.16	878.769	878.77	3	-0.38666	Q13003	GRIK3_HUMAN	Glutamate receptor ionotropic, kainate 3	378	387	IVFNKTSGLR	I1dEN4GlcNAcK5dE	381	N2H6F0S0	01Y41Y41M(31M21M)61M(31M)61M	Mannose	149.82	1	N,1;	1	iI2-3-B/Y,C/Z,
TR3	29127	137.71	1297.22	1297.21	3	8.55631	P26006	ITA3_HUMAN	Integrin alpha-3	933	947	VWNSTFIEDYRDFDR	V1dEN3GlcNAc	935	N2H9F0S0	01Y41Y41M(31M21M21M)61M(31M21M)61M21M	Mannose	149.45	1	N,0;	0
TR2	16712	77.31	1146.46	1146.46	2	-2.47731	Q32P51	RA1L2_HUMAN	Heterogeneous nuclear ribonucleoprotein A1-like 2	219	225	GGNFSGR	G1dEN3GlcNAc	221	N2H7F0S0	01Y41Y41M(31M21M)61M(31M21M)61M	Mannose	149.19	1	N,0;	1	iI2-3-B/Y,C/Z,
TR2	24344	114.39	1275.57	1275.56	3	4.94272	Q8NDW4	ZN248_HUMAN	Zinc finger protein 248	485	499	THTGEKPFICNECGK	T1dEK6dEC10CamN11GlcNAcC13CamK15dE	495	N2H9F0S0	01Y41Y41M(31M21M21M)61M(31M21M)61M21M	Mannose	149.12	1	N,1;	0
TR1	19840	93.2	1232.04	1232.03	2	8.64243	O95274	LYPD3_HUMAN	Ly6/PLAUR domain-containing protein 3	117	122	LNLTSR	L1dEN2GlcNAc	118	N2H8F0S0	01Y41Y41M(31M21M)61M(31M21M)61M21M	Mannose	149.03	1	N,1;	1	iI2-3-B/Y,C/Z,
TR2	24299	114.17	1221.55	1221.56	3	-5.20293	P12821	ACE_HUMAN	Angiotensin-converting enzyme	690	705	NMQIANHTLKYGTQAR	N1dEN6GlcNAcK10dE	695	N2H8F0S0	01Y41Y41M(31M21M)61M(31M21M)61M21M	Mannose	148.97	1	N,0;	1	iI2-3-B/Y,C/Z,
TR1	9684	43.7	904.389	904.384	3	5.31078	Q96BJ8	ELMO3_HUMAN	Engulfment and cell motility protein 3	385	392	FVLENSSR	F1dEN5GlcNAc	389	N2H8F0S0	01Y41Y41M(31M21M21M)61M(31M21M)61M	Mannose	148.44	1	N,0;	0
TR1	22794	107.43	1509.21	1509.2	2	5.15092	Q9Y4L1	HYOU1_HUMAN	Hypoxia up-regulated protein 1	510	520	VFGSQNLTTVK	V1dEN6GlcNAcK11dE	515	N2H8F0S0	01Y41Y41M(31M21M)61M(31M21M)61M21M	Mannose	148.31	1	N,2;	1	iI2-3-B/Y,C/Z,
TR1	13626	62.85	950.469	950.472	3	-3.46753	Q9HA82	CERS4_HUMAN	Ceramide synthase 4	77	86	QVKPNATLEK	Q1dEK3dEN5GlcNAcK10dE	81	N2H7F0S0	01Y41Y41M(31M)61M(31M21M)61M21M	Mannose	147.86	1	N,1;	3	iI2-3-X15/C,iI2-3-X45/C,iI2-3-B/Y,C/Z,
TR1	9800	44.26	1306.05	1306.03	2	11.5859	Q58EX2	SDK2_HUMAN	Protein sidekick-2	1669	1674	GNLTER	G1dEN2GlcNAc	1670	N2H9F0S0	01Y41Y41M(31M21M21M31G)61M(31M21M)61M	Mannose	147.75	1	N,0;	0
TR1	9800	44.26	1306.05	1306.03	2	11.5859	O14815	CAN9_HUMAN	Calpain-9	658	663	LENASR	L1dEN3GlcNAc	660	N2H9F0S0	01Y41Y41M(31M21M21M31G)61M(31M21M)61M	Mannose	147.75	1	N,0;	0
TR1	9800	44.26	1306.05	1306.03	2	11.5859	P40306	PSB10_HUMAN	Proteasome subunit beta type-10	20	25	NASLER	N1GlcNAc@dE	20	N2H9F0S0	01Y41Y41M(31M21M21M31G)61M(31M21M)61M	Mannose	147.75	1	N,0;	0
TR1	9800	44.26	1306.05	1306.03	2	11.5859	O60296	TRAK2_HUMAN	Trafficking kinesin-binding protein 2	410	415	IANDTR	I1dEN3GlcNAc	412	N2H9F0S0	01Y41Y41M(31M21M21M31G)61M(31M21M)61M	Mannose	147.75	1	N,0;	0
TR1	9800	44.26	1306.05	1306.03	2	11.5859	Q9Y4F3	MARF1_HUMAN	Meiosis regulator and mRNA stability factor 1	706	711	ENLSAR	E1dEN2GlcNAc	707	N2H9F0S0	01Y41Y41M(31M21M21M31G)61M(31M21M)61M	Mannose	147.75	1	N,0;	0
TR1	9800	44.26	1306.05	1306.03	2	11.5859	Q9Y5I1	PCDAB_HUMAN	Protocadherin alpha-11	264	269	LNATDR	L1dEN2GlcNAc	265	N2H9F0S0	01Y41Y41M(31M21M21M31G)61M(31M21M)61M	Mannose	147.75	1	N,0;	0
TR1	13626	62.85	950.469	950.466	3	3.01979	Q92506	DHB8_HUMAN	Estradiol 17-beta-dehydrogenase 8	149	160	GSIINISSIVGK	G1dEN5GlcNAcK12dE	153	N2H7F0S0	01Y41Y41M(31M)61M(31M21M)61M21M	Mannose	147.6	1	N,1;	3	iI2-3-X15/C,iI2-3-X45/C,iI2-3-B/Y,C/Z,
TR1	13626	62.85	950.469	950.466	3	3.01979	Q6P4Q7	CNNM4_HUMAN	Metal transporter CNNM4	126	137	GNTSGVLVVLTK	G1dEN2GlcNAcK12dE	127	N2H7F0S0	01Y41Y41M(31M)61M(31M21M)61M21M	Mannose	147.6	1	N,1;	3	iI2-3-X15/C,iI2-3-X45/C,iI2-3-B/Y,C/Z,
TR1	19840	93.2	1232.04	1232.03	2	8.64243	Q13077	TRAF1_HUMAN	TNF receptor-associated factor 1	273	278	ITNVTR	I1dEN3GlcNAc	275	N2H8F0S0	01Y41Y41M(31M21M)61M(31M21M)61M21M	Mannose	147.51	1	N,1;	1	iI2-3-B/Y,C/Z,
TR1	19840	93.2	1232.04	1232.03	2	8.64243	Q03001	DYST_HUMAN	Dystonin	687	692	LLNTSR	L1dEN3GlcNAc	689	N2H8F0S0	01Y41Y41M(31M21M)61M(31M21M)61M21M	Mannose	147.51	1	N,1;	1	iI2-3-B/Y,C/Z,
TR2	19931	93.5	1114.83	1114.83	3	1.2598	Q96AY3	FKB10_HUMAN	Peptidyl-prolyl cis-trans isomerase FKBP10	67	78	YHYNGTFEDGKK	Y1dEN4GlcNAcK11dEK12dE	70	N2H8F0S0	01Y41Y41M(31M21M21M)61M(31M21M)61M	Mannose	147.33	2	N,1;	0
TR2	19931	93.5	1114.83	1114.83	3	1.2598	Q96AY3	FKB10_HUMAN	Peptidyl-prolyl cis-trans isomerase FKBP10	67	78	YHYNGTFEDGKK	Y1dEN4GlcNAcK11dEK12dE	70	N2H8F0S0	01Y41Y41M(31M21M)61M(31M21M)61M21M	Mannose	147.33	2	N,1;	0
TR3	20055	94.22	1232.04	1232.03	2	7.35438	Q9H3P2	NELFA_HUMAN	Negative elongation factor A	430	435	NLSLTR	N1GlcNAc@dE	430	N2H8F0S0	01Y41Y41M(31M21M21M31G)61M(31M)61M	Mannose	147.27	2	N,0;	0
TR1	19819	93.1	1236.06	1236.04	2	12.4608	P16383	GCFC2_HUMAN	GC-rich sequence DNA-binding factor 2	630	635	SAVENK	S1dEN5GlcNAcK6dE	634	N2H8F0S0	01Y41Y41M(31M21M21M)61M(31M21M)61M	Mannose	147.15	1	N,0;	1	iI3-3-X45/C,
TR3	10060	45.37	1217.52	1217.52	2	3.84368	Q6IQ26	DEN5A_HUMAN	DENN domain-containing protein 5A	465	471	ENETIAR	E1dEN2GlcNAc	466	N2H7F0S0	01Y41Y41M(31M)61M(31M21M)61M21M	Mannose	147.04	1	N,0;	1	iI2-3-B/Y,C/Z,
TR1	14112	65.16	878.769	878.77	3	-0.38666	Q13003	GRIK3_HUMAN	Glutamate receptor ionotropic, kainate 3	378	387	IVFNKTSGLR	I1dEN4GlcNAcK5dE	381	N2H6F0S0	01Y41Y41M(31M)61M(31M21M)61M	Mannose	146.94	1	N,1;	4	iI2-3-X15/C,iI2-3-X35/B,iI2-3-X45/C,iI2-3-B/Y,C/Z,
TR3	16532	76.53	1146.46	1146.46	2	-1.19961	P04275	VWF_HUMAN	von Willebrand factor	1570	1575	YQGGNR	Y1dEN5GlcNAc	1574	N2H7F0S0	01Y41Y41M(31M21M)61M(31M21M)61M	Mannose	146.69	1	N,0;	0
TR2	18066	84.12	1149.84	1149.84	3	3.04491	Q96AY3	FKB10_HUMAN	Peptidyl-prolyl cis-trans isomerase FKBP10	384	397	TLSRPSETCNETTK	T1dEC9CamN10GlcNAcK14dE	393	N2H8F0S0	01Y41Y41M(31M21M21M)61M(31M21M)61M	Mannose	146.63	1	N,0;	0
TR1	19840	93.2	1232.04	1232.03	2	8.64243	O95274	LYPD3_HUMAN	Ly6/PLAUR domain-containing protein 3	117	122	LNLTSR	L1dEN2GlcNAc	118	N2H8F0S0	01Y41Y41M(31M21M21M)61M(31M21M)61M	Mannose	146.45	1	N,1;	0
TR2	18796	87.78	1443.59	1443.57	2	9.89632	Q96T23	RSF1_HUMAN	Remodeling and spacing factor 1	216	225	NSSQQDNSSR	N1GlcNAc@dE	216	N2H8F0S0	01Y41Y41M(31M21M)61M(31M21M)61M21M	Mannose	146.09	1	N,0;	0
TR1	22794	107.43	1509.21	1509.2	2	5.15092	Q9Y4L1	HYOU1_HUMAN	Hypoxia up-regulated protein 1	510	520	VFGSQNLTTVK	V1dEN6GlcNAcK11dE	515	N2H8F0S0	01Y41Y41M(31M21M21M)61M(31M21M)61M	Mannose	145.61	1	N,2;	0
TR2	9865	44.42	1225.02	1225.02	2	1.61224	P24046	GBRR1_HUMAN	Gamma-aminobutyric acid receptor subunit rho-1	233	238	GNDSLK	G1dEN2GlcNAcK6dE	234	N2H8F0S0	01Y41Y41M(31M21M)61M(31M21M)61M21M	Mannose	145.48	1	N,0;	1	iI2-3-B/Y,C/Z,
TR2	9865	44.42	1225.02	1225.02	2	1.61224	P0DMS9	TMIG3_HUMAN	Transmembrane domain-containing protein TMIGD3	188	193	DLSGNK	D1dEN5GlcNAcK6dE	192	N2H8F0S0	01Y41Y41M(31M21M)61M(31M21M)61M21M	Mannose	145.48	1	N,0;	1	iI2-3-B/Y,C/Z,
TR2	9865	44.42	1225.02	1225.02	2	1.61224	Q9H8J5	MANS1_HUMAN	MANSC domain-containing protein 1	72	77	NISGDK	N1GlcNAc@dEK6dE	72	N2H8F0S0	01Y41Y41M(31M21M)61M(31M21M)61M21M	Mannose	145.48	1	N,0;	1	iI2-3-B/Y,C/Z,
TR2	9865	44.42	1225.02	1225.02	2	1.61224	Q9Y6D6	BIG1_HUMAN	Brefeldin A-inhibited guanine nucleotide-exchange protein 1	858	863	GINDSK	G1dEN3GlcNAcK6dE	860	N2H8F0S0	01Y41Y41M(31M21M)61M(31M21M)61M21M	Mannose	145.48	1	N,0;	1	iI2-3-B/Y,C/Z,
TR1	19840	93.2	1232.04	1232.03	2	8.64243	Q13077	TRAF1_HUMAN	TNF receptor-associated factor 1	273	278	ITNVTR	I1dEN3GlcNAc	275	N2H8F0S0	01Y41Y41M(31M21M21M)61M(31M21M)61M	Mannose	144.93	1	N,1;	0
TR1	19840	93.2	1232.04	1232.03	2	8.64243	Q03001	DYST_HUMAN	Dystonin	687	692	LLNTSR	L1dEN3GlcNAc	689	N2H8F0S0	01Y41Y41M(31M21M21M)61M(31M21M)61M	Mannose	144.93	1	N,1;	0
TR2	14358	66.13	1004.15	1004.14	3	10.6286	Q7L8C5	SYT13_HUMAN	Synaptotagmin-13	311	320	AKNLHSNQSK	A1dEK2dEN7GlcNAcK10dE	317	N2H8F0S0	01Y41Y41M(31M21M21M31G)61M(31M)61M	Mannose	144.89	1	N,0;	0
TR3	18644	87.11	1443.08	1443.08	2	5.27678	O00469	PLOD2_HUMAN	Procollagen-lysine,2-oxoglutarate 5-dioxygenase 2	695	703	YNCSIESPR	Y1dEN2GlcNAcC3Cam	696	N2H8F0S0	01Y41Y41M(31M21M21M31G)61M(31M)61M	Mannose	144.78	1	N,0;	0
TR1	10019	45.32	1219.03	1219.02	2	4.58515	P50454	SERPH_HUMAN	Serpin H1	117	124	SLSNSTAR	S1dEN4GlcNAc	120	N2H7F0S0	01Y41Y41M(31M21M)61M(31M21M)61M	Mannose	144.74	1	N,0;	1	iI2-3-B/Y,C/Z,
TR2	19931	93.5	1114.83	1114.83	3	1.2598	Q96AY3	FKB10_HUMAN	Peptidyl-prolyl cis-trans isomerase FKBP10	67	78	YHYNGTFEDGKK	Y1dEN4GlcNAcK11dEK12dE	70	N2H8F0S0	01Y41Y41M(31M21M21M31G)61M(31M)61M	Mannose	144.65	1	N,1;	1	iIII3-3-X12/B,
TR1	9684	43.7	904.389	904.389	3	-0.00886735	Q8IYM2	SLN12_HUMAN	Schlafen family member 12	39	46	KQNESVSR	K1dEN3GlcNAc	41	N2H8F0S0	01Y41Y41M(31M21M)61M(31M21M)61M21M	Mannose	144.55	1	N,0;	1	iI2-3-B/Y,C/Z,
TR1	9684	43.7	904.389	904.389	3	-0.00886735	Q6ZSC3	RBM43_HUMAN	RNA-binding protein 43	199	207	SNNSLASVR	S1dEN2GlcNAc	200	N2H8F0S0	01Y41Y41M(31M21M)61M(31M21M)61M21M	Mannose	144.32	1	N,0;	1	iI2-3-B/Y,C/Z,
TR2	20472	96.22	1138.85	1138.84	3	9.28955	P35613	BASI_HUMAN	Basigin	258	273	ITDSEDKALMNGSESR	I1dEK7dEN11GlcNAc	268	N2H7F0S0	01Y41Y41M(31M21M)61M(31M21M)61M	Mannose	144.3	1	N,0;	1	iI2-3-B/Y,C/Z,
TR2	24299	114.17	1221.55	1221.56	3	-5.20293	P12821	ACE_HUMAN	Angiotensin-converting enzyme	690	705	NMQIANHTLKYGTQAR	N1dEN6GlcNAcK10dE	695	N2H8F0S0	01Y41Y41M(31M21M21M)61M(31M21M)61M	Mannose	143.94	1	N,0;	1	iI2-3-X25/C,
TR2	9858	44.39	1306.05	1306.05	2	-3.74679	Q8WWA0	ITLN1_HUMAN	Intelectin-1	163	168	NSSLLR	N1GlcNAc@dE	163	N2H9F0S0	01Y41Y41M(31M21M21M)61M(31M21M)61M21M	Mannose	143.81	2	N,0;	0
TR2	9858	44.39	1306.05	1306.05	2	-3.74679	Q8WWA0	ITLN1_HUMAN	Intelectin-1	163	168	NSSLLR	N1GlcNAc@dE	163	N2H9F0S0	01Y41Y41M(31M21M21M31G)61M(31M21M)61M	Mannose	143.81	2	N,0;	0
TR2	9858	44.39	1306.05	1306.05	2	-3.74679	Q86UK0	ABCAC_HUMAN	ATP-binding cassette sub-family A member 12	825	830	SNVTLR	S1dEN2GlcNAc	826	N2H9F0S0	01Y41Y41M(31M21M21M)61M(31M21M)61M21M	Mannose	143.81	2	N,0;	0
TR2	9858	44.39	1306.05	1306.05	2	-3.74679	Q86UK0	ABCAC_HUMAN	ATP-binding cassette sub-family A member 12	825	830	SNVTLR	S1dEN2GlcNAc	826	N2H9F0S0	01Y41Y41M(31M21M21M31G)61M(31M21M)61M	Mannose	143.81	2	N,0;	0
TR1	26814	126.44	982.143	982.138	3	4.6656	P15144	AMPN_HUMAN	Aminopeptidase N	231	241	AEFNITLIHPK	A1dEN4GlcNAcK11dE	234	N2H7F0S0	01Y41Y41M(31M21M21M)61M(31M)61M	Mannose	143.7	1	N,2;	3	iI2-3-X25/C,iIII3-3-X12/B,iI2-3-B/Y,C/Z,iIII2-3-B/Y,C/Z,
TR2	16712	77.31	1146.46	1146.46	2	-2.47731	Q32P51	RA1L2_HUMAN	Heterogeneous nuclear ribonucleoprotein A1-like 2	219	225	GGNFSGR	G1dEN3GlcNAc	221	N2H7F0S0	01Y41Y41M(31M)61M(31M21M)61M21M	Mannose	143.36	1	N,0;	1	iI2-3-B/Y,C/Z,
TR2	18796	87.78	1443.59	1443.57	2	9.89632	Q96T23	RSF1_HUMAN	Remodeling and spacing factor 1	216	225	NSSQQDNSSR	N1GlcNAc@dE	216	N2H8F0S0	01Y41Y41M(31M21M21M)61M(31M21M)61M	Mannose	143.16	1	N,0;	0
TR1	9684	43.7	904.389	904.393	3	-4.20063	Q12864	CAD17_HUMAN	Cadherin-17	545	552	YNASSFAK	Y1dEN2GlcNAcK8dE	546	N2H8F0S0	01Y41Y41M(31M21M)61M(31M21M)61M21M	Mannose	143	1	N,0;	1	iI2-3-B/Y,C/Z,
TR1	19819	93.1	1236.06	1236.04	2	12.4608	Q8WV22	NSE1_HUMAN	Non-structural maintenance of chromosomes element 1 homolog	47	52	NATVDK	N1GlcNAc@dEK6dE	47	N2H8F0S0	01Y41Y41M(31M21M21M)61M(31M21M)61M	Mannose	142.89	1	N,0;	1	iI3-3-X45/C,
TR1	9684	43.7	904.389	904.383	3	6.54588	O94823	AT10B_HUMAN	Probable phospholipid-transporting ATPase VB	146	153	AINCSNIR	A1dEN3GlcNAcC4Cam	148	N2H8F0S0	01Y41Y41M(31M21M21M)61M(31M21M)61M	Mannose	142.74	1	N,0;	0
TR1	9684	43.7	904.389	904.391	3	-2.70129	O95996	APCL_HUMAN	Adenomatous polyposis coli protein 2	31	38	DNSSHLSK	D1dEN2GlcNAcK8dE	32	N2H8F0S0	01Y41Y41M(31M21M)61M(31M21M)61M21M	Mannose	142.74	1	N,0;	1	iI2-3-B/Y,C/Z,
TR1	9684	43.7	904.389	904.385	3	4.11769	Q9UGT4	SUSD2_HUMAN	Sushi domain-containing protein 2	158	165	SELVNETR	S1dEN5GlcNAc	162	N2H8F0S0	01Y41Y41M(31M21M21M)61M(31M21M)61M	Mannose	142.74	1	N,0;	0
TR2	24374	114.54	1221.21	1221.21	3	-0.098615	P78312-5	F193A_HUMAN	Isoform 5 of Protein FAM193A	139	154	IDAYVDEQDLQTSVNK	I1dEN15GlcNAcK16dE	153	N2H8F0S0	01Y41Y41M(31M21M21M)61M(31M21M)61M	Mannose	142.45	1	N,1;	0
TR1	9684	43.7	904.389	904.389	3	-0.00886735	Q13477	MADCA_HUMAN	Mucosal addressin cell adhesion molecule 1	83	92	NASLSAAGTR	N1GlcNAc@dE	83	N2H8F0S0	01Y41Y41M(31M21M)61M(31M21M)61M21M	Mannose	142.42	1	N,0;	1	iI2-3-B/Y,C/Z,
TR3	20055	94.22	1232.04	1232.03	2	7.35438	P25391	LAMA1_HUMAN	Laminin subunit alpha-1	2046	2051	VNTTLR	V1dEN2GlcNAc	2047	N2H8F0S0	01Y41Y41M(31M21M21M31G)61M(31M)61M	Mannose	142.12	2	N,1;	0
TR1	10019	45.32	1219.03	1219.02	2	4.58515	P50454	SERPH_HUMAN	Serpin H1	117	124	SLSNSTAR	S1dEN4GlcNAc	120	N2H7F0S0	01Y41Y41M(31M)61M(31M21M)61M21M	Mannose	141.97	1	N,0;	1	iI2-3-B/Y,C/Z,
TR2	9858	44.39	1306.05	1306.05	2	-3.74679	P35580	MYH10_HUMAN	Myosin-10	1332	1337	LNLSSR	L1dEN2GlcNAc	1333	N2H9F0S0	01Y41Y41M(31M21M21M)61M(31M21M)61M21M	Mannose	141.58	2	N,0;	0
TR2	9858	44.39	1306.05	1306.05	2	-3.74679	P35580	MYH10_HUMAN	Myosin-10	1332	1337	LNLSSR	L1dEN2GlcNAc	1333	N2H9F0S0	01Y41Y41M(31M21M21M31G)61M(31M21M)61M	Mannose	141.58	2	N,0;	0
TR2	9858	44.39	1306.05	1306.05	2	-3.74679	O94885	SASH1_HUMAN	SAM and SH3 domain-containing protein 1	264	269	LVNSTR	L1dEN3GlcNAc	266	N2H9F0S0	01Y41Y41M(31M21M21M)61M(31M21M)61M21M	Mannose	141.58	2	N,0;	0
TR2	9858	44.39	1306.05	1306.05	2	-3.74679	O94885	SASH1_HUMAN	SAM and SH3 domain-containing protein 1	264	269	LVNSTR	L1dEN3GlcNAc	266	N2H9F0S0	01Y41Y41M(31M21M21M31G)61M(31M21M)61M	Mannose	141.58	2	N,0;	0
TR2	9858	44.39	1306.05	1306.05	2	-3.74679	Q5VZ89	DEN4C_HUMAN	DENN domain-containing protein 4C	1632	1637	NVSLTR	N1GlcNAc@dE	1632	N2H9F0S0	01Y41Y41M(31M21M21M)61M(31M21M)61M21M	Mannose	141.58	2	N,0;	0
TR2	9858	44.39	1306.05	1306.05	2	-3.74679	Q5VZ89	DEN4C_HUMAN	DENN domain-containing protein 4C	1632	1637	NVSLTR	N1GlcNAc@dE	1632	N2H9F0S0	01Y41Y41M(31M21M21M31G)61M(31M21M)61M	Mannose	141.58	2	N,0;	0
TR1	26814	126.44	982.143	982.138	3	4.6656	P15144	AMPN_HUMAN	Aminopeptidase N	231	241	AEFNITLIHPK	A1dEN4GlcNAcK11dE	234	N2H7F0S0	01Y41Y41M(31M21M)61M(31M21M)61M	Mannose	141.46	2	N,2;	1	iI2-3-B/Y,C/Z,
TR1	26814	126.44	982.143	982.138	3	4.6656	P15144	AMPN_HUMAN	Aminopeptidase N	231	241	AEFNITLIHPK	A1dEN4GlcNAcK11dE	234	N2H7F0S0	01Y41Y41M(31M)61M(31M21M)61M21M	Mannose	141.46	2	N,2;	6	iI2-3-X15/C,iI2-3-X35/B,iI2-3-X45/C,iI2-4-X25/C,iI2-3-A35/Z,iI2-3-B/Y,C/Z,
TR1	19840	93.2	1232.04	1232.04	2	1.1345	Q08AN1	ZN616_HUMAN	Zinc finger protein 616	776	781	LNVTRP	L1dEN2GlcNAc	777	N2H8F0S0	01Y41Y41M(31M21M)61M(31M21M)61M21M	Mannose	141.3	1	N,0;	1	iI2-3-B/Y,C/Z,
TR1	25004	117.8	1196.88	1196.87	3	9.14324	P35613	BASI_HUMAN	Basigin	153	170	ILLTCSLNDSATEVTGHR	I1dEC5CamN8GlcNAc	160	N2H7F0S0	01Y41Y41M(31M21M)61M(31M21M)61M	Mannose	141.1	1	N,1;	1	iI2-3-B/Y,C/Z,
TR1	9684	43.7	904.389	904.389	3	-0.00886735	Q96JY0	MAEL_HUMAN	Protein maelstrom homolog	381	389	ISGQNSSVR	I1dEN5GlcNAc	385	N2H8F0S0	01Y41Y41M(31M21M)61M(31M21M)61M21M	Mannose	140.94	1	N,1;	1	iI2-3-B/Y,C/Z,
TR1	19819	93.1	1236.06	1236.04	2	12.4608	Q9H2Y7	ZN106_HUMAN	Zinc finger protein 106	366	371	DITGNK	D1dEN5GlcNAcK6dE	370	N2H8F0S0	01Y41Y41M(31M21M21M)61M(31M21M)61M	Mannose	140.93	1	N,0;	1	iI3-3-X45/C,
TR1	19819	93.1	1236.06	1236.04	2	12.4608	Q6DD88	ATLA3_HUMAN	Atlastin-3	310	315	EINGSK	E1dEN3GlcNAcK6dE	312	N2H8F0S0	01Y41Y41M(31M21M21M)61M(31M21M)61M	Mannose	140.93	1	N,1;	1	iI3-3-X45/C,
TR1	19819	93.1	1236.06	1236.04	2	12.4608	Q6UWU4	CF089_HUMAN	Bombesin receptor-activated protein C6orf89	257	262	DASLNK	D1dEN5GlcNAcK6dE	261	N2H8F0S0	01Y41Y41M(31M21M21M)61M(31M21M)61M	Mannose	140.93	1	N,0;	1	iI3-3-X45/C,
TR1	19819	93.1	1236.06	1236.04	2	12.4608	Q03701	CEBPZ_HUMAN	CCAAT/enhancer-binding protein zeta	1006	1011	DNASLK	D1dEN2GlcNAcK6dE	1007	N2H8F0S0	01Y41Y41M(31M21M21M)61M(31M21M)61M	Mannose	140.93	1	N,0;	1	iI3-3-X45/C,
TR1	19819	93.1	1236.06	1236.04	2	12.4608	O75563	SKAP2_HUMAN	Src kinase-associated phosphoprotein 2	34	39	GENLSK	G1dEN3GlcNAcK6dE	36	N2H8F0S0	01Y41Y41M(31M21M21M)61M(31M21M)61M	Mannose	140.93	1	N,0;	1	iI3-3-X45/C,
TR1	19819	93.1	1236.06	1236.04	2	12.4608	Q13332	PTPRS_HUMAN	Receptor-type tyrosine-protein phosphatase S	1387	1392	ANDSLK	A1dEN2GlcNAcK6dE	1388	N2H8F0S0	01Y41Y41M(31M21M21M)61M(31M21M)61M	Mannose	140.93	1	N,1;	1	iI3-3-X45/C,
TR1	9684	43.7	904.389	904.391	3	-2.70129	Q02388	CO7A1_HUMAN	Collagen alpha-1(VII) chain	1684	1693	NGSPGSSGPK	N1GlcNAc@dEK10dE	1684	N2H8F0S0	01Y41Y41M(31M21M)61M(31M21M)61M21M	Mannose	140.84	1	N,0;	1	iI2-3-B/Y,C/Z,
TR3	16532	76.53	1146.46	1146.46	2	-1.19961	P04275	VWF_HUMAN	von Willebrand factor	1570	1575	YQGGNR	Y1dEN5GlcNAc	1574	N2H7F0S0	01Y41Y41M(31M)61M(31M21M)61M21M	Mannose	140.8	1	N,0;	1	iI2-3-B/Y,C/Z,
TR3	16532	76.53	1145.97	1145.96	2	0.666653	P05181	CP2E1_HUMAN	Cytochrome P450 2E1	141	146	QGNESR	Q1dEN3GlcNAc	143	N2H7F0S0	01Y41Y41M(31M21M21M)61M(31M)61M	Mannose	140.8	2	N,0;	1	iI2-3-B/Y,C/Z,iIII2-3-B/Y,C/Z,
TR1	11345	51.95	1112	1111.99	2	10.2385	Q7L985	LIGO2_HUMAN	Leucine-rich repeat and immunoglobulin-like domain-containing nogo receptor-interacting protein 2	508	513	FLYANR	F1dEN5GlcNAc	512	N2H6F0S0	01Y41Y41M(31M21M)61M(31M)61M	Mannose	140.67	1	N,0;	0
TR1	9800	44.26	1305.55	1305.54	2	7.43909	P11279	LAMP1_HUMAN	Lysosome-associated membrane glycoprotein 1	320	326	AANGSLR	A1dEN3GlcNAc	322	N2H9F0S0	01Y41Y41M(31M21M21M)61M(31M21M)61M21M	Mannose	140.54	1	N,0;	0
TR2	17929	83.43	1044.13	1044.12	3	12.8718	Q96F15	GIMA5_HUMAN	GTPase IMAP family member 5	17	29	SEDNLSATPPALR	S1dEN4GlcNAc	20	N2H8F0S0	01Y41Y41M(31M21M21M)61M(31M21M)61M	Mannose	140.22	1	N,0;	0
TR2	18796	87.78	1443.59	1443.57	2	9.89632	Q96T23	RSF1_HUMAN	Remodeling and spacing factor 1	216	225	NSSQQDNSSR	N1dEN7GlcNAc	222	N2H8F0S0	01Y41Y41M(31M21M)61M(31M21M)61M21M	Mannose	140.09	1	N,1;	0
TR1	19815	93.08	1251.53	1251.53	2	0.160578	O14727	APAF_HUMAN	Apoptotic protease-activating factor 1	199	205	LQNLCTR	L1dEN3GlcNAcC5Cam	201	N2H7F0S0	01Y41Y41M(31M21M)61M(31M21M)61M	Mannose	140.04	1	N,0;	1	iI2-3-B/Y,C/Z,
TR2	16618	76.85	1145.96	1145.97	2	-6.01775	Q9HBL0-2	TENS1_HUMAN	Isoform 2 of Tensin-1	31	36	NMSVSR	N1GlcNAc@dE	31	N2H7F0S0	01Y41Y41M(31M21M21M)61M(31M)61M	Mannose	139.97	2	N,0;	0
TR2	16618	76.85	1145.96	1145.97	2	-6.01775	Q9HBL0-2	TENS1_HUMAN	Isoform 2 of Tensin-1	31	36	NMSVSR	N1GlcNAc@dE	31	N2H7F0S0	01Y41Y41M(31M)61M(31M21M)61M21M	Mannose	139.97	2	N,0;	1	iI2-3-B/Y,C/Z,
TR2	16618	76.85	1145.96	1145.97	2	-6.01775	Q13563	PKD2_HUMAN	Polycystin-2	1	6	MVNSSR	M1dEN3GlcNAc	3	N2H7F0S0	01Y41Y41M(31M21M21M)61M(31M)61M	Mannose	139.97	2	N,0;	0
TR2	16618	76.85	1145.96	1145.97	2	-6.01775	Q13563	PKD2_HUMAN	Polycystin-2	1	6	MVNSSR	M1dEN3GlcNAc	3	N2H7F0S0	01Y41Y41M(31M)61M(31M21M)61M21M	Mannose	139.97	2	N,0;	1	iI2-3-B/Y,C/Z,
TR2	10112	45.61	1219.02	1219.03	2	-0.481423	Q9H582	ZN644_HUMAN	Zinc finger protein 644	1193	1199	IHNQTAR	I1dEN3GlcNAc	1195	N2H7F0S0	01Y41Y41M(31M21M)61M(31M21M)61M	Mannose	139.95	1	N,0;	1	iI2-3-B/Y,C/Z,
TR1	19815	93.08	1251.53	1251.54	2	-2.47298	Q5SW79	CE170_HUMAN	Centrosomal protein of 170 kDa	768	775	NVSGQTDK	N1GlcNAc@dEK8dE	768	N2H7F0S0	01Y41Y41M(31M21M)61M(31M21M)61M	Mannose	139.84	1	N,0;	1	iI2-3-B/Y,C/Z,
TR1	9684	43.7	904.389	904.389	3	-0.00886735	Q8IYM2	SLN12_HUMAN	Schlafen family member 12	39	46	KQNESVSR	K1dEN3GlcNAc	41	N2H8F0S0	01Y41Y41M(31M21M21M)61M(31M21M)61M	Mannose	139.54	1	N,0;	0
TR1	11265	51.55	1193.03	1193.02	2	6.8787	Q32P28	P3H1_HUMAN	Prolyl 3-hydroxylase 1	465	471	LLNGSQR	L1dEN3GlcNAc	467	N2H7F0S0	01Y41Y41M(31M)61M(31M21M)61M21M	Mannose	139.43	1	N,0;	0
TR1	9684	43.7	904.389	904.389	3	-0.00886735	Q6ZSC3	RBM43_HUMAN	RNA-binding protein 43	199	207	SNNSLASVR	S1dEN2GlcNAc	200	N2H8F0S0	01Y41Y41M(31M21M21M)61M(31M21M)61M	Mannose	139.31	1	N,0;	0
TR1	17607	81.97	1458.62	1458.62	2	-2.63866	Q16612-2	NREP_HUMAN	Isoform 2 of Neuronal regeneration-related protein	3	12	GVWNYSALSR	G1dEN4GlcNAc	6	N2H8F0S0	01Y41Y41M(31M21M21M)61M(31M21M)61M	Mannose	139.25	2	N,1;	0
TR1	17607	81.97	1458.62	1458.62	2	-2.63866	Q16612-2	NREP_HUMAN	Isoform 2 of Neuronal regeneration-related protein	3	12	GVWNYSALSR	G1dEN4GlcNAc	6	N2H8F0S0	01Y41Y41M(31M21M)61M(31M21M)61M21M	Mannose	139.25	2	N,1;	1	iI2-3-B/Y,C/Z,
TR3	9837	44.29	1224.52	1224.51	2	7.97447	A6NHM9	MOXD2_HUMAN	Putative DBH-like monooxygenase protein 2	404	409	NGTQLR	N1GlcNAc@dE	404	N2H8F0S0	01Y41Y41M(31M21M)61M(31M21M)61M21M	Mannose	139.17	1	N,0;	0
TR3	9837	44.29	1224.52	1224.51	2	7.97447	P11532	DMD_HUMAN	Dystrophin	2897	2902	AQNVTR	A1dEN3GlcNAc	2899	N2H8F0S0	01Y41Y41M(31M21M)61M(31M21M)61M21M	Mannose	139.17	1	N,0;	0
TR3	9837	44.29	1224.52	1224.51	2	7.97447	P36269	GGT5_HUMAN	Glutathione hydrolase 5 proenzyme	345	350	LQNASR	L1dEN3GlcNAc	347	N2H8F0S0	01Y41Y41M(31M21M)61M(31M21M)61M21M	Mannose	139.17	1	N,0;	0
TR3	9837	44.29	1224.52	1224.51	2	7.97447	Q13443	ADAM9_HUMAN	Disintegrin and metalloproteinase domain-containing protein 9	231	236	NQTAVR	N1GlcNAc@dE	231	N2H8F0S0	01Y41Y41M(31M21M)61M(31M21M)61M21M	Mannose	139.17	1	N,0;	0
TR3	9837	44.29	1224.52	1224.51	2	7.97447	Q96M02	CJ090_HUMAN	(E2-independent) E3 ubiquitin-conjugating enzyme FATS	86	91	QSLANR	Q1dEN5GlcNAc	90	N2H8F0S0	01Y41Y41M(31M21M)61M(31M21M)61M21M	Mannose	139.17	1	N,0;	0
TR3	9837	44.29	1224.52	1224.51	2	7.97447	O95185	UNC5C_HUMAN	Netrin receptor UNC5C	519	524	NQSLAR	N1GlcNAc@dE	519	N2H8F0S0	01Y41Y41M(31M21M)61M(31M21M)61M21M	Mannose	139.17	1	N,0;	0
TR3	9837	44.29	1224.52	1224.52	2	3.40448	P00533	EGFR_HUMAN	Epidermal growth factor receptor	528	533	NVSRGR	N1GlcNAc@dE	528	N2H8F0S0	01Y41Y41M(31M21M)61M(31M21M)61M21M	Mannose	139.17	1	N,0;	0
TR3	9837	44.29	1224.52	1224.52	2	3.40448	Q6ZNB5	TRC2L_HUMAN	Putative short transient receptor potential channel 2-like protein	105	110	NRSGVR	N1GlcNAc@dE	105	N2H8F0S0	01Y41Y41M(31M21M)61M(31M21M)61M21M	Mannose	139.17	1	N,0;	0
TR2	20472	96.22	1138.85	1138.84	3	9.28955	P35613	BASI_HUMAN	Basigin	258	273	ITDSEDKALMNGSESR	I1dEK7dEN11GlcNAc	268	N2H7F0S0	01Y41Y41M(31M)61M(31M21M)61M21M	Mannose	138.91	1	N,0;	5	iI2-3-X15/C,iI2-3-X35/B,iI2-3-X45/C,iI2-3-X35/B,iI2-3-B/Y,C/Z,
TR1	19840	93.2	1232.04	1232.04	2	1.1345	Q08AN1	ZN616_HUMAN	Zinc finger protein 616	776	781	LNVTRP	L1dEN2GlcNAc	777	N2H8F0S0	01Y41Y41M(31M21M21M)61M(31M21M)61M	Mannose	138.74	1	N,0;	0
TR1	20171	94.87	1138.85	1138.84	3	9.18236	P35613	BASI_HUMAN	Basigin	258	273	ITDSEDKALMNGSESR	I1dEK7dEN11GlcNAc	268	N2H7F0S0	01Y41Y41M(31M21M21M)61M(31M)61M	Mannose	138.73	1	N,1;	1	iI2-3-B/Y,C/Z,iIII2-3-B/Y,C/Z,
TR1	11345	51.95	1112	1112	2	4.02706	Q32P28	P3H1_HUMAN	Prolyl 3-hydroxylase 1	465	471	LLNGSQR	L1dEN3GlcNAc	467	N2H6F0S0	01Y41Y41M(31M21M)61M(31M)61M	Mannose	138.36	1	N,0;	0
TR1	19815	93.08	1251.53	1251.54	2	-2.47298	O15374	MOT5_HUMAN	Monocarboxylate transporter 5	202	209	SENNSGIK	S1dEN3GlcNAcK8dE	204	N2H7F0S0	01Y41Y41M(31M21M)61M(31M21M)61M	Mannose	137.93	1	N,0;	1	iI2-3-B/Y,C/Z,
TR1	19815	93.08	1251.53	1251.53	2	0.160578	Q14689	DIP2A_HUMAN	Disco-interacting protein 2 homolog A	1269	1276	GVNLSCVR	G1dEN3GlcNAcC6Cam	1271	N2H7F0S0	01Y41Y41M(31M21M)61M(31M21M)61M	Mannose	137.93	1	N,0;	1	iI2-3-B/Y,C/Z,
TR1	9684	43.7	904.389	904.389	3	-0.00886735	Q13477	MADCA_HUMAN	Mucosal addressin cell adhesion molecule 1	83	92	NASLSAAGTR	N1GlcNAc@dE	83	N2H8F0S0	01Y41Y41M(31M21M21M)61M(31M21M)61M	Mannose	137.41	1	N,0;	0
TR1	9998	45.21	1300.05	1300.05	2	4.25799	P50454	SERPH_HUMAN	Serpin H1	117	124	SLSNSTAR	S1dEN4GlcNAc	120	N2H8F0S0	01Y41Y41M(31M21M21M31G)61M(31M)61M	Mannose	137.27	2	N,2;	0
TR2	18796	87.78	1443.59	1443.57	2	9.89632	Q96T23	RSF1_HUMAN	Remodeling and spacing factor 1	216	225	NSSQQDNSSR	N1dEN7GlcNAc	222	N2H8F0S0	01Y41Y41M(31M21M21M)61M(31M21M)61M	Mannose	137.16	1	N,1;	0
TR1	9684	43.7	904.389	904.379	3	10.6725	Q08999	RBL2_HUMAN	Retinoblastoma-like protein 2	1063	1070	NETMLSPR	N1GlcNAc@dE	1063	N2H8F0S0	01Y41Y41M(31M21M21M)61M(31M21M)61M	Mannose	137.05	2	N,0;	0
TR1	9684	43.7	904.389	904.379	3	10.6725	Q08999	RBL2_HUMAN	Retinoblastoma-like protein 2	1063	1070	NETMLSPR	N1GlcNAc@dE	1063	N2H8F0S0	01Y41Y41M(31M21M)61M(31M21M)61M21M	Mannose	137.05	2	N,0;	1	iI2-3-B/Y,C/Z,
TR1	11265	51.55	1193.03	1193.02	2	6.8787	Q32P28	P3H1_HUMAN	Prolyl 3-hydroxylase 1	465	471	LLNGSQR	L1dEN3GlcNAc	467	N2H7F0S0	01Y41Y41M(31M21M)61M(31M21M)61M	Mannose	136.37	1	N,0;	0
TR1	25004	117.8	1196.88	1196.87	3	9.14324	P35613	BASI_HUMAN	Basigin	153	170	ILLTCSLNDSATEVTGHR	I1dEC5CamN8GlcNAc	160	N2H7F0S0	01Y41Y41M(31M21M21M)61M(31M)61M	Mannose	136.14	1	N,1;	1	iIII3-3-X12/B,
TR1	17216	80.01	1385.13	1385.13	2	0.479508	Q9BZY9	TRI31_HUMAN	E3 ubiquitin-protein ligase TRIM31	326	332	NNHKMNK	N1dEK4dEN6GlcNAcK7dE	331	N2H8F0S0	01Y41Y41M(31M21M21M)61M(31M21M)61M	Mannose	136.04	2	N,0;	0
TR1	17216	80.01	1385.13	1385.13	2	0.479508	Q9BZY9	TRI31_HUMAN	E3 ubiquitin-protein ligase TRIM31	326	332	NNHKMNK	N1dEK4dEN6GlcNAcK7dE	331	N2H8F0S0	01Y41Y41M(31M21M21M31G)61M(31M)61M	Mannose	136.04	2	N,0;	0
TR2	14284	65.78	1004.15	1004.15	3	-1.94976	Q9NUA8	ZBT40_HUMAN	Zinc finger and BTB domain-containing protein 40	83	92	LPVGKHNFSK	L1dEK5dEN7GlcNAcK10dE	89	N2H8F0S0	01Y41Y41M(31M21M21M31G)61M(31M)61M	Mannose	136	1	N,0;	0
TR1	17096	79.4	1445.65	1445.64	2	7.11745	Q9NVV4	PAPD1_HUMAN	Poly(A) RNA polymerase, mitochondrial	563	571	GNRTENFTK	G1dEN6GlcNAcK9dE	568	N2H8F0S0	01Y41Y41M(31M21M)61M(31M21M)61M21M	Mannose	135.99	1	N,0;	0
TR1	17096	79.4	1445.65	1445.64	2	7.11745	Q9NVV4	PAPD1_HUMAN	Poly(A) RNA polymerase, mitochondrial	563	571	GNRTENFTK	G1dEN2GlcNAcK9dE	564	N2H8F0S0	01Y41Y41M(31M21M)61M(31M21M)61M21M	Mannose	135.99	1	N,0;	0
TR1	9684	43.7	904.389	904.389	3	-0.00886735	Q96JY0	MAEL_HUMAN	Protein maelstrom homolog	381	389	ISGQNSSVR	I1dEN5GlcNAc	385	N2H8F0S0	01Y41Y41M(31M21M21M)61M(31M21M)61M	Mannose	135.93	1	N,1;	0
TR2	10112	45.61	1219.02	1219.03	2	-0.481423	O14522	PTPRT_HUMAN	Receptor-type tyrosine-protein phosphatase T	1202	1207	NHDKNR	N1dEK4dEN5GlcNAc	1206	N2H7F0S0	01Y41Y41M(31M21M)61M(31M21M)61M	Mannose	135.91	1	N,0;	1	iI2-3-B/Y,C/Z,
TR1	19720	92.6	1387.14	1387.13	2	6.23455	Q9UHN6	CEIP2_HUMAN	Cell surface hyaluronidase	913	919	NNISLVK	N1dEN2GlcNAcK7dE	914	N2H9F0S0	01Y41Y41M(31M21M21M)61M(31M21M)61M21M	Mannose	135.78	2	N,4;	1	iI3-3-X25/C,
TR1	19720	92.6	1387.14	1387.13	2	6.23455	Q9UHN6	CEIP2_HUMAN	Cell surface hyaluronidase	913	919	NNISLVK	N1dEN2GlcNAcK7dE	914	N2H9F0S0	01Y41Y41M(31M21M21M31G)61M(31M21M)61M	Mannose	135.78	2	N,4;	0
TR1	31162	147.18	1236.93	1236.92	3	9.59525	P26006	ITA3_HUMAN	Integrin alpha-3	565	579	LRPIIISMNYSLPLR	L1dEN9GlcNAc	573	N2H9F0S0	01Y41Y41M(31M21M21M)61M(31M21M)61M21M	Mannose	135.47	1	N,1;	1	45AI3,
TR1	9928	44.88	1298.05	1298.03	2	10.3034	Q8WVM8	SCFD1_HUMAN	Sec1 family domain-containing protein 1	576	583	GNDSSVPR	G1dEN2GlcNAc	577	N2H8F0S0	01Y41Y41M(31M21M21M)61M(31M21M)61M	Mannose	135.35	1	N,0;	0
TR1	9684	43.7	904.389	904.391	3	-2.70129	O95996	APCL_HUMAN	Adenomatous polyposis coli protein 2	31	38	DNSSHLSK	D1dEN2GlcNAcK8dE	32	N2H8F0S0	01Y41Y41M(31M21M21M)61M(31M21M)61M	Mannose	135.24	1	N,0;	0
TR1	17607	81.97	1458.62	1458.62	2	-0.136302	Q9UQ84	EXO1_HUMAN	Exonuclease 1	364	373	SANVSSIWHR	S1dEN3GlcNAc	366	N2H8F0S0	01Y41Y41M(31M21M21M)61M(31M21M)61M	Mannose	135.19	2	N,1;	0
TR1	17607	81.97	1458.62	1458.62	2	-0.136302	Q9UQ84	EXO1_HUMAN	Exonuclease 1	364	373	SANVSSIWHR	S1dEN3GlcNAc	366	N2H8F0S0	01Y41Y41M(31M21M)61M(31M21M)61M21M	Mannose	135.19	2	N,1;	1	iI2-3-B/Y,C/Z,
TR1	33472	158.2	1197.55	1197.55	3	4.55831	Q96CX2	KCD12_HUMAN	BTB/POZ domain-containing protein KCTD12	242	257	TSLAKEVFGDTLNESR	T1dEK5dEN13GlcNAc	254	N2H8F0S0	01Y41Y41M(31M21M21M)61M(31M21M)61M	Mannose	135.11	1	N,0;	1	iI2-3-X25/C,
TR3	20716	97.53	1503.16	1503.15	2	5.13361	Q8N766	EMC1_HUMAN	ER membrane protein complex subunit 1	909	918	FINYNQTVSR	F1dEN5GlcNAc	913	N2H8F0S0	01Y41Y41M(31M21M)61M(31M21M)61M21M	Mannose	134.95	1	N,1;	1	iI2-3-B/Y,C/Z,
TR3	20055	94.22	1232.04	1232.03	2	7.35438	P57075	UBS3A_HUMAN	Ubiquitin-associated and SH3 domain-containing protein A	206	211	LSNLTR	L1dEN3GlcNAc	208	N2H8F0S0	01Y41Y41M(31M21M21M31G)61M(31M)61M	Mannose	134.86	2	N,2;	0
TR3	18636	87.07	1498.65	1498.63	2	6.83925	Q5TCS8-6	KAD9_HUMAN	Isoform 6 of Adenylate kinase 9	1220	1229	GISENTTCYK	G1dEN5GlcNAcC8CamK10dE	1224	N2H8F0S0	01Y41Y41M(31M21M)61M(31M21M)61M21M	Mannose	134.81	1	N,0;	1	iI2-3-B/Y,C/Z,
TR3	18636	87.07	1498.65	1498.63	2	8.01166	P00519	ABL1_HUMAN	Tyrosine-protein kinase ABL1	767	777	AGENRSDQVTR	A1dEN4GlcNAc	770	N2H8F0S0	01Y41Y41M(31M21M)61M(31M21M)61M21M	Mannose	134.72	1	N,1;	1	iI2-3-B/Y,C/Z,
TR1	19815	93.08	1251.53	1251.53	2	0.160578	O14727	APAF_HUMAN	Apoptotic protease-activating factor 1	199	205	LQNLCTR	L1dEN3GlcNAcC5Cam	201	N2H7F0S0	01Y41Y41M(31M)61M(31M21M)61M21M	Mannose	134.58	1	N,0;	1	iI2-3-B/Y,C/Z,
TR3	19853	93.21	1233.17	1233.16	3	8.37993	P02751	FINC_HUMAN	Fibronectin	535	550	HEEGHMLNCTCFGQGR	H1dEN8GlcNAcC9CamC11Cam	542	N2H8F0S0	01Y41Y41M(31M21M21M)61M(31M21M)61M	Mannose	134.33	1	N,0;	0
TR2	16618	76.85	1145.46	1145.47	2	-5.34947	Q96QB1	RHG07_HUMAN	Rho GTPase-activating protein 7	1242	1247	ENSSPR	E1dEN2GlcNAc	1243	N2H7F0S0	01Y41Y41M(31M21M21M)61M(31M)61M	Mannose	134.05	2	N,0;	0
TR2	16618	76.85	1145.46	1145.47	2	-5.34947	Q96QB1	RHG07_HUMAN	Rho GTPase-activating protein 7	1242	1247	ENSSPR	E1dEN2GlcNAc	1243	N2H7F0S0	01Y41Y41M(31M)61M(31M21M)61M21M	Mannose	134.05	2	N,0;	1	iI2-3-B/Y,C/Z,
TR2	16618	76.85	1145.46	1145.47	2	-5.34947	P58546	MTPN_HUMAN	Myotrophin	25	30	GEDVNR	G1dEN5GlcNAc	29	N2H7F0S0	01Y41Y41M(31M21M21M)61M(31M)61M	Mannose	134.05	2	N,0;	0
TR2	16618	76.85	1145.46	1145.47	2	-5.34947	P58546	MTPN_HUMAN	Myotrophin	25	30	GEDVNR	G1dEN5GlcNAc	29	N2H7F0S0	01Y41Y41M(31M)61M(31M21M)61M21M	Mannose	134.05	2	N,0;	1	iI2-3-B/Y,C/Z,
TR2	16618	76.85	1145.46	1145.47	2	-5.34947	Q5U5R9	HECD2_HUMAN	Probable E3 ubiquitin-protein ligase HECTD2	71	76	EAAENR	E1dEN5GlcNAc	75	N2H7F0S0	01Y41Y41M(31M21M21M)61M(31M)61M	Mannose	134.05	2	N,0;	0
TR2	16618	76.85	1145.46	1145.47	2	-5.34947	Q5U5R9	HECD2_HUMAN	Probable E3 ubiquitin-protein ligase HECTD2	71	76	EAAENR	E1dEN5GlcNAc	75	N2H7F0S0	01Y41Y41M(31M)61M(31M21M)61M21M	Mannose	134.05	2	N,0;	1	iI2-3-B/Y,C/Z,
TR2	20472	96.22	1138.85	1138.83	3	11.0045	Q8TF62	AT8B4_HUMAN	Probable phospholipid-transporting ATPase IM	1162	1175	THYNSTSWIENLCK	T1dEN4GlcNAcC13CamK14dE	1165	N2H7F0S0	01Y41Y41M(31M21M)61M(31M21M)61M	Mannose	133.85	1	N,1;	1	iI2-3-B/Y,C/Z,
TR3	10060	45.37	1217.52	1217.51	2	5.17262	P35367	HRH1_HUMAN	Histamine H1 receptor	320	326	DYVAVNR	D1dEN6GlcNAc	325	N2H7F0S0	01Y41Y41M(31M)61M(31M21M)61M21M	Mannose	133.79	1	N,1;	1	iI2-3-B/Y,C/Z,
TR2	16623	76.87	1147.97	1147.96	2	4.68089	Q9H992	MARH7_HUMAN	E3 ubiquitin-protein ligase MARCH7	224	229	SNFSSR	S1dEN2GlcNAc	225	N2H7F0S0	01Y41Y41M(31M21M)61M(31M21M)61M	Mannose	133.78	1	N,0;	1	iI2-3-B/Y,C/Z,
TR2	16623	76.87	1147.97	1147.96	2	4.68089	Q14134	TRI29_HUMAN	Tripartite motif-containing protein 29	510	515	GNYTSR	G1dEN2GlcNAc	511	N2H7F0S0	01Y41Y41M(31M21M)61M(31M21M)61M	Mannose	133.78	1	N,0;	1	iI2-3-B/Y,C/Z,
TR2	16623	76.87	1147.97	1147.96	2	4.68089	Q8WXA9	SREK1_HUMAN	Splicing regulatory glutamine/lysine-rich protein 1	367	372	SYNASR	S1dEN3GlcNAc	369	N2H7F0S0	01Y41Y41M(31M21M)61M(31M21M)61M	Mannose	133.78	1	N,0;	1	iI2-3-B/Y,C/Z,
TR2	16623	76.87	1147.97	1147.96	2	4.68089	P56730	NETR_HUMAN	Neurotrypsin	681	686	YGNSTR	Y1dEN3GlcNAc	683	N2H7F0S0	01Y41Y41M(31M21M)61M(31M21M)61M	Mannose	133.78	1	N,0;	1	iI2-3-B/Y,C/Z,
TR2	20472	96.22	1138.85	1138.84	3	2.89703	Q5VT28	FAM27_HUMAN	Protein FAM27A/B/C	22	37	TVLVGDQDEYTAAENK	T1dEN15GlcNAcK16dE	36	N2H7F0S0	01Y41Y41M(31M21M)61M(31M21M)61M	Mannose	133.73	1	N,2;	1	iI2-3-B/Y,C/Z,
TR1	11345	51.95	1112	1112	2	4.02706	O95714	HERC2_HUMAN	E3 ubiquitin-protein ligase HERC2	3741	3747	LNLASNR	L1dEN6GlcNAc	3746	N2H6F0S0	01Y41Y41M(31M21M)61M(31M)61M	Mannose	133.56	1	N,0;	0
TR1	10000	45.23	1298.55	1298.54	2	3.84519	Q6IQ26	DEN5A_HUMAN	DENN domain-containing protein 5A	465	471	ENETIAR	E1dEN2GlcNAc	466	N2H8F0S0	01Y41Y41M(31M21M21M31G)61M(31M)61M	Mannose	133.35	1	N,0;	0
TR1	9684	43.7	904.389	904.391	3	-2.70129	Q02388	CO7A1_HUMAN	Collagen alpha-1(VII) chain	1684	1693	NGSPGSSGPK	N1GlcNAc@dEK10dE	1684	N2H8F0S0	01Y41Y41M(31M21M21M)61M(31M21M)61M	Mannose	133.34	1	N,0;	0
TR1	16330	75.6	1372.58	1372.58	2	2.98257	P78357	CNTP1_HUMAN	Contactin-associated protein 1	840	846	VELNTSR	V1dEN4GlcNAc	843	N2H9F0S0	01Y41Y41M(31M21M21M)61M(31M21M)61M21M	Mannose	133.2	1	N,2;	0
TR2	9865	44.42	1225.02	1225.02	2	1.61224	Q9H201	EPN3_HUMAN	Epsin-3	64	69	LNDSGK	L1dEN2GlcNAcK6dE	65	N2H8F0S0	01Y41Y41M(31M21M21M)61M(31M21M)61M	Mannose	133.12	1	N,0;	0
TR2	9865	44.42	1225.02	1225.02	2	1.61224	Q96IV0	NGLY1_HUMAN	Peptide-N(4)-(N-acetyl-beta-glucosaminyl)asparagine amidase	113	118	LDGSNK	L1dEN5GlcNAcK6dE	117	N2H8F0S0	01Y41Y41M(31M21M21M)61M(31M21M)61M	Mannose	133.12	1	N,0;	0
TR1	10019	45.32	1219.03	1219.02	2	4.58515	Q8IYU4	UBQLN_HUMAN	Ubiquilin-like protein	25	32	NISSSATR	N1GlcNAc@dE	25	N2H7F0S0	01Y41Y41M(31M21M)61M(31M21M)61M	Mannose	132.85	1	N,0;	1	iI2-3-B/Y,C/Z,
TR1	33472	158.2	1197.55	1197.56	3	-3.5716	A0A1B0GTU1	ZC11B_HUMAN	Zinc finger CCCH domain-containing protein 11B	125	140	LSVQSNTSPQLRSVMK	L1dEN6GlcNAcK16dE	130	N2H8F0S0	01Y41Y41M(31M21M)61M(31M21M)61M21M	Mannose	132.65	1	N,1;	1	iI2-3-B/Y,C/Z,
TR1	33472	158.2	1197.55	1197.55	3	4.55831	Q96CX2	KCD12_HUMAN	BTB/POZ domain-containing protein KCTD12	242	257	TSLAKEVFGDTLNESR	T1dEK5dEN13GlcNAc	254	N2H8F0S0	01Y41Y41M(31M21M)61M(31M21M)61M21M	Mannose	132.65	1	N,0;	1	iI2-3-B/Y,C/Z,
TR1	19815	93.08	1251.53	1251.53	2	0.160578	Q14689	DIP2A_HUMAN	Disco-interacting protein 2 homolog A	1269	1276	GVNLSCVR	G1dEN3GlcNAcC6Cam	1271	N2H7F0S0	01Y41Y41M(31M)61M(31M21M)61M21M	Mannose	132.47	1	N,0;	1	iI2-3-B/Y,C/Z,
TR1	12218	56.29	936.777	936.775	3	1.86125	Q8IV33	K0825_HUMAN	Uncharacterized protein KIAA0825	332	341	GRNFSLPLDK	G1dEN3GlcNAcK10dE	334	N2H7F0S0	01Y41Y41M(31M21M)61M(31M21M)61M	Mannose	132.31	1	N,0;	0
TR1	24588	115.8	942.454	942.446	6	7.72916	Q15293	RCN1_HUMAN	Reticulocalbin-1	38	70	VVRPDSELGERPPEDNQSFQYDHEAFLGKEDSK	V1dEN16GlcNAcK29dEK33dE	53	N5H3F1S0	01Y41Y41M(31M41Y31F)61M(21Y)61Y	Complex	132.13	1	N,0;	2	iI2-3-A34/Z,iI2-3-A15/Y,
TR3	20716	97.53	1503.16	1503.15	2	5.13361	Q8N766	EMC1_HUMAN	ER membrane protein complex subunit 1	909	918	FINYNQTVSR	F1dEN5GlcNAc	913	N2H8F0S0	01Y41Y41M(31M21M21M)61M(31M21M)61M	Mannose	132.13	1	N,1;	0
TR3	18636	87.07	1498.65	1498.63	2	6.83925	Q5TCS8-6	KAD9_HUMAN	Isoform 6 of Adenylate kinase 9	1220	1229	GISENTTCYK	G1dEN5GlcNAcC8CamK10dE	1224	N2H8F0S0	01Y41Y41M(31M21M21M)61M(31M21M)61M	Mannose	131.92	1	N,0;	0
TR3	18636	87.07	1498.65	1498.63	2	8.01166	P00519	ABL1_HUMAN	Tyrosine-protein kinase ABL1	767	777	AGENRSDQVTR	A1dEN4GlcNAc	770	N2H8F0S0	01Y41Y41M(31M21M21M)61M(31M21M)61M	Mannose	131.83	1	N,1;	0
TR1	10000	45.23	1298.55	1298.54	2	2.07474	O95376	ARI2_HUMAN	E3 ubiquitin-protein ligase ARIH2	246	251	RVQCNR	R1dEC4CamN5GlcNAc	250	N2H8F0S0	01Y41Y41M(31M21M21M31G)61M(31M)61M	Mannose	131.56	1	N,0;	0
TR2	10112	45.61	1219.02	1219.03	2	-0.481423	Q9H582	ZN644_HUMAN	Zinc finger protein 644	1193	1199	IHNQTAR	I1dEN3GlcNAc	1195	N2H7F0S0	01Y41Y41M(31M)61M(31M21M)61M21M	Mannose	131.42	1	N,0;	1	iI2-3-B/Y,C/Z,
TR1	9800	44.26	1305.55	1305.54	2	7.43909	A6NHM9	MOXD2_HUMAN	Putative DBH-like monooxygenase protein 2	404	409	NGTQLR	N1GlcNAc@dE	404	N2H9F0S0	01Y41Y41M(31M21M21M)61M(31M21M)61M21M	Mannose	131.42	1	N,0;	0
TR1	9800	44.26	1305.55	1305.54	2	7.43909	P11532	DMD_HUMAN	Dystrophin	2897	2902	AQNVTR	A1dEN3GlcNAc	2899	N2H9F0S0	01Y41Y41M(31M21M21M)61M(31M21M)61M21M	Mannose	131.42	1	N,0;	0
TR1	9800	44.26	1305.55	1305.54	2	7.43909	Q96M02	CJ090_HUMAN	(E2-independent) E3 ubiquitin-conjugating enzyme FATS	86	91	QSLANR	Q1dEN5GlcNAc	90	N2H9F0S0	01Y41Y41M(31M21M21M)61M(31M21M)61M21M	Mannose	131.42	1	N,0;	0
TR2	17509	81.32	1385.13	1385.12	2	4.51294	P54289	CA2D1_HUMAN	Voltage-dependent calcium channel subunit alpha-2/delta-1	320	328	DAVNNITAK	D1dEN5GlcNAcK9dE	324	N2H8F0S0	01Y41Y41M(31M21M)61M(31M21M)61M21M	Mannose	131.24	1	N,0;	1	iI2-3-B/Y,C/Z,
TR3	24245	114.12	1167.2	1167.2	3	-1.77419	P12821	ACE_HUMAN	Angiotensin-converting enzyme	690	705	NMQIANHTLKYGTQAR	N1dEN6GlcNAcK10dE	695	N2H7F0S0	01Y41Y41M(31M21M21M)61M(31M)61M	Mannose	131.19	1	N,0;	0
TR1	11265	51.55	1193.03	1193.03	2	2.18975	Q96A56	T53I1_HUMAN	Tumor protein p53-inducible nuclear protein 1	211	216	RQNLTR	R1dEN3GlcNAc	213	N2H7F0S0	01Y41Y41M(31M)61M(31M21M)61M21M	Mannose	131.16	1	N,0;	0
TR1	11265	51.55	1193.03	1193.03	2	2.18975	Q9H2D6	TARA_HUMAN	TRIO and F-actin-binding protein	736	741	NRTIQR	N1GlcNAc@dE	736	N2H7F0S0	01Y41Y41M(31M)61M(31M21M)61M21M	Mannose	131.16	1	N,0;	0
TR1	11265	51.55	1193.03	1193.03	2	1.00956	O43318	M3K7_HUMAN	Mitogen-activated protein kinase kinase kinase 7	574	579	LLDENK	L1dEN5GlcNAcK6dE	578	N2H7F0S0	01Y41Y41M(31M)61M(31M21M)61M21M	Mannose	131.16	1	N,0;	0
TR1	17607	81.97	1458.62	1458.62	2	-2.63866	Q16612-2	NREP_HUMAN	Isoform 2 of Neuronal regeneration-related protein	3	12	GVWNYSALSR	G1dEN4GlcNAc	6	N2H8F0S0	01Y41Y41M(31M21M21M31G)61M(31M)61M	Mannose	130.94	1	N,1;	0
TR3	29127	137.71	1297.22	1297.21	3	8.55631	P26006	ITA3_HUMAN	Integrin alpha-3	933	947	VWNSTFIEDYRDFDR	V1dEN3GlcNAc	935	N2H9F0S0	01Y41Y41M(31M21M21M31G)61M(31M21M)61M	Mannose	130.93	1	N,0;	0
TR1	10000	45.23	1298.55	1298.54	2	5.09198	P35367	HRH1_HUMAN	Histamine H1 receptor	320	326	DYVAVNR	D1dEN6GlcNAc	325	N2H8F0S0	01Y41Y41M(31M21M21M31G)61M(31M)61M	Mannose	130.66	1	N,0;	0
TR1	11345	51.95	1112	1112	2	-1.00443	Q9H2D6	TARA_HUMAN	TRIO and F-actin-binding protein	736	741	NRTIQR	N1GlcNAc@dE	736	N2H6F0S0	01Y41Y41M(31M21M)61M(31M)61M	Mannose	130.66	1	N,0;	0
TR1	10000	45.23	1298.55	1298.54	2	3.84519	Q6IQ26	DEN5A_HUMAN	DENN domain-containing protein 5A	465	471	ENETIAR	E1dEN2GlcNAc	466	N2H8F0S0	01Y41Y41M(31M21M21M)61M(31M21M)61M	Mannose	130.66	2	N,0;	0
TR1	10000	45.23	1298.55	1298.54	2	3.84519	Q6IQ26	DEN5A_HUMAN	DENN domain-containing protein 5A	465	471	ENETIAR	E1dEN2GlcNAc	466	N2H8F0S0	01Y41Y41M(31M21M)61M(31M21M)61M21M	Mannose	130.66	2	N,0;	1	iI2-3-B/Y,C/Z,
TR1	10000	45.23	1298.55	1298.53	2	10.6937	Q9UEY8	ADDG_HUMAN	Gamma-adducin	40	46	NMSPDLR	N1GlcNAc@dE	40	N2H8F0S0	01Y41Y41M(31M21M21M31G)61M(31M)61M	Mannose	130.66	1	N,0;	0
TR1	9684	43.7	904.389	904.393	3	-4.20063	Q12864	CAD17_HUMAN	Cadherin-17	545	552	YNASSFAK	Y1dEN2GlcNAcK8dE	546	N2H8F0S0	01Y41Y41M(31M21M21M)61M(31M21M)61M	Mannose	130.62	1	N,0;	0
TR1	17096	79.4	1445.65	1445.64	2	7.11745	Q9NVV4	PAPD1_HUMAN	Poly(A) RNA polymerase, mitochondrial	563	571	GNRTENFTK	G1dEN6GlcNAcK9dE	568	N2H8F0S0	01Y41Y41M(31M21M21M)61M(31M21M)61M	Mannose	130.25	1	N,0;	0
TR1	17096	79.4	1445.65	1445.64	2	7.11745	Q9NVV4	PAPD1_HUMAN	Poly(A) RNA polymerase, mitochondrial	563	571	GNRTENFTK	G1dEN2GlcNAcK9dE	564	N2H8F0S0	01Y41Y41M(31M21M21M)61M(31M21M)61M	Mannose	130.25	1	N,0;	0
TR2	10112	45.61	1219.02	1219.03	2	-4.80371	Q6UWJ1-3	TMCO3_HUMAN	Isoform 3 of Transmembrane and coiled-coil domain-containing protein 3	405	411	GDKEGNR	G1dEK3dEN6GlcNAc	410	N2H7F0S0	01Y41Y41M(31M21M)61M(31M21M)61M	Mannose	130.13	1	N,1;	1	iI2-3-B/Y,C/Z,
TR1	10019	45.32	1219.03	1219.02	2	4.58515	Q8IYU4	UBQLN_HUMAN	Ubiquilin-like protein	25	32	NISSSATR	N1GlcNAc@dE	25	N2H7F0S0	01Y41Y41M(31M)61M(31M21M)61M21M	Mannose	130.08	1	N,0;	1	iI2-3-B/Y,C/Z,
TR2	20170	94.7	1232.04	1232.03	2	11.4994	P16383	GCFC2_HUMAN	GC-rich sequence DNA-binding factor 2	630	635	SAVENK	S1dEN5GlcNAcK6dE	634	N2H8F0S0	01Y41Y41M(31M21M21M31G)61M(31M)61M	Mannose	129.95	1	N,0;	0
TR3	31244	147.9	1236.59	1236.58	3	6.26342	Q6ZRX8	YL004_HUMAN	Putative uncharacterized protein FLJ45999	110	125	GVHNLIPEPGNVTVKR	G1dEN11GlcNAcK15dE	120	N2H9F0S0	01Y41Y41M(31M21M21M)61M(31M21M)61M21M	Mannose	129.82	1	N,0;	0
TR1	17216	80.01	1385.13	1385.12	2	4.77733	P54289	CA2D1_HUMAN	Voltage-dependent calcium channel subunit alpha-2/delta-1	320	328	DAVNNITAK	D1dEN5GlcNAcK9dE	324	N2H8F0S0	01Y41Y41M(31M21M21M)61M(31M21M)61M	Mannose	129.81	1	N,0;	0
TR1	12218	56.29	936.777	936.779	3	-1.67214	P15924	DESP_HUMAN	Desmoplakin	1706	1715	LQSLTENLTK	L1dEN7GlcNAcK10dE	1712	N2H7F0S0	01Y41Y41M(31M21M)61M(31M21M)61M	Mannose	129.76	1	N,0;	0
TR1	9684	43.7	904.389	904.379	3	10.6725	Q08999	RBL2_HUMAN	Retinoblastoma-like protein 2	1063	1070	NETMLSPR	N1GlcNAc@dE	1063	N2H8F0S0	01Y41Y41M(31M21M21M31G)61M(31M)61M	Mannose	129.6	1	N,0;	0
TR1	10145	45.94	1136.5	1136.49	2	6.42068	Q6IQ26	DEN5A_HUMAN	DENN domain-containing protein 5A	465	471	ENETIAR	E1dEN2GlcNAc	466	N2H6F0S0	01Y41Y41M(31M21M)61M(31M)61M	Mannose	129.39	1	N,0;	1	iI2-3-B/Y,C/Z,
TR1	17096	79.4	1445.65	1445.65	2	-1.59566	Q2NL67	PARP6_HUMAN	Protein mono-ADP-ribosyltransferase PARP6	486	495	NGLVNASYTK	N1dEN5GlcNAcK10dE	490	N2H8F0S0	01Y41Y41M(31M21M)61M(31M21M)61M21M	Mannose	129.35	1	N,0;	0
TR1	9800	44.26	1305.55	1305.54	2	7.43909	P36269	GGT5_HUMAN	Glutathione hydrolase 5 proenzyme	345	350	LQNASR	L1dEN3GlcNAc	347	N2H9F0S0	01Y41Y41M(31M21M21M)61M(31M21M)61M21M	Mannose	129.25	1	N,0;	0
TR1	9800	44.26	1305.55	1305.54	2	7.43909	Q13443	ADAM9_HUMAN	Disintegrin and metalloproteinase domain-containing protein 9	231	236	NQTAVR	N1GlcNAc@dE	231	N2H9F0S0	01Y41Y41M(31M21M21M)61M(31M21M)61M21M	Mannose	129.25	1	N,0;	0
TR1	9800	44.26	1305.55	1305.54	2	7.43909	O95185	UNC5C_HUMAN	Netrin receptor UNC5C	519	524	NQSLAR	N1GlcNAc@dE	519	N2H9F0S0	01Y41Y41M(31M21M21M)61M(31M21M)61M21M	Mannose	129.25	1	N,0;	0
TR1	33472	158.2	1197.55	1197.55	3	6.19917	Q86XL3	ANKL2_HUMAN	Ankyrin repeat and LEM domain-containing protein 2	699	714	NGLCHPLNHSRTLAGK	N1dEC4CamN8GlcNAcK16dE	706	N2H8F0S0	01Y41Y41M(31M21M21M)61M(31M21M)61M	Mannose	129.03	2	N,0;	1	iI2-3-X25/C,
TR1	33472	158.2	1197.55	1197.55	3	6.19917	Q86XL3	ANKL2_HUMAN	Ankyrin repeat and LEM domain-containing protein 2	699	714	NGLCHPLNHSRTLAGK	N1dEC4CamN8GlcNAcK16dE	706	N2H8F0S0	01Y41Y41M(31M21M)61M(31M21M)61M21M	Mannose	129.03	2	N,0;	1	iI2-3-B/Y,C/Z,
TR1	31162	147.18	1236.93	1236.91	3	13.442	Q8TEC5	SH3R2_HUMAN	E3 ubiquitin-protein ligase SH3RF2	239	254	VGIFPILFVEPNLTAR	V1dEN12GlcNAc	250	N2H9F0S0	01Y41Y41M(31M21M21M)61M(31M21M)61M21M	Mannose	128.99	1	N,1;	1	45AI3,
TR1	10000	45.23	1298.55	1298.54	2	2.07474	O95376	ARI2_HUMAN	E3 ubiquitin-protein ligase ARIH2	246	251	RVQCNR	R1dEC4CamN5GlcNAc	250	N2H8F0S0	01Y41Y41M(31M21M21M)61M(31M21M)61M	Mannose	128.87	1	N,0;	0
TR2	9865	44.42	1225.02	1225.02	2	1.61224	P24046	GBRR1_HUMAN	Gamma-aminobutyric acid receptor subunit rho-1	233	238	GNDSLK	G1dEN2GlcNAcK6dE	234	N2H8F0S0	01Y41Y41M(31M21M21M)61M(31M21M)61M	Mannose	128.75	1	N,0;	0
TR2	9865	44.42	1225.02	1225.02	2	1.61224	P0DMS9	TMIG3_HUMAN	Transmembrane domain-containing protein TMIGD3	188	193	DLSGNK	D1dEN5GlcNAcK6dE	192	N2H8F0S0	01Y41Y41M(31M21M21M)61M(31M21M)61M	Mannose	128.75	1	N,0;	0
TR2	9865	44.42	1225.02	1225.02	2	1.61224	Q9H8J5	MANS1_HUMAN	MANSC domain-containing protein 1	72	77	NISGDK	N1GlcNAc@dEK6dE	72	N2H8F0S0	01Y41Y41M(31M21M21M)61M(31M21M)61M	Mannose	128.75	1	N,0;	0
TR2	9865	44.42	1225.02	1225.02	2	1.61224	Q9Y6D6	BIG1_HUMAN	Brefeldin A-inhibited guanine nucleotide-exchange protein 1	858	863	GINDSK	G1dEN3GlcNAcK6dE	860	N2H8F0S0	01Y41Y41M(31M21M21M)61M(31M21M)61M	Mannose	128.75	1	N,0;	0
TR2	10151	45.79	1298.05	1298.04	2	0.933225	P05231	IL6_HUMAN	Interleukin-6	69	74	KETCNK	K1dEC4CamN5GlcNAcK6dE	73	N2H8F0S0	01Y41Y41M(31M21M21M31G)61M(31M)61M	Mannose	128.61	1	N,1;	0
TR1	9998	45.21	1300.05	1300.05	2	1.19733	Q9H582	ZN644_HUMAN	Zinc finger protein 644	1193	1199	IHNQTAR	I1dEN3GlcNAc	1195	N2H8F0S0	01Y41Y41M(31M21M21M)61M(31M21M)61M	Mannose	128.57	2	N,0;	0
TR1	9998	45.21	1300.05	1300.05	2	1.19733	Q9H582	ZN644_HUMAN	Zinc finger protein 644	1193	1199	IHNQTAR	I1dEN3GlcNAc	1195	N2H8F0S0	01Y41Y41M(31M21M21M31G)61M(31M)61M	Mannose	128.57	2	N,0;	0
TR3	20055	94.22	1232.04	1232.03	2	7.35438	O95274	LYPD3_HUMAN	Ly6/PLAUR domain-containing protein 3	117	122	LNLTSR	L1dEN2GlcNAc	118	N2H8F0S0	01Y41Y41M(31M21M21M31G)61M(31M)61M	Mannose	128.55	2	N,1;	0
TR2	20472	96.22	1138.85	1138.83	3	11.0045	Q8TF62	AT8B4_HUMAN	Probable phospholipid-transporting ATPase IM	1162	1175	THYNSTSWIENLCK	T1dEN4GlcNAcC13CamK14dE	1165	N2H7F0S0	01Y41Y41M(31M)61M(31M21M)61M21M	Mannose	128.46	1	N,1;	5	iI2-3-X15/C,iI2-3-X35/B,iI2-3-X45/C,iI2-3-X35/B,iI2-3-B/Y,C/Z,
TR1	11345	51.95	1112	1112	2	-1.00443	Q96A56	T53I1_HUMAN	Tumor protein p53-inducible nuclear protein 1	211	216	RQNLTR	R1dEN3GlcNAc	213	N2H6F0S0	01Y41Y41M(31M21M)61M(31M)61M	Mannose	128.42	1	N,1;	0
TR1	16330	75.6	1372.58	1372.58	2	2.98257	Q6UWI2	PARM1_HUMAN	Prostate androgen-regulated mucin-like protein 1	80	86	NISIESR	N1GlcNAc@dE	80	N2H9F0S0	01Y41Y41M(31M21M21M)61M(31M21M)61M21M	Mannose	128.34	1	N,0;	0
TR1	16330	75.6	1372.58	1372.58	2	2.98257	Q8N3K9	CMYA5_HUMAN	Cardiomyopathy-associated protein 5	1361	1367	LDSNLTR	L1dEN4GlcNAc	1364	N2H9F0S0	01Y41Y41M(31M21M21M)61M(31M21M)61M21M	Mannose	128.34	1	N,1;	0
TR2	20472	96.22	1138.85	1138.84	3	2.89703	Q5VT28	FAM27_HUMAN	Protein FAM27A/B/C	22	37	TVLVGDQDEYTAAENK	T1dEN15GlcNAcK16dE	36	N2H7F0S0	01Y41Y41M(31M)61M(31M21M)61M21M	Mannose	128.34	1	N,2;	5	iI2-3-X15/C,iI2-3-X35/B,iI2-3-X45/C,iI2-3-X35/B,iI2-3-B/Y,C/Z,
TR1	9998	45.21	1300.05	1300.05	2	4.25799	Q8IYU4	UBQLN_HUMAN	Ubiquilin-like protein	25	32	NISSSATR	N1GlcNAc@dE	25	N2H8F0S0	01Y41Y41M(31M21M21M31G)61M(31M)61M	Mannose	128.3	2	N,0;	0
TR1	13547	62.49	1058.17	1058.17	3	1.82919	P15586	GNS_HUMAN	N-acetylglucosamine-6-sulfatase	356	366	GPGIKPNQTSK	G1dEK5dEN7GlcNAcK11dE	362	N2H9F0S0	01Y41Y41M(31M21M21M31G31G)61M(31M)61M	Mannose	128.15	1	N,0;	0
TR1	11265	51.55	1193.03	1193.03	2	2.18975	Q96A56	T53I1_HUMAN	Tumor protein p53-inducible nuclear protein 1	211	216	RQNLTR	R1dEN3GlcNAc	213	N2H7F0S0	01Y41Y41M(31M21M)61M(31M21M)61M	Mannose	128.12	1	N,0;	0
TR1	11265	51.55	1193.03	1193.03	2	2.18975	Q9H2D6	TARA_HUMAN	TRIO and F-actin-binding protein	736	741	NRTIQR	N1GlcNAc@dE	736	N2H7F0S0	01Y41Y41M(31M21M)61M(31M21M)61M	Mannose	128.12	1	N,0;	0
TR1	11265	51.55	1193.03	1193.03	2	1.00956	O43318	M3K7_HUMAN	Mitogen-activated protein kinase kinase kinase 7	574	579	LLDENK	L1dEN5GlcNAcK6dE	578	N2H7F0S0	01Y41Y41M(31M21M)61M(31M21M)61M	Mannose	128.12	1	N,0;	0
TR1	10000	45.23	1298.55	1298.53	2	10.6937	Q9UEY8	ADDG_HUMAN	Gamma-adducin	40	46	NMSPDLR	N1GlcNAc@dE	40	N2H8F0S0	01Y41Y41M(31M21M21M)61M(31M21M)61M	Mannose	127.98	1	N,0;	0
TR1	25801	121.63	1109.2	1109.19	3	7.0672	Q9UHG3	PCYOX_HUMAN	Prenylcysteine oxidase 1	350	364	GELNTSIFSSRPIDK	G1dEN4GlcNAcK15dE	353	N2H7F0S0	01Y41Y41M(31M21M21M)61M(31M)61M	Mannose	127.72	1	N,1;	1	iIII3-3-X12/B,
TR2	9858	44.39	1306.05	1306.05	2	-3.74679	Q8WWA0	ITLN1_HUMAN	Intelectin-1	163	168	NSSLLR	N1GlcNAc@dE	163	N2H9F0S0	01Y41Y41M(31M21M21M31G31G)61M(31M)61M	Mannose	127.67	1	N,0;	0
TR2	9858	44.39	1306.05	1306.05	2	-3.74679	Q86UK0	ABCAC_HUMAN	ATP-binding cassette sub-family A member 12	825	830	SNVTLR	S1dEN2GlcNAc	826	N2H9F0S0	01Y41Y41M(31M21M21M31G31G)61M(31M)61M	Mannose	127.67	1	N,0;	0
TR1	19135	89.64	1349.6	1349.59	2	4.21741	Q9NXH8	TOR4A_HUMAN	Torsin-4A	310	317	FVLQNASR	F1dEN5GlcNAc	314	N2H8F0S0	01Y41Y41M(31M21M21M)61M(31M21M)61M	Mannose	127.64	2	N,0;	0
TR1	19135	89.64	1349.6	1349.59	2	4.21741	Q9NXH8	TOR4A_HUMAN	Torsin-4A	310	317	FVLQNASR	F1dEN5GlcNAc	314	N2H8F0S0	01Y41Y41M(31M21M21M31G)61M(31M)61M	Mannose	127.64	2	N,0;	0
TR2	9865	44.42	1225.02	1225.02	2	-2.95584	Q8WWA0	ITLN1_HUMAN	Intelectin-1	163	168	NSSLLR	N1GlcNAc@dE	163	N2H8F0S0	01Y41Y41M(31M21M)61M(31M21M)61M21M	Mannose	127.61	1	N,0;	1	iI2-3-B/Y,C/Z,
TR2	9865	44.42	1225.02	1225.02	2	-2.95584	Q86UK0	ABCAC_HUMAN	ATP-binding cassette sub-family A member 12	825	830	SNVTLR	S1dEN2GlcNAc	826	N2H8F0S0	01Y41Y41M(31M21M)61M(31M21M)61M21M	Mannose	127.61	1	N,0;	1	iI2-3-B/Y,C/Z,
TR1	17688	82.38	1389.65	1389.64	2	4.73124	Q6YHK3	CD109_HUMAN	CD109 antigen	245	253	HLNGTITAK	H1dEN3GlcNAcK9dE	247	N2H8F0S0	01Y41Y41M(31M21M)61M(31M21M)61M21M	Mannose	127.58	1	N,2;	1	iI2-3-B/Y,C/Z,
TR3	24175	113.79	1275.23	1275.23	3	6.1098	Q5JSZ5	PRC2B_HUMAN	Protein PRRC2B	889	904	ETPREGTAFNISSWDK	E1dEN10GlcNAcK16dE	898	N2H9F0S0	01Y41Y41M(31M21M21M)61M(31M21M)61M21M	Mannose	127.48	1	N,0;	0
TR3	9837	44.29	1224.52	1224.51	2	7.97447	A6NHM9	MOXD2_HUMAN	Putative DBH-like monooxygenase protein 2	404	409	NGTQLR	N1GlcNAc@dE	404	N2H8F0S0	01Y41Y41M(31M21M21M)61M(31M21M)61M	Mannose	127.42	1	N,0;	0
TR3	9837	44.29	1224.52	1224.51	2	7.97447	P11532	DMD_HUMAN	Dystrophin	2897	2902	AQNVTR	A1dEN3GlcNAc	2899	N2H8F0S0	01Y41Y41M(31M21M21M)61M(31M21M)61M	Mannose	127.42	1	N,0;	0
TR3	9837	44.29	1224.52	1224.51	2	7.97447	P36269	GGT5_HUMAN	Glutathione hydrolase 5 proenzyme	345	350	LQNASR	L1dEN3GlcNAc	347	N2H8F0S0	01Y41Y41M(31M21M21M)61M(31M21M)61M	Mannose	127.42	1	N,0;	0
TR3	9837	44.29	1224.52	1224.51	2	7.97447	Q13443	ADAM9_HUMAN	Disintegrin and metalloproteinase domain-containing protein 9	231	236	NQTAVR	N1GlcNAc@dE	231	N2H8F0S0	01Y41Y41M(31M21M21M)61M(31M21M)61M	Mannose	127.42	1	N,0;	0
TR3	9837	44.29	1224.52	1224.51	2	7.97447	Q96M02	CJ090_HUMAN	(E2-independent) E3 ubiquitin-conjugating enzyme FATS	86	91	QSLANR	Q1dEN5GlcNAc	90	N2H8F0S0	01Y41Y41M(31M21M21M)61M(31M21M)61M	Mannose	127.42	1	N,0;	0
TR3	9837	44.29	1224.52	1224.51	2	7.97447	O95185	UNC5C_HUMAN	Netrin receptor UNC5C	519	524	NQSLAR	N1GlcNAc@dE	519	N2H8F0S0	01Y41Y41M(31M21M21M)61M(31M21M)61M	Mannose	127.42	1	N,0;	0
TR2	10112	45.61	1219.02	1219.03	2	-0.481423	O14522	PTPRT_HUMAN	Receptor-type tyrosine-protein phosphatase T	1202	1207	NHDKNR	N1dEK4dEN5GlcNAc	1206	N2H7F0S0	01Y41Y41M(31M)61M(31M21M)61M21M	Mannose	127.38	1	N,0;	1	iI2-3-B/Y,C/Z,
TR1	10145	45.94	1136.5	1136.49	2	4.40481	O95376	ARI2_HUMAN	E3 ubiquitin-protein ligase ARIH2	246	251	RVQCNR	R1dEC4CamN5GlcNAc	250	N2H6F0S0	01Y41Y41M(31M21M)61M(31M)61M	Mannose	127.35	1	N,0;	1	iI2-3-B/Y,C/Z,
TR3	20055	94.22	1232.04	1232.03	2	7.35438	Q13077	TRAF1_HUMAN	TNF receptor-associated factor 1	273	278	ITNVTR	I1dEN3GlcNAc	275	N2H8F0S0	01Y41Y41M(31M21M21M31G)61M(31M)61M	Mannose	126.9	2	N,1;	0
TR3	20055	94.22	1232.04	1232.03	2	7.35438	Q03001	DYST_HUMAN	Dystonin	687	692	LLNTSR	L1dEN3GlcNAc	689	N2H8F0S0	01Y41Y41M(31M21M21M31G)61M(31M)61M	Mannose	126.9	2	N,1;	0
TR1	17607	81.97	1458.62	1458.62	2	-0.136302	Q9UQ84	EXO1_HUMAN	Exonuclease 1	364	373	SANVSSIWHR	S1dEN3GlcNAc	366	N2H8F0S0	01Y41Y41M(31M21M21M31G)61M(31M)61M	Mannose	126.88	1	N,1;	0
TR2	19271	90.17	1112.83	1112.82	3	7.33723	Q12797	ASPH_HUMAN	Aspartyl/asparaginyl beta-hydroxylase	704	715	CANETKTWEEGK	C1dE@CamN3GlcNAcK6dEK12dE	706	N2H8F0S0	01Y41Y41M(31M21M21M31G)61M(31M)61M	Mannose	126.67	1	N,1;	0
TR1	17096	79.4	1445.65	1445.65	2	-1.59566	Q2NL67	PARP6_HUMAN	Protein mono-ADP-ribosyltransferase PARP6	486	495	NGLVNASYTK	N1dEN5GlcNAcK10dE	490	N2H8F0S0	01Y41Y41M(31M21M21M)61M(31M21M)61M	Mannose	126.5	1	N,0;	0
TR1	12218	56.29	936.777	936.775	3	1.86125	Q8IV33	K0825_HUMAN	Uncharacterized protein KIAA0825	332	341	GRNFSLPLDK	G1dEN3GlcNAcK10dE	334	N2H7F0S0	01Y41Y41M(31M21M21M)61M(31M)61M	Mannose	126.49	1	N,0;	0
TR1	18470	86.3	1575.66	1575.65	2	5.14569	Q5TCS8-6	KAD9_HUMAN	Isoform 6 of Adenylate kinase 9	1220	1229	GISENTTCYK	G1dEN5GlcNAcC8CamK10dE	1224	N2H9F0S0	01Y41Y41M(31M21M21M)61M(31M21M)61M21M	Mannose	126.48	1	N,0;	0
TR2	19317	90.4	1031.1	1031.09	3	5.52076	P11717	MPRI_HUMAN	Cation-independent mannose-6-phosphate receptor	1311	1321	MNFTGGDTCHK	M1dEN2GlcNAcC9CamK11dE	1312	N2H8F0S0	01Y41Y41M(31M21M)61M(31M21M)61M21M	Mannose	126.05	1	N,2;	1	iI2-3-B/Y,C/Z,
TR1	17216	80.01	1385.13	1385.13	2	0.479508	Q9BZY9	TRI31_HUMAN	E3 ubiquitin-protein ligase TRIM31	326	332	NNHKMNK	N1dEK4dEN6GlcNAcK7dE	331	N2H8F0S0	01Y41Y41M(31M21M)61M(31M21M)61M21M	Mannose	125.95	1	N,0;	1	iI2-3-B/Y,C/Z,
TR1	18473	86.32	1498.65	1498.63	2	12.2473	Q7Z6L1	TCPR1_HUMAN	Tectonin beta-propeller repeat-containing protein 1	439	452	NATGNSASGLGAGR	N1GlcNAc@dE	439	N2H8F0S0	01Y41Y41M(31M21M)61M(31M21M)61M21M	Mannose	125.88	1	N,0;	1	iI2-3-B/Y,C/Z,
TR1	21173	99.86	1549.72	1549.7	2	11.1312	Q08380	LG3BP_HUMAN	Galectin-3-binding protein	542	554	AAIPSALDTNSSK	A1dEN10GlcNAcK13dE	551	N2H8F0S0	01Y41Y41M(31M21M)61M(31M21M)61M21M	Mannose	125.57	1	N,2;	1	iI2-3-B/Y,C/Z,
TR2	9858	44.39	1306.05	1306.05	2	-3.74679	P35580	MYH10_HUMAN	Myosin-10	1332	1337	LNLSSR	L1dEN2GlcNAc	1333	N2H9F0S0	01Y41Y41M(31M21M21M31G31G)61M(31M)61M	Mannose	125.44	1	N,0;	0
TR2	9858	44.39	1306.05	1306.05	2	-3.74679	O94885	SASH1_HUMAN	SAM and SH3 domain-containing protein 1	264	269	LVNSTR	L1dEN3GlcNAc	266	N2H9F0S0	01Y41Y41M(31M21M21M31G31G)61M(31M)61M	Mannose	125.44	1	N,0;	0
TR2	9858	44.39	1306.05	1306.05	2	-3.74679	Q5VZ89	DEN4C_HUMAN	DENN domain-containing protein 4C	1632	1637	NVSLTR	N1GlcNAc@dE	1632	N2H9F0S0	01Y41Y41M(31M21M21M31G31G)61M(31M)61M	Mannose	125.44	1	N,0;	0
TR1	17623	82.05	887.426	887.423	3	3.41043	P50897	PPT1_HUMAN	Palmitoyl-protein thioesterase 1	210	217	GINESYKK	G1dEN3GlcNAcK7dEK8dE	212	N2H7F0S0	01Y41Y41M(31M21M)61M(31M21M)61M	Mannose	125.42	1	N,2;	1	iI2-3-B/Y,C/Z,
TR2	9865	44.42	1225.02	1225.02	2	-2.95584	P35580	MYH10_HUMAN	Myosin-10	1332	1337	LNLSSR	L1dEN2GlcNAc	1333	N2H8F0S0	01Y41Y41M(31M21M)61M(31M21M)61M21M	Mannose	125.34	1	N,0;	1	iI2-3-B/Y,C/Z,
TR2	9865	44.42	1225.02	1225.02	2	-2.95584	O94885	SASH1_HUMAN	SAM and SH3 domain-containing protein 1	264	269	LVNSTR	L1dEN3GlcNAc	266	N2H8F0S0	01Y41Y41M(31M21M)61M(31M21M)61M21M	Mannose	125.34	1	N,0;	1	iI2-3-B/Y,C/Z,
TR2	9865	44.42	1225.02	1225.02	2	-2.95584	Q5VZ89	DEN4C_HUMAN	DENN domain-containing protein 4C	1632	1637	NVSLTR	N1GlcNAc@dE	1632	N2H8F0S0	01Y41Y41M(31M21M)61M(31M21M)61M21M	Mannose	125.34	1	N,0;	1	iI2-3-B/Y,C/Z,
TR2	11490	52.38	1274.06	1274.04	2	12.7093	E9PKD4-2	NPIA5_HUMAN	Isoform 2 of Nuclear pore complex-interacting protein family member A5	209	214	KPLCNR	K1dEC4CamN5GlcNAc	213	N2H8F0S0	01Y41Y41M(31M21M)61M(31M21M)61M21M	Mannose	125.34	1	N,0;	0
TR2	11490	52.38	1274.06	1274.04	2	11.1528	Q7L985	LIGO2_HUMAN	Leucine-rich repeat and immunoglobulin-like domain-containing nogo receptor-interacting protein 2	508	513	FLYANR	F1dEN5GlcNAc	512	N2H8F0S0	01Y41Y41M(31M21M)61M(31M21M)61M21M	Mannose	125.34	1	N,0;	0
TR1	17278	80.32	1304.1	1304.1	2	1.27683	Q9Y4L1	HYOU1_HUMAN	Hypoxia up-regulated protein 1	869	877	NATLAEQAK	N1GlcNAc@dEK9dE	869	N2H7F0S0	01Y41Y41M(31M21M)61M(31M21M)61M	Mannose	125.3	1	N,0;	1	iI2-3-B/Y,C/Z,
TR1	17096	79.4	1445.65	1445.65	2	-1.59566	Q9H967	WDR76_HUMAN	WD repeat-containing protein 76	606	616	YILAGGNSSGK	Y1dEN7GlcNAcK11dE	612	N2H8F0S0	01Y41Y41M(31M21M)61M(31M21M)61M21M	Mannose	125.18	1	N,0;	0
TR2	16623	76.87	1147.97	1147.96	2	4.68089	Q9H992	MARH7_HUMAN	E3 ubiquitin-protein ligase MARCH7	224	229	SNFSSR	S1dEN2GlcNAc	225	N2H7F0S0	01Y41Y41M(31M)61M(31M21M)61M21M	Mannose	125.1	1	N,0;	1	iI2-3-B/Y,C/Z,
TR2	16623	76.87	1147.97	1147.96	2	4.68089	Q14134	TRI29_HUMAN	Tripartite motif-containing protein 29	510	515	GNYTSR	G1dEN2GlcNAc	511	N2H7F0S0	01Y41Y41M(31M)61M(31M21M)61M21M	Mannose	125.1	1	N,0;	1	iI2-3-B/Y,C/Z,
TR2	16623	76.87	1147.97	1147.96	2	4.68089	Q8WXA9	SREK1_HUMAN	Splicing regulatory glutamine/lysine-rich protein 1	367	372	SYNASR	S1dEN3GlcNAc	369	N2H7F0S0	01Y41Y41M(31M)61M(31M21M)61M21M	Mannose	125.1	1	N,0;	1	iI2-3-B/Y,C/Z,
TR2	16623	76.87	1147.97	1147.96	2	4.68089	P56730	NETR_HUMAN	Neurotrypsin	681	686	YGNSTR	Y1dEN3GlcNAc	683	N2H7F0S0	01Y41Y41M(31M)61M(31M21M)61M21M	Mannose	125.1	1	N,0;	1	iI2-3-B/Y,C/Z,
TR1	19135	89.64	1349.6	1349.59	2	4.21741	Q9NXH8	TOR4A_HUMAN	Torsin-4A	310	317	FVLQNASR	F1dEN5GlcNAc	314	N2H8F0S0	01Y41Y41M(31M21M)61M(31M21M)61M21M	Mannose	124.93	1	N,0;	1	iI2-3-B/Y,C/Z,
TR1	18990	88.91	1031.1	1031.09	3	6.82305	P11717	MPRI_HUMAN	Cation-independent mannose-6-phosphate receptor	1311	1321	MNFTGGDTCHK	M1dEN2GlcNAcC9CamK11dE	1312	N2H8F0S0	01Y41Y41M(31M21M21M)61M(31M21M)61M	Mannose	124.65	1	N,1;	0
TR1	9998	45.21	1300.05	1300.05	2	1.19733	O14522	PTPRT_HUMAN	Receptor-type tyrosine-protein phosphatase T	1202	1207	NHDKNR	N1dEK4dEN5GlcNAc	1206	N2H8F0S0	01Y41Y41M(31M21M21M)61M(31M21M)61M	Mannose	124.64	2	N,0;	0
TR1	9998	45.21	1300.05	1300.05	2	1.19733	O14522	PTPRT_HUMAN	Receptor-type tyrosine-protein phosphatase T	1202	1207	NHDKNR	N1dEK4dEN5GlcNAc	1206	N2H8F0S0	01Y41Y41M(31M21M21M31G)61M(31M)61M	Mannose	124.64	2	N,0;	0
TR3	31244	147.9	1236.59	1236.58	3	6.26342	Q6ZRX8	YL004_HUMAN	Putative uncharacterized protein FLJ45999	110	125	GVHNLIPEPGNVTVKR	G1dEN11GlcNAcK15dE	120	N2H9F0S0	01Y41Y41M(31M21M21M31G)61M(31M21M)61M	Mannose	124.64	1	N,0;	0
TR1	9998	45.21	1300.05	1300.05	2	4.25799	Q9NR82	KCNQ5_HUMAN	Potassium voltage-gated channel subfamily KQT member 5	679	686	STSANISR	S1dEN5GlcNAc	683	N2H8F0S0	01Y41Y41M(31M21M21M31G)61M(31M)61M	Mannose	124.36	2	N,1;	0
TR1	16744	77.67	1068.19	1068.19	3	4.34879	P11047	LAMC1_HUMAN	Laminin subunit gamma-1	1432	1444	IASAVQKNATSTK	I1dEK7dEN8GlcNAcK13dE	1439	N2H8F0S0	01Y41Y41M(31M21M)61M(31M21M)61M21M	Mannose	124.31	1	N,0;	0
TR2	16623	76.87	1147.97	1147.97	2	-0.192085	Q9H2D6	TARA_HUMAN	TRIO and F-actin-binding protein	894	899	NSSPHR	N1GlcNAc@dE	894	N2H7F0S0	01Y41Y41M(31M21M)61M(31M21M)61M	Mannose	124.06	1	N,0;	1	iI2-3-B/Y,C/Z,
TR2	16623	76.87	1147.97	1147.96	2	4.68089	O60513	B4GT4_HUMAN	Beta-1,4-galactosyltransferase 4	220	225	NSTGYR	N1GlcNAc@dE	220	N2H7F0S0	01Y41Y41M(31M21M)61M(31M21M)61M	Mannose	124.06	1	N,0;	1	iI2-3-B/Y,C/Z,
TR1	12218	56.29	936.777	936.779	3	-1.67214	P15924	DESP_HUMAN	Desmoplakin	1706	1715	LQSLTENLTK	L1dEN7GlcNAcK10dE	1712	N2H7F0S0	01Y41Y41M(31M21M21M)61M(31M)61M	Mannose	123.94	1	N,0;	0
TR3	14723	67.95	878.769	878.759	3	11.9818	Q9BY84	DUS16_HUMAN	Dual specificity protein phosphatase 16	300	310	NQTGASGPKSK	N1GlcNAc@dEK9dEK11dE	300	N2H6F0S0	01Y41Y41M(31M21M)61M(31M)61M	Mannose	123.81	1	N,0;	0
TR1	19815	93.08	1251.53	1251.54	2	-2.47298	Q5SW79	CE170_HUMAN	Centrosomal protein of 170 kDa	768	775	NVSGQTDK	N1GlcNAc@dEK8dE	768	N2H7F0S0	01Y41Y41M(31M)61M(31M21M)61M21M	Mannose	123.55	1	N,0;	1	iI2-3-B/Y,C/Z,
TR1	9998	45.21	1300.05	1300.05	2	1.19733	Q9H582	ZN644_HUMAN	Zinc finger protein 644	1193	1199	IHNQTAR	I1dEN3GlcNAc	1195	N2H8F0S0	01Y41Y41M(31M21M)61M(31M21M)61M21M	Mannose	123.36	1	N,0;	1	iI2-3-B/Y,C/Z,
TR2	20170	94.7	1232.04	1232.03	2	11.4994	Q8WV22	NSE1_HUMAN	Non-structural maintenance of chromosomes element 1 homolog	47	52	NATVDK	N1GlcNAc@dEK6dE	47	N2H8F0S0	01Y41Y41M(31M21M21M31G)61M(31M)61M	Mannose	123.34	1	N,0;	0
TR2	20170	94.7	1232.04	1232.03	2	11.4994	Q9H2Y7	ZN106_HUMAN	Zinc finger protein 106	366	371	DITGNK	D1dEN5GlcNAcK6dE	370	N2H8F0S0	01Y41Y41M(31M21M21M31G)61M(31M)61M	Mannose	123.34	1	N,0;	0
TR2	20170	94.7	1232.04	1232.03	2	11.4994	Q6DD88	ATLA3_HUMAN	Atlastin-3	310	315	EINGSK	E1dEN3GlcNAcK6dE	312	N2H8F0S0	01Y41Y41M(31M21M21M31G)61M(31M)61M	Mannose	123.34	1	N,1;	0
TR2	20170	94.7	1232.04	1232.03	2	11.4994	Q6UWU4	CF089_HUMAN	Bombesin receptor-activated protein C6orf89	257	262	DASLNK	D1dEN5GlcNAcK6dE	261	N2H8F0S0	01Y41Y41M(31M21M21M31G)61M(31M)61M	Mannose	123.34	1	N,0;	0
TR2	20170	94.7	1232.04	1232.03	2	11.4994	Q03701	CEBPZ_HUMAN	CCAAT/enhancer-binding protein zeta	1006	1011	DNASLK	D1dEN2GlcNAcK6dE	1007	N2H8F0S0	01Y41Y41M(31M21M21M31G)61M(31M)61M	Mannose	123.34	1	N,0;	0
TR2	20170	94.7	1232.04	1232.03	2	11.4994	O75563	SKAP2_HUMAN	Src kinase-associated phosphoprotein 2	34	39	GENLSK	G1dEN3GlcNAcK6dE	36	N2H8F0S0	01Y41Y41M(31M21M21M31G)61M(31M)61M	Mannose	123.34	1	N,0;	0
TR2	20170	94.7	1232.04	1232.03	2	11.4994	Q13332	PTPRS_HUMAN	Receptor-type tyrosine-protein phosphatase S	1387	1392	ANDSLK	A1dEN2GlcNAcK6dE	1388	N2H8F0S0	01Y41Y41M(31M21M21M31G)61M(31M)61M	Mannose	123.34	1	N,0;	0
TR2	10242	46.21	1137.5	1137.49	2	3.2116	P50454	SERPH_HUMAN	Serpin H1	117	124	SLSNSTAR	S1dEN4GlcNAc	120	N2H6F0S0	01Y41Y41M(31M)61M(31M21M)61M	Mannose	123.12	1	N,2;	1	iI2-3-B/Y,C/Z,
TR3	18644	87.11	1443.08	1443.09	2	-1.17055	Q15722	LT4R1_HUMAN	Leukotriene B4 receptor 1	163	171	TNMSLCFPR	T1dEN2GlcNAcC6Cam	164	N2H8F0S0	01Y41Y41M(31M21M21M31G)61M(31M)61M	Mannose	123.1	1	N,0;	0
TR1	18473	86.32	1498.65	1498.63	2	12.2473	Q7Z6L1	TCPR1_HUMAN	Tectonin beta-propeller repeat-containing protein 1	439	452	NATGNSASGLGAGR	N1GlcNAc@dE	439	N2H8F0S0	01Y41Y41M(31M21M21M)61M(31M21M)61M	Mannose	123.05	1	N,0;	0
TR1	26476	124.86	1307.62	1307.6	3	16.9379	O14802	RPC1_HUMAN	DNA-directed RNA polymerase III subunit RPC1	1246	1264	TTSNNTYEVEKTLGIEAAR	T1dEN4GlcNAcK11dE	1249	N2H8F0S0	01Y41Y41M(31M21M21M)61M(31M21M)61M	Mannose	123.05	1	N,0;	0
TR2	24938	117.28	908.438	908.433	6	5.36312	Q15293	RCN1_HUMAN	Reticulocalbin-1	38	70	VVRPDSELGERPPEDNQSFQYDHEAFLGKEDSK	V1dEN16GlcNAcK29dEK33dE	53	N4H3F1S0	01Y41Y41M(31M41Y31F)61M61Y	Complex	123.02	1	N,0;	3	iI2-3-X01/C,iI2-3-A15/Y,iI2-3-X01/C,
TR1	17835	83.11	1335.12	1335.11	2	6.47401	Q9Y639	NPTN_HUMAN	Neuroplastin	228	235	ANATIEVK	A1dEN2GlcNAcK8dE	229	N2H8F0S0	01Y41Y41M(31M21M21M)61M(31M21M)61M	Mannose	122.97	2	N,4;	0
TR1	17835	83.11	1335.12	1335.11	2	6.47401	Q9Y639	NPTN_HUMAN	Neuroplastin	228	235	ANATIEVK	A1dEN2GlcNAcK8dE	229	N2H8F0S0	01Y41Y41M(31M21M)61M(31M21M)61M21M	Mannose	122.97	2	N,4;	0
TR3	17398	80.89	910.08	910.077	3	3.13268	Q02809	PLOD1_HUMAN	Procollagen-lysine,2-oxoglutarate 5-dioxygenase 1	534	541	YIHQNYTK	Y1dEN5GlcNAcK8dE	538	N2H7F0S0	01Y41Y41M(31M)61M(31M21M)61M21M	Mannose	122.95	1	N,3;	4	iI2-3-X15/C,iI2-3-X35/B,iI2-3-X45/C,iI2-3-B/Y,C/Z,
TR3	19179	89.8	1240.06	1240.05	2	4.61868	Q99985	SEM3C_HUMAN	Semaphorin-3C	118	124	VIQTFNR	V1dEN6GlcNAc	123	N2H7F0S0	01Y41Y41M(31M21M)61M(31M21M)61M	Mannose	122.91	1	N,0;	1	iI2-3-B/Y,C/Z,
TR1	21173	99.86	1549.72	1549.7	2	11.1312	Q08380	LG3BP_HUMAN	Galectin-3-binding protein	542	554	AAIPSALDTNSSK	A1dEN10GlcNAcK13dE	551	N2H8F0S0	01Y41Y41M(31M21M21M)61M(31M21M)61M	Mannose	122.77	1	N,2;	0
TR1	25801	121.63	1109.2	1109.19	3	7.0672	Q9UHG3	PCYOX_HUMAN	Prenylcysteine oxidase 1	350	364	GELNTSIFSSRPIDK	G1dEN4GlcNAcK15dE	353	N2H7F0S0	01Y41Y41M(31M)61M(31M21M)61M21M	Mannose	122.75	1	N,1;	6	iI2-3-X15/C,iI2-3-X35/B,iI2-3-X45/C,iI2-4-X25/C,45AI3,iI2-3-B/Y,C/Z,
TR1	17096	79.4	1445.65	1445.65	2	-1.59566	Q9H967	WDR76_HUMAN	WD repeat-containing protein 76	606	616	YILAGGNSSGK	Y1dEN7GlcNAcK11dE	612	N2H8F0S0	01Y41Y41M(31M21M21M)61M(31M21M)61M	Mannose	122.33	1	N,0;	0
TR2	11490	52.38	1274.06	1274.04	2	12.7093	E9PKD4-2	NPIA5_HUMAN	Isoform 2 of Nuclear pore complex-interacting protein family member A5	209	214	KPLCNR	K1dEC4CamN5GlcNAc	213	N2H8F0S0	01Y41Y41M(31M21M21M)61M(31M21M)61M	Mannose	122.26	1	N,0;	0
TR2	11490	52.38	1274.06	1274.04	2	11.1528	Q7L985	LIGO2_HUMAN	Leucine-rich repeat and immunoglobulin-like domain-containing nogo receptor-interacting protein 2	508	513	FLYANR	F1dEN5GlcNAc	512	N2H8F0S0	01Y41Y41M(31M21M21M)61M(31M21M)61M	Mannose	122.26	1	N,0;	0
TR1	18990	88.91	1031.1	1031.09	3	6.82305	P11717	MPRI_HUMAN	Cation-independent mannose-6-phosphate receptor	1311	1321	MNFTGGDTCHK	M1dEN2GlcNAcC9CamK11dE	1312	N2H8F0S0	01Y41Y41M(31M21M21M31G)61M(31M)61M	Mannose	122.24	1	N,1;	0
TR1	17688	82.38	1389.65	1389.64	2	4.73124	Q6YHK3	CD109_HUMAN	CD109 antigen	245	253	HLNGTITAK	H1dEN3GlcNAcK9dE	247	N2H8F0S0	01Y41Y41M(31M21M21M)61M(31M21M)61M	Mannose	122.13	1	N,2;	0
TR2	19969	93.69	1226.05	1226.04	2	6.31822	Q13753	LAMC2_HUMAN	Laminin subunit gamma-2	342	347	NLTALR	N1GlcNAc@dE	342	N2H8F0S0	01Y41Y41M(31M21M21M)61M(31M21M)61M	Mannose	121.86	1	N,0;	0
TR2	10112	45.61	1219.02	1219.03	2	-4.80371	Q6UWJ1-3	TMCO3_HUMAN	Isoform 3 of Transmembrane and coiled-coil domain-containing protein 3	405	411	GDKEGNR	G1dEK3dEN6GlcNAc	410	N2H7F0S0	01Y41Y41M(31M)61M(31M21M)61M21M	Mannose	121.66	1	N,1;	1	iI2-3-B/Y,C/Z,
TR1	19815	93.08	1251.53	1251.54	2	-2.47298	O15374	MOT5_HUMAN	Monocarboxylate transporter 5	202	209	SENNSGIK	S1dEN3GlcNAcK8dE	204	N2H7F0S0	01Y41Y41M(31M)61M(31M21M)61M21M	Mannose	121.64	1	N,0;	1	iI2-3-B/Y,C/Z,
TR2	19271	90.17	1112.83	1112.82	3	7.33723	Q12797	ASPH_HUMAN	Aspartyl/asparaginyl beta-hydroxylase	704	715	CANETKTWEEGK	C1dE@CamN3GlcNAcK6dEK12dE	706	N2H8F0S0	01Y41Y41M(31M21M21M)61M(31M21M)61M	Mannose	121.54	1	N,1;	0
TR2	20170	94.7	1232.04	1232.04	2	-0.549856	Q08AN1	ZN616_HUMAN	Zinc finger protein 616	776	781	LNVTRP	L1dEN2GlcNAc	777	N2H8F0S0	01Y41Y41M(31M21M21M31G)61M(31M)61M	Mannose	121.42	1	N,0;	0
TR2	11633	53.08	1112	1112	2	-1.94489	O43318	M3K7_HUMAN	Mitogen-activated protein kinase kinase kinase 7	574	579	LLDENK	L1dEN5GlcNAcK6dE	578	N2H6F0S0	01Y41Y41M(31M21M)61M(31M)61M	Mannose	121.17	1	N,0;	1	iI2-3-B/Y,C/Z,
TR1	18470	86.3	1575.66	1575.65	2	5.14569	Q5TCS8-6	KAD9_HUMAN	Isoform 6 of Adenylate kinase 9	1220	1229	GISENTTCYK	G1dEN5GlcNAcC8CamK10dE	1224	N2H9F0S0	01Y41Y41M(31M21M21M31G)61M(31M21M)61M	Mannose	120.98	1	N,0;	0
TR1	12218	56.29	936.777	936.769	3	8.44346	Q8WXG9	AGRV1_HUMAN	Adhesion G-protein coupled receptor V1	4169	4179	YNGTAIISLVR	Y1dEN2GlcNAc	4170	N2H7F0S0	01Y41Y41M(31M21M21M)61M(31M)61M	Mannose	120.95	1	N,0;	0
TR3	14723	67.95	878.769	878.759	3	11.9818	Q9BY84	DUS16_HUMAN	Dual specificity protein phosphatase 16	300	310	NQTGASGPKSK	N1GlcNAc@dEK9dEK11dE	300	N2H6F0S0	01Y41Y41M(31M)61M(31M21M)61M	Mannose	120.86	1	N,0;	4	iI2-3-X15/C,iI2-3-X35/B,iI2-3-X45/C,iI2-3-B/Y,C/Z,
TR1	16258	75.25	1372.59	1372.58	2	6.98465	P78357	CNTP1_HUMAN	Contactin-associated protein 1	840	846	VELNTSR	V1dEN4GlcNAc	843	N2H9F0S0	01Y41Y41M(31M21M21M31G)61M(31M21M)61M	Mannose	120.85	2	N,1;	0
TR1	16258	75.25	1372.59	1372.58	2	6.98465	Q8N3K9	CMYA5_HUMAN	Cardiomyopathy-associated protein 5	1361	1367	LDSNLTR	L1dEN4GlcNAc	1364	N2H9F0S0	01Y41Y41M(31M21M21M31G)61M(31M21M)61M	Mannose	120.85	2	N,1;	0
TR3	24245	114.12	1167.2	1167.19	3	8.64996	P46977	STT3A_HUMAN	Dolichyl-diphosphooligosaccharide--protein glycosyltransferase subunit STT3A	539	554	TILVDNNTWNNTHISR	T1dEN10GlcNAc	548	N2H7F0S0	01Y41Y41M(31M21M)61M(31M21M)61M	Mannose	120.74	1	N,0;	1	iI2-3-B/Y,C/Z,
TR3	24245	114.12	1167.2	1167.19	3	8.64996	P46977	STT3A_HUMAN	Dolichyl-diphosphooligosaccharide--protein glycosyltransferase subunit STT3A	539	554	TILVDNNTWNNTHISR	T1dEN6GlcNAc	544	N2H7F0S0	01Y41Y41M(31M21M)61M(31M21M)61M	Mannose	120.74	1	N,0;	1	iI2-3-B/Y,C/Z,
TR1	26476	124.86	1307.62	1307.6	3	16.9379	O14802	RPC1_HUMAN	DNA-directed RNA polymerase III subunit RPC1	1246	1264	TTSNNTYEVEKTLGIEAAR	T1dEN4GlcNAcK11dE	1249	N2H8F0S0	01Y41Y41M(31M21M)61M(31M21M)61M21M	Mannose	120.55	1	N,0;	1	iI2-3-B/Y,C/Z,
TR1	17623	82.05	887.426	887.423	3	3.41043	P50897	PPT1_HUMAN	Palmitoyl-protein thioesterase 1	210	217	GINESYKK	G1dEN3GlcNAcK7dEK8dE	212	N2H7F0S0	01Y41Y41M(31M21M21M)61M(31M)61M	Mannose	120.44	2	N,2;	0
TR1	17623	82.05	887.426	887.423	3	3.41043	P50897	PPT1_HUMAN	Palmitoyl-protein thioesterase 1	210	217	GINESYKK	G1dEN3GlcNAcK7dEK8dE	212	N2H7F0S0	01Y41Y41M(31M)61M(31M21M)61M21M	Mannose	120.44	2	N,2;	4	iI2-3-X15/C,iI2-3-X35/B,iI2-3-X45/C,iI2-3-B/Y,C/Z,
TR1	19720	92.6	1387.14	1387.13	2	6.23455	Q9UHN6	CEIP2_HUMAN	Cell surface hyaluronidase	913	919	NNISLVK	N1dEN2GlcNAcK7dE	914	N2H9F0S0	01Y41Y41M(31M21M21M31G31G)61M(31M)61M	Mannose	120.4	1	N,4;	0
TR1	17278	80.32	1304.1	1304.1	2	1.27683	Q9Y4L1	HYOU1_HUMAN	Hypoxia up-regulated protein 1	869	877	NATLAEQAK	N1GlcNAc@dEK9dE	869	N2H7F0S0	01Y41Y41M(31M21M21M)61M(31M)61M	Mannose	120.08	2	N,0;	1	iI2-3-B/Y,C/Z,iIII2-3-B/Y,C/Z,
TR1	17278	80.32	1304.1	1304.1	2	1.27683	Q9Y4L1	HYOU1_HUMAN	Hypoxia up-regulated protein 1	869	877	NATLAEQAK	N1GlcNAc@dEK9dE	869	N2H7F0S0	01Y41Y41M(31M)61M(31M21M)61M21M	Mannose	120.08	2	N,0;	2	iI2-3-B/Z,iI2-3-B/Y,C/Z,
TR1	17216	80.01	1385.13	1385.13	2	0.736524	O75182	SIN3B_HUMAN	Paired amphipathic helix protein Sin3b	613	620	QNDTKALR	Q1dEN2GlcNAcK5dE	614	N2H8F0S0	01Y41Y41M(31M21M21M)61M(31M21M)61M	Mannose	120.07	1	N,0;	0
TR1	11747	53.98	919.784	919.781	3	3.1699	Q9UBV2	SE1L1_HUMAN	Protein sel-1 homolog 1	193	200	ILNGSNKK	I1dEN3GlcNAcK7dEK8dE	195	N2H8F0S0	01Y41Y41M(31M21M21M31G)61M(31M)61M	Mannose	119.94	1	N,1;	0
TR3	24708	116.37	908.437	908.433	6	4.35531	Q15293	RCN1_HUMAN	Reticulocalbin-1	38	70	VVRPDSELGERPPEDNQSFQYDHEAFLGKEDSK	V1dEN16GlcNAcK29dEK33dE	53	N4H3F1S0	01Y41Y41M(31M)61M(21Y31F)61Y	Complex	119.69	1	N,0;	4	iII4-5-A14/Z,iII4-5-A14/Y,iII4-5-A01/Z,CI2,
TR1	17699	82.44	1377.58	1377.6	2	-9.93374	Q16612-2	NREP_HUMAN	Isoform 2 of Neuronal regeneration-related protein	3	12	GVWNYSALSR	G1dEN4GlcNAc	6	N2H7F0S0	01Y41Y41M(31M21M)61M(31M21M)61M	Mannose	119.6	1	N,0;	1	iI2-3-B/Y,C/Z,
TR1	9998	45.21	1300.05	1300.05	2	1.19733	O14522	PTPRT_HUMAN	Receptor-type tyrosine-protein phosphatase T	1202	1207	NHDKNR	N1dEK4dEN5GlcNAc	1206	N2H8F0S0	01Y41Y41M(31M21M)61M(31M21M)61M21M	Mannose	119.43	1	N,0;	1	iI2-3-B/Y,C/Z,
TR1	9949	44.98	1219.03	1219.02	2	4.1846	Q9NR82	KCNQ5_HUMAN	Potassium voltage-gated channel subfamily KQT member 5	679	686	STSANISR	S1dEN5GlcNAc	683	N2H7F0S0	01Y41Y41M(31M21M)61M(31M21M)61M	Mannose	119.31	1	N,0;	1	iI2-3-B/Y,C/Z,
TR1	11345	51.95	1112	1111.99	2	10.2385	Q7L985	LIGO2_HUMAN	Leucine-rich repeat and immunoglobulin-like domain-containing nogo receptor-interacting protein 2	508	513	FLYANR	F1dEN5GlcNAc	512	N2H6F0S0	01Y41Y41M(31M)61M(31M21M)61M	Mannose	119.31	1	N,0;	1	iI2-3-B/Y,C/Z,
TR1	18918	88.55	1113.16	1113.16	3	7.47971	Q9Y4L1	HYOU1_HUMAN	Hypoxia up-regulated protein 1	926	940	AEPPLNASASDQGEK	A1dEN6GlcNAcK15dE	931	N2H8F0S0	01Y41Y41M(31M21M21M)61M(31M21M)61M	Mannose	119.21	2	N,1;	0
TR1	18918	88.55	1113.16	1113.16	3	7.47971	Q9Y4L1	HYOU1_HUMAN	Hypoxia up-regulated protein 1	926	940	AEPPLNASASDQGEK	A1dEN6GlcNAcK15dE	931	N2H8F0S0	01Y41Y41M(31M21M)61M(31M21M)61M21M	Mannose	119.21	2	N,1;	1	iI2-3-B/Y,C/Z,
TR2	19969	93.69	1226.05	1226.04	2	6.31822	Q13753	LAMC2_HUMAN	Laminin subunit gamma-2	342	347	NLTALR	N1GlcNAc@dE	342	N2H8F0S0	01Y41Y41M(31M21M21M31G)61M(31M)61M	Mannose	119.15	1	N,0;	0
TR1	25801	121.63	1109.2	1109.19	3	9.01278	Q13939	CALI_HUMAN	Calicin	218	231	KFFNYINLNAVSNK	K1dEN13GlcNAcK14dE	230	N2H7F0S0	01Y41Y41M(31M21M21M)61M(31M)61M	Mannose	118.98	1	N,0;	1	iIII3-3-X12/B,
TR1	19720	92.6	1387.14	1387.13	2	9.81463	Q9H0F5	RNF38_HUMAN	E3 ubiquitin-protein ligase RNF38	493	498	WLKANR	W1dEK3dEN5GlcNAc	497	N2H9F0S0	01Y41Y41M(31M21M21M)61M(31M21M)61M21M	Mannose	118.96	2	N,1;	1	iI3-3-X25/C,
TR1	19720	92.6	1387.14	1387.13	2	9.81463	Q9H0F5	RNF38_HUMAN	E3 ubiquitin-protein ligase RNF38	493	498	WLKANR	W1dEK3dEN5GlcNAc	497	N2H9F0S0	01Y41Y41M(31M21M21M31G)61M(31M21M)61M	Mannose	118.96	2	N,1;	0
TR1	16330	75.6	1372.58	1372.58	2	2.98257	P78357	CNTP1_HUMAN	Contactin-associated protein 1	840	846	VELNTSR	V1dEN4GlcNAc	843	N2H9F0S0	01Y41Y41M(31M21M21M31G31G)61M(31M)61M	Mannose	118.82	2	N,2;	0
TR1	11345	51.95	1112	1112	2	-1.00443	Q9H2D6	TARA_HUMAN	TRIO and F-actin-binding protein	736	741	NRTIQR	N1GlcNAc@dE	736	N2H6F0S0	01Y41Y41M(31M)61M(31M21M)61M	Mannose	118.54	1	N,0;	1	iI2-3-B/Y,C/Z,
TR2	12813	58.86	936.777	936.779	3	-2.29791	P28300	LYOX_HUMAN	Protein-lysine 6-oxidase	89	98	TPILLIRDNR	T1dEN9GlcNAc	97	N2H7F0S0	01Y41Y41M(31M21M21M)61M(31M)61M	Mannose	118.11	2	N,0;	0
TR2	12813	58.86	936.777	936.779	3	-2.29791	P28300	LYOX_HUMAN	Protein-lysine 6-oxidase	89	98	TPILLIRDNR	T1dEN9GlcNAc	97	N2H7F0S0	01Y41Y41M(31M21M)61M(31M21M)61M	Mannose	118.11	2	N,0;	0
TR3	17478	81.29	1385.13	1385.12	2	4.16042	P54289	CA2D1_HUMAN	Voltage-dependent calcium channel subunit alpha-2/delta-1	320	328	DAVNNITAK	D1dEN5GlcNAcK9dE	324	N2H8F0S0	01Y41Y41M(31M21M21M31G)61M(31M)61M	Mannose	118.08	1	N,0;	0
TR1	9928	44.88	1298.55	1298.54	2	2.54477	O95376	ARI2_HUMAN	E3 ubiquitin-protein ligase ARIH2	246	251	RVQCNR	R1dEC4CamN5GlcNAc	250	N2H8F0S0	01Y41Y41M(31M21M)61M(31M21M)61M21M	Mannose	117.88	1	N,0;	1	iI2-3-B/Y,C/Z,
TR3	17398	80.89	910.08	910.077	3	3.13268	Q02809	PLOD1_HUMAN	Procollagen-lysine,2-oxoglutarate 5-dioxygenase 1	534	541	YIHQNYTK	Y1dEN5GlcNAcK8dE	538	N2H7F0S0	01Y41Y41M(31M21M)61M(31M21M)61M	Mannose	117.78	1	N,3;	1	iI2-3-B/Y,C/Z,
TR2	10242	46.21	1137.5	1137.49	2	3.2116	P50454	SERPH_HUMAN	Serpin H1	117	124	SLSNSTAR	S1dEN4GlcNAc	120	N2H6F0S0	01Y41Y41M(31M21M)61M(31M)61M	Mannose	117.6	1	N,2;	1	iI2-3-B/Y,C/Z,
TR1	17216	80.01	1385.13	1385.13	2	0.736524	O75182	SIN3B_HUMAN	Paired amphipathic helix protein Sin3b	613	620	QNDTKALR	Q1dEN2GlcNAcK5dE	614	N2H8F0S0	01Y41Y41M(31M21M)61M(31M21M)61M21M	Mannose	117.57	1	N,0;	1	iI2-3-B/Y,C/Z,
TR1	17835	83.11	1335.12	1335.11	2	6.47401	Q9Y639	NPTN_HUMAN	Neuroplastin	228	235	ANATIEVK	A1dEN2GlcNAcK8dE	229	N2H8F0S0	01Y41Y41M(31M21M21M31G)61M(31M)61M	Mannose	117.49	1	N,4;	0
TR1	17696	82.42	1458.62	1458.62	2	-1.21595	Q96JC4	ZN479_HUMAN	Zinc finger protein 479	249	258	AFSWSANLTR	A1dEN7GlcNAc	255	N2H8F0S0	01Y41Y41M(31M21M)61M(31M21M)61M21M	Mannose	117.41	1	N,0;	1	iI2-3-B/Y,C/Z,
TR1	9800	44.26	1307.55	1307.55	2	2.11227	P11279	LAMP1_HUMAN	Lysosome-associated membrane glycoprotein 1	320	326	AANGSLR	A1dEN3GlcNAc	322	N2H9F0S0	01Y41Y41M(31M21M21M31G)61M(31M21M)61M	Mannose	117.26	1	N,1;	0
TR1	11747	53.98	919.784	919.781	3	3.1699	Q9UBV2	SE1L1_HUMAN	Protein sel-1 homolog 1	193	200	ILNGSNKK	I1dEN3GlcNAcK7dEK8dE	195	N2H8F0S0	01Y41Y41M(31M21M)61M(31M21M)61M21M	Mannose	117.2	1	N,1;	1	iI2-3-B/Z,
TR1	11345	51.95	1112	1112	2	4.02706	Q32P28	P3H1_HUMAN	Prolyl 3-hydroxylase 1	465	471	LLNGSQR	L1dEN3GlcNAc	467	N2H6F0S0	01Y41Y41M(31M)61M(31M21M)61M	Mannose	117.19	1	N,0;	1	iI2-3-B/Y,C/Z,
TR1	9928	44.88	1298.55	1298.53	2	11.1637	Q9UEY8	ADDG_HUMAN	Gamma-adducin	40	46	NMSPDLR	N1GlcNAc@dE	40	N2H8F0S0	01Y41Y41M(31M21M)61M(31M21M)61M21M	Mannose	117.12	1	N,0;	1	iI2-3-B/Y,C/Z,
TR1	10019	45.32	1219.03	1219.01	2	11.8804	Q9UHC1	MLH3_HUMAN	DNA mismatch repair protein Mlh3	289	295	QMNSSLR	Q1dEN3GlcNAc	291	N2H7F0S0	01Y41Y41M(31M21M)61M(31M21M)61M	Mannose	117.12	1	N,0;	1	iI2-3-B/Y,C/Z,
TR1	17344	80.65	1223.08	1223.07	2	5.49748	Q9Y4L1	HYOU1_HUMAN	Hypoxia up-regulated protein 1	869	877	NATLAEQAK	N1GlcNAc@dEK9dE	869	N2H6F0S0	01Y41Y41M(31M)61M(31M21M)61M	Mannose	117.08	1	N,0;	1	iI2-3-B/Y,C/Z,
TR1	10019	45.32	1219.03	1219.01	2	11.8804	Q8IVL0	NAV3_HUMAN	Neuron navigator 3	1605	1612	SLGNMTGR	S1dEN4GlcNAc	1608	N2H7F0S0	01Y41Y41M(31M21M)61M(31M21M)61M	Mannose	116.92	1	N,0;	1	iI2-3-B/Y,C/Z,
TR3	17398	80.89	910.412	910.406	3	6.59198	Q99598	TSNAX_HUMAN	Translin-associated protein X	253	261	VENACYALK	V1dEN3GlcNAcC5CamK9dE	255	N2H7F0S0	01Y41Y41M(31M21M)61M(31M21M)61M	Mannose	116.91	1	N,0;	1	iI2-3-B/Y,C/Z,
TR2	11712	53.47	1112	1112	2	3.80751	O95714	HERC2_HUMAN	E3 ubiquitin-protein ligase HERC2	3741	3747	LNLASNR	L1dEN6GlcNAc	3746	N2H6F0S0	01Y41Y41M(31M)61M(31M21M)61M	Mannose	116.81	1	N,0;	0
TR2	19969	93.69	1226.05	1226.04	2	6.31822	Q9H160	ING2_HUMAN	Inhibitor of growth protein 2	45	50	NVSVLR	N1GlcNAc@dE	45	N2H8F0S0	01Y41Y41M(31M21M21M)61M(31M21M)61M	Mannose	116.77	1	N,0;	0
TR3	17378	80.79	964.098	964.097	3	1.39964	O75179	ANR17_HUMAN	Ankyrin repeat domain-containing protein 17	1559	1568	NNTITTTSSK	N1GlcNAc@dEK10dE	1559	N2H8F0S0	01Y41Y41M(31M21M)61M(31M21M)61M21M	Mannose	116.45	1	N,0;	1	iI2-3-B/Y,C/Z,
TR1	11345	51.95	1112	1112	2	-2.27421	O43318	M3K7_HUMAN	Mitogen-activated protein kinase kinase kinase 7	574	579	LLDENK	L1dEN5GlcNAcK6dE	578	N2H6F0S0	01Y41Y41M(31M)61M(31M21M)61M	Mannose	116.3	1	N,0;	1	iI2-3-B/Y,C/Z,
TR1	11345	51.95	1112	1112	2	-1.00443	Q96A56	T53I1_HUMAN	Tumor protein p53-inducible nuclear protein 1	211	216	RQNLTR	R1dEN3GlcNAc	213	N2H6F0S0	01Y41Y41M(31M)61M(31M21M)61M	Mannose	116.3	1	N,1;	1	iI2-3-B/Y,C/Z,
TR3	10060	45.37	1217.52	1217.51	2	11.1488	Q9UEY8	ADDG_HUMAN	Gamma-adducin	40	46	NMSPDLR	N1GlcNAc@dE	40	N2H7F0S0	01Y41Y41M(31M21M)61M(31M21M)61M	Mannose	116.2	1	N,0;	1	iI2-3-B/Y,C/Z,
TR1	22774	107.33	1006.47	1006.47	3	5.63153	Q9Y4L1	HYOU1_HUMAN	Hypoxia up-regulated protein 1	510	520	VFGSQNLTTVK	V1dEN6GlcNAcK11dE	515	N2H8F0S0	01Y41Y41M(31M21M21M31G)61M(31M)61M	Mannose	116.03	1	N,2;	0
TR2	19434	90.98	1218.03	1218.02	2	6.85985	Q9H611	PIF1_HUMAN	ATP-dependent DNA helicase PIF1	486	491	NLSVSR	N1GlcNAc@dE	486	N2H8F0S0	01Y41Y41M(31M21M21M)61M(31M21M)61M	Mannose	115.98	2	N,0;	0
TR2	19434	90.98	1218.03	1218.02	2	6.85985	Q9H611	PIF1_HUMAN	ATP-dependent DNA helicase PIF1	486	491	NLSVSR	N1GlcNAc@dE	486	N2H8F0S0	01Y41Y41M(31M21M21M31G)61M(31M)61M	Mannose	115.98	2	N,0;	0
TR2	19434	90.98	1218.03	1218.02	2	6.85985	Q9UBE8	NLK_HUMAN	Serine/threonine-protein kinase NLK	470	475	NLSSVR	N1GlcNAc@dE	470	N2H8F0S0	01Y41Y41M(31M21M21M)61M(31M21M)61M	Mannose	115.98	2	N,0;	0
TR2	19434	90.98	1218.03	1218.02	2	6.85985	Q9UBE8	NLK_HUMAN	Serine/threonine-protein kinase NLK	470	475	NLSSVR	N1GlcNAc@dE	470	N2H8F0S0	01Y41Y41M(31M21M21M31G)61M(31M)61M	Mannose	115.98	2	N,0;	0
TR3	20338	95.66	1084.82	1084.82	3	4.27048	P35613	BASI_HUMAN	Basigin	258	273	ITDSEDKALMNGSESR	I1dEK7dEN11GlcNAc	268	N2H6F0S0	01Y41Y41M(31M21M)61M(31M)61M	Mannose	115.87	1	N,1;	2	iI2-3-A34/Z,04AI3,iI2-3-A24/Y,
TR1	18934	88.63	1108.82	1108.81	3	7.56978	Q12797	ASPH_HUMAN	Aspartyl/asparaginyl beta-hydroxylase	704	715	CANETKTWEEGK	C1dE@CamN3GlcNAcK6dEK12dE	706	N2H8F0S0	01Y41Y41M(31M21M)61M(31M21M)61M21M	Mannose	115.83	1	N,0;	1	45AI3,
TR2	18822	87.91	1493.62	1493.62	2	2.16358	Q7Z407	CSMD3_HUMAN	CUB and sushi domain-containing protein 3	3095	3105	TCLANGSWTGR	T1dEC2CamN5GlcNAc	3099	N2H8F0S0	01Y41Y41M(31M21M)61M(31M21M)61M21M	Mannose	115.73	1	N,0;	1	iI2-3-B/Y,C/Z,
TR3	24175	113.79	1275.23	1275.23	3	6.1098	Q5JSZ5	PRC2B_HUMAN	Protein PRRC2B	889	904	ETPREGTAFNISSWDK	E1dEN10GlcNAcK16dE	898	N2H9F0S0	01Y41Y41M(31M21M21M31G)61M(31M21M)61M	Mannose	115.7	1	N,0;	1	iI2-3-X25/C,
TR2	18013	83.85	937.701	937.694	4	7.89896	P08254	MMP3_HUMAN	Stromelysin-1	112	127	THLTYRIVNYTPDLPK	T1dEN9GlcNAcK16dE	120	N2H8F0S0	01Y41Y41M(31M21M21M)61M(31M21M)61M	Mannose	115.66	2	N,0;	1	iIII3-3-X12/B,
TR2	18013	83.85	937.701	937.694	4	7.89896	P08254	MMP3_HUMAN	Stromelysin-1	112	127	THLTYRIVNYTPDLPK	T1dEN9GlcNAcK16dE	120	N2H8F0S0	01Y41Y41M(31M21M)61M(31M21M)61M21M	Mannose	115.66	2	N,0;	1	iI2-3-X25/B,
TR2	17426	80.9	961.422	961.419	3	2.74996	Q02809	PLOD1_HUMAN	Procollagen-lysine,2-oxoglutarate 5-dioxygenase 1	534	541	YIHQNYTK	Y1dEN5GlcNAcK8dE	538	N2H8F0S0	01Y41Y41M(31M21M21M31G)61M(31M)61M	Mannose	115.53	1	N,4;	0
TR2	9835	44.28	1284.03	1284.03	2	-1.92478	Q9UQ49	NEUR3_HUMAN	Sialidase-3	246	251	TPNRCR	T1dEN3GlcNAcC5Cam	248	N2H8F0S0	01Y41Y41M(31M21M21M31G)61M(31M)61M	Mannose	115.53	1	N,0;	0
TR1	33499	158.33	1148.37	1148.35	5	10.1333	P04843	RPN1_HUMAN	Dolichyl-diphosphooligosaccharide--protein glycosyltransferase subunit 1	282	319	TILPAAAQDVYYRDEIGNVSTSHLLILDDSVEMEIRPR	T1dEN18GlcNAc	299	N2H6F0S0	01Y41Y41M(31M21M)61M(31M)61M	Mannose	115.46	1	N,0;	6	iI2-3-A34/Y,iI2-3-X45/B,iI2-3-A34/Y,iI2-3-A34/Z,iI2-3-A34/Y,iI2-3-B/Y,C/Z,
TR2	16623	76.87	1147.97	1147.97	2	-0.192085	Q9H2D6	TARA_HUMAN	TRIO and F-actin-binding protein	894	899	NSSPHR	N1GlcNAc@dE	894	N2H7F0S0	01Y41Y41M(31M)61M(31M21M)61M21M	Mannose	115.38	1	N,0;	1	iI2-3-B/Y,C/Z,
TR2	16623	76.87	1147.97	1147.96	2	4.68089	O60513	B4GT4_HUMAN	Beta-1,4-galactosyltransferase 4	220	225	NSTGYR	N1GlcNAc@dE	220	N2H7F0S0	01Y41Y41M(31M)61M(31M21M)61M21M	Mannose	115.38	1	N,0;	1	iI2-3-B/Y,C/Z,
TR1	17607	81.97	1458.62	1458.6	2	13.4863	P59510	ATS20_HUMAN	A disintegrin and metalloproteinase with thrombospondin motifs 20	590	599	NGGNYCVGRR	N1dEN4GlcNAcC6Cam	593	N2H8F0S0	01Y41Y41M(31M21M21M)61M(31M21M)61M	Mannose	115.24	2	N,1;	0
TR1	17607	81.97	1458.62	1458.6	2	13.4863	P59510	ATS20_HUMAN	A disintegrin and metalloproteinase with thrombospondin motifs 20	590	599	NGGNYCVGRR	N1dEN4GlcNAcC6Cam	593	N2H8F0S0	01Y41Y41M(31M21M)61M(31M21M)61M21M	Mannose	115.24	2	N,1;	1	iI2-3-B/Y,C/Z,
TR2	17531	81.43	1381.11	1381.11	2	-1.04116	Q9NRY5	F1142_HUMAN	Protein FAM114A2	205	213	NATLSQVLR	N1GlcNAc@dE	205	N2H8F0S0	01Y41Y41M(31M21M)61M(31M21M)61M21M	Mannose	115.21	1	N,0;	1	iI2-3-B/Y,C/Z,
TR1	15129	69.84	982.456	982.453	3	3.59491	O94901	SUN1_HUMAN	SUN domain-containing protein 1	588	597	NVTHHVSVTK	N1GlcNAc@dEK10dE	588	N2H8F0S0	01Y41Y41M(31M21M21M)61M(31M21M)61M	Mannose	115.16	2	N,0;	0
TR1	15129	69.84	982.456	982.453	3	3.59491	O94901	SUN1_HUMAN	SUN domain-containing protein 1	588	597	NVTHHVSVTK	N1GlcNAc@dEK10dE	588	N2H8F0S0	01Y41Y41M(31M21M)61M(31M21M)61M21M	Mannose	115.16	2	N,0;	1	iI2-3-B/Y,C/Z,
TR3	20009	94	1251.54	1251.53	2	8.81019	P15586	GNS_HUMAN	N-acetylglucosamine-6-sulfatase	402	409	GASNLTWR	G1dEN4GlcNAc	405	N2H7F0S0	01Y41Y41M(31M21M)61M(31M21M)61M	Mannose	115.01	1	N,0;	1	iI2-3-B/Y,C/Z,
TR1	16692	77.41	1491.11	1491.1	2	4.86216	Q08380	LG3BP_HUMAN	Galectin-3-binding protein	118	128	DAGVVCTNETR	D1dEC6CamN8GlcNAc	125	N2H8F0S0	01Y41Y41M(31M21M)61M(31M21M)61M21M	Mannose	114.58	1	N,2;	1	iI2-3-B/Y,C/Z,
TR1	17344	80.65	1223.08	1223.07	2	5.49748	Q9Y4L1	HYOU1_HUMAN	Hypoxia up-regulated protein 1	869	877	NATLAEQAK	N1GlcNAc@dEK9dE	869	N2H6F0S0	01Y41Y41M(31M21M)61M(31M)61M	Mannose	114.42	1	N,0;	1	iI2-3-B/Y,C/Z,
TR2	19969	93.69	1226.05	1226.04	2	6.31822	Q7Z553	MDGA2_HUMAN	MAM domain-containing glycosylphosphatidylinositol anchor protein 2	502	507	IVNVSR	I1dEN3GlcNAc	504	N2H8F0S0	01Y41Y41M(31M21M21M)61M(31M21M)61M	Mannose	114.36	1	N,0;	0
TR3	18644	87.11	1443.08	1443.09	2	-1.17055	Q15722	LT4R1_HUMAN	Leukotriene B4 receptor 1	163	171	TNMSLCFPR	T1dEN2GlcNAcC6Cam	164	N2H8F0S0	01Y41Y41M(31M21M21M)61M(31M21M)61M	Mannose	114.28	1	N,0;	0
TR3	17398	80.89	910.412	910.406	3	6.59198	Q99598	TSNAX_HUMAN	Translin-associated protein X	253	261	VENACYALK	V1dEN3GlcNAcC5CamK9dE	255	N2H7F0S0	01Y41Y41M(31M)61M(31M21M)61M21M	Mannose	114.26	1	N,0;	4	iI2-3-X15/C,iI2-3-X35/B,iI2-3-X45/C,iI2-3-B/Y,C/Z,
TR3	27607	130.39	1263.26	1263.24	3	8.99754	Q8NFQ8	TOIP2_HUMAN	Torsin-1A-interacting protein 2	284	302	HLNASNPTEPATIIFTAAR	H1dEN3GlcNAc	286	N2H8F0S0	01Y41Y41M(31M21M21M31G)61M(31M)61M	Mannose	114.22	1	N,6;	0
TR2	19969	93.69	1226.05	1226.04	2	6.31822	Q9H160	ING2_HUMAN	Inhibitor of growth protein 2	45	50	NVSVLR	N1GlcNAc@dE	45	N2H8F0S0	01Y41Y41M(31M21M21M31G)61M(31M)61M	Mannose	114.06	1	N,0;	0
TR1	25801	121.63	1109.2	1109.19	3	9.01278	Q13939	CALI_HUMAN	Calicin	218	231	KFFNYINLNAVSNK	K1dEN13GlcNAcK14dE	230	N2H7F0S0	01Y41Y41M(31M)61M(31M21M)61M21M	Mannose	114.01	1	N,0;	6	iI2-3-X15/C,iI2-3-X35/B,iI2-3-X45/C,iI2-4-X25/C,45AI3,iI2-3-B/Y,C/Z,
TR1	19135	89.64	1349.6	1349.59	2	5.72603	Q13615	MTMR3_HUMAN	Myotubularin-related protein 3	272	279	LSTRNTSR	L1dEN5GlcNAc	276	N2H8F0S0	01Y41Y41M(31M21M21M)61M(31M21M)61M	Mannose	114.01	2	N,0;	0
TR1	19135	89.64	1349.6	1349.59	2	5.72603	Q13615	MTMR3_HUMAN	Myotubularin-related protein 3	272	279	LSTRNTSR	L1dEN5GlcNAc	276	N2H8F0S0	01Y41Y41M(31M21M21M31G)61M(31M)61M	Mannose	114.01	2	N,0;	0
TR3	24245	114.12	1167.2	1167.19	3	8.6054	Q8NDW4	ZN248_HUMAN	Zinc finger protein 248	485	499	THTGEKPFICNECGK	T1dEK6dEC10CamN11GlcNAcC13CamK15dE	495	N2H7F0S0	01Y41Y41M(31M21M21M)61M(31M)61M	Mannose	113.97	1	N,1;	0
TR1	16330	75.6	1372.58	1372.58	2	2.98257	Q6UWI2	PARM1_HUMAN	Prostate androgen-regulated mucin-like protein 1	80	86	NISIESR	N1GlcNAc@dE	80	N2H9F0S0	01Y41Y41M(31M21M21M31G)61M(31M21M)61M	Mannose	113.96	2	N,0;	0
TR1	16330	75.6	1372.58	1372.58	2	2.98257	Q6UWI2	PARM1_HUMAN	Prostate androgen-regulated mucin-like protein 1	80	86	NISIESR	N1GlcNAc@dE	80	N2H9F0S0	01Y41Y41M(31M21M21M31G31G)61M(31M)61M	Mannose	113.96	2	N,0;	0
TR1	16330	75.6	1372.58	1372.58	2	2.98257	Q8N3K9	CMYA5_HUMAN	Cardiomyopathy-associated protein 5	1361	1367	LDSNLTR	L1dEN4GlcNAc	1364	N2H9F0S0	01Y41Y41M(31M21M21M31G31G)61M(31M)61M	Mannose	113.96	2	N,1;	0
TR2	18013	83.85	937.701	937.69	4	11.9728	A0A1B0GVS7	MDFI2_HUMAN	MyoD family inhibitor domain-containing protein 2	22	37	NNISWLKEDTQLTNAK	N1dEN2GlcNAcK7dEK16dE	23	N2H8F0S0	01Y41Y41M(31M21M)61M(31M21M)61M21M	Mannose	113.93	1	N,1;	1	iI2-3-X25/B,
TR3	17378	80.79	964.098	964.097	3	1.39964	O75179	ANR17_HUMAN	Ankyrin repeat domain-containing protein 17	1559	1568	NNTITTTSSK	N1GlcNAc@dEK10dE	1559	N2H8F0S0	01Y41Y41M(31M21M21M)61M(31M21M)61M	Mannose	113.84	1	N,0;	0
TR2	10242	46.21	1138	1138	2	0.069681	Q9H582	ZN644_HUMAN	Zinc finger protein 644	1193	1199	IHNQTAR	I1dEN3GlcNAc	1195	N2H6F0S0	01Y41Y41M(31M)61M(31M21M)61M	Mannose	113.83	1	N,0;	1	iI2-3-B/Y,C/Z,
TR1	17699	82.44	1377.58	1377.6	2	-9.93374	Q16612-2	NREP_HUMAN	Isoform 2 of Neuronal regeneration-related protein	3	12	GVWNYSALSR	G1dEN4GlcNAc	6	N2H7F0S0	01Y41Y41M(31M)61M(31M21M)61M21M	Mannose	113.81	1	N,0;	1	iI2-3-B/Y,C/Z,
TR1	9949	44.98	1219.03	1219.02	2	4.1846	Q9NR82	KCNQ5_HUMAN	Potassium voltage-gated channel subfamily KQT member 5	679	686	STSANISR	S1dEN5GlcNAc	683	N2H7F0S0	01Y41Y41M(31M)61M(31M21M)61M21M	Mannose	113.77	1	N,0;	1	iI2-3-B/Y,C/Z,
TR2	19463	91.13	1349.6	1349.59	2	9.79628	Q13615	MTMR3_HUMAN	Myotubularin-related protein 3	272	279	LSTRNTSR	L1dEN5GlcNAc	276	N2H8F0S0	01Y41Y41M(31M21M)61M(31M21M)61M21M	Mannose	113.73	1	N,0;	1	iI2-3-B/Y,C/Z,
TR1	9800	44.26	1307.55	1307.55	2	-2.16672	P00533	EGFR_HUMAN	Epidermal growth factor receptor	528	533	NVSRGR	N1GlcNAc@dE	528	N2H9F0S0	01Y41Y41M(31M21M21M)61M(31M21M)61M21M	Mannose	113.68	1	N,0;	0
TR1	9800	44.26	1307.55	1307.55	2	-2.16672	Q6ZNB5	TRC2L_HUMAN	Putative short transient receptor potential channel 2-like protein	105	110	NRSGVR	N1GlcNAc@dE	105	N2H9F0S0	01Y41Y41M(31M21M21M)61M(31M21M)61M21M	Mannose	113.68	1	N,0;	0
TR2	14699	67.7	896.118	896.115	3	3.57196	P15586	GNS_HUMAN	N-acetylglucosamine-6-sulfatase	356	366	GPGIKPNQTSK	G1dEK5dEN7GlcNAcK11dE	362	N2H6F0S0	01Y41Y41M(31M21M)61M(31M)61M	Mannose	113.61	1	N,0;	0
TR2	19434	90.98	1218.03	1218.02	2	6.85985	Q7RTR2	NLRC3_HUMAN	NLR family CARD domain-containing protein 3	1000	1005	VNSSLR	V1dEN2GlcNAc	1001	N2H8F0S0	01Y41Y41M(31M21M21M)61M(31M21M)61M	Mannose	113.59	2	N,2;	0
TR2	19434	90.98	1218.03	1218.02	2	6.85985	Q7RTR2	NLRC3_HUMAN	NLR family CARD domain-containing protein 3	1000	1005	VNSSLR	V1dEN2GlcNAc	1001	N2H8F0S0	01Y41Y41M(31M21M21M31G)61M(31M)61M	Mannose	113.59	2	N,2;	0
TR2	9835	44.28	1284.03	1284.03	2	2.70986	Q9H1C0	LPAR5_HUMAN	Lysophosphatidic acid receptor 5	319	326	TSATNGTR	T1dEN5GlcNAc	323	N2H8F0S0	01Y41Y41M(31M21M21M31G)61M(31M)61M	Mannose	113.42	1	N,0;	0
TR2	22553	106.18	938.954	938.95	4	4.2819	Q9Y2K3	MYH15_HUMAN	Myosin-15	609	623	NKDLLNETVVAVFQK	N1dEK2dEN6GlcNAcK15dE	614	N2H9F0S0	01Y41Y41M(31M21M21M)61M(31M21M)61M21M	Mannose	113.42	1	N,0;	0
TR2	17476	81.16	1046.44	1046.44	3	2.99261	P18462	1A25_HUMAN	HLA class I histocompatibility antigen, A-25 alpha chain	108	121	YYNQSEDGSHTIQR	Y1dEN3GlcNAc	110	N2H6F0S0	01Y41Y41M(31M21M)61M(31M)61M	Mannose	113.34	1	N,1;	1	iI2-3-B/Y,C/Z,
TR1	9998	45.21	1300.05	1300.04	2	11.0986	Q8IVL0	NAV3_HUMAN	Neuron navigator 3	1605	1612	SLGNMTGR	S1dEN4GlcNAc	1608	N2H8F0S0	01Y41Y41M(31M21M21M31G)61M(31M)61M	Mannose	113.29	2	N,0;	0
TR3	24245	114.12	1167.2	1167.2	3	-1.77419	P12821	ACE_HUMAN	Angiotensin-converting enzyme	690	705	NMQIANHTLKYGTQAR	N1dEN6GlcNAcK10dE	695	N2H7F0S0	01Y41Y41M(31M21M)61M(31M21M)61M	Mannose	113.23	1	N,0;	1	iI2-3-B/Y,C/Z,
TR1	17518	81.52	1249.52	1249.51	2	5.80844	P38571	LICH_HUMAN	Lysosomal acid lipase/cholesteryl ester hydrolase	271	276	NLNMSR	N1dEN3GlcNAc	273	N2H8F0S0	01Y41Y41M(31M21M21M31G)61M(31M)61M	Mannose	113.16	1	N,1;	0
TR1	16744	77.67	1068.19	1068.19	3	4.34879	P11047	LAMC1_HUMAN	Laminin subunit gamma-1	1432	1444	IASAVQKNATSTK	I1dEK7dEN8GlcNAcK13dE	1439	N2H8F0S0	01Y41Y41M(31M21M21M)61M(31M21M)61M	Mannose	113.13	1	N,0;	0
TR3	20338	95.66	1084.82	1084.82	3	4.27048	P35613	BASI_HUMAN	Basigin	258	273	ITDSEDKALMNGSESR	I1dEK7dEN11GlcNAc	268	N2H6F0S0	01Y41Y41M(31M)61M(31M21M)61M	Mannose	113.11	1	N,1;	4	iI2-3-X15/C,iI2-3-X35/B,iI2-3-X45/C,iI2-3-B/Y,C/Z,
TR1	11747	53.98	919.784	919.781	3	3.1699	Q86WJ1	CHD1L_HUMAN	Chromodomain-helicase-DNA-binding protein 1-like	458	465	IGQNKSVK	I1dEN4GlcNAcK5dEK8dE	461	N2H8F0S0	01Y41Y41M(31M21M21M31G)61M(31M)61M	Mannose	113.1	1	N,1;	0
TR1	11747	53.98	919.784	919.781	3	3.1699	Q01780	EXOSX_HUMAN	Exosome component 10	858	865	IKQSVGNK	I1dEK2dEN7GlcNAcK8dE	864	N2H8F0S0	01Y41Y41M(31M21M21M31G)61M(31M)61M	Mannose	113.1	1	N,1;	0
TR2	11490	52.38	1274.55	1274.55	2	3.32131	Q9BX67	JAM3_HUMAN	Junctional adhesion molecule C	102	107	IWNVTR	I1dEN3GlcNAc	104	N2H8F0S0	01Y41Y41M(31M21M)61M(31M21M)61M21M	Mannose	113.06	1	N,0;	0
TR2	11490	52.38	1274.55	1274.55	2	3.32131	Q9NYQ8	FAT2_HUMAN	Protocadherin Fat 2	209	214	LNVTWR	L1dEN2GlcNAc	210	N2H8F0S0	01Y41Y41M(31M21M)61M(31M21M)61M21M	Mannose	113.06	1	N,0;	0
TR2	11490	52.38	1274.55	1274.55	2	4.91717	Q9UNK0	STX8_HUMAN	Syntaxin-8	197	202	LRNETR	L1dEN3GlcNAc	199	N2H8F0S0	01Y41Y41M(31M21M)61M(31M21M)61M21M	Mannose	113.06	1	N,0;	0
TR2	11490	52.38	1274.55	1274.55	2	4.91717	Q8N8N7	PTGR2_HUMAN	Prostaglandin reductase 2	281	286	NITRER	N1GlcNAc@dE	281	N2H8F0S0	01Y41Y41M(31M21M)61M(31M21M)61M21M	Mannose	113.06	1	N,0;	0
TR2	11490	52.38	1274.55	1274.55	2	4.91717	Q8N8N7	PTGR2_HUMAN	Prostaglandin reductase 2	279	284	ERNITR	E1dEN3GlcNAc	281	N2H8F0S0	01Y41Y41M(31M21M)61M(31M21M)61M21M	Mannose	113.06	1	N,0;	0
TR2	11490	52.38	1274.55	1274.55	2	4.91717	Q9UPU3	SORC3_HUMAN	VPS10 domain-containing receptor SorCS3	1065	1070	NLTERR	N1GlcNAc@dE	1065	N2H8F0S0	01Y41Y41M(31M21M)61M(31M21M)61M21M	Mannose	113.06	1	N,0;	0
TR2	11490	52.38	1274.55	1274.55	2	4.91717	Q5RHP9	ERIC3_HUMAN	Glutamate-rich protein 3	244	249	ITRENR	I1dEN5GlcNAc	248	N2H8F0S0	01Y41Y41M(31M21M)61M(31M21M)61M21M	Mannose	113.06	1	N,0;	0
TR2	11490	52.38	1274.55	1274.55	2	4.91717	Q96HP0	DOCK6_HUMAN	Dedicator of cytokinesis protein 6	219	224	NETLRR	N1GlcNAc@dE	219	N2H8F0S0	01Y41Y41M(31M21M)61M(31M21M)61M21M	Mannose	113.06	1	N,0;	0
TR2	11490	52.38	1274.55	1274.55	2	4.91717	Q96HP0	DOCK6_HUMAN	Dedicator of cytokinesis protein 6	218	223	RNETLR	R1dEN2GlcNAc	219	N2H8F0S0	01Y41Y41M(31M21M)61M(31M21M)61M21M	Mannose	113.06	1	N,0;	0
TR1	25801	121.63	1109.2	1109.18	3	10.2326	Q9Y6I3	EPN1_HUMAN	Epsin-1	12	25	NIVHNYSEAEIKVR	N1dEN5GlcNAcK12dE	16	N2H7F0S0	01Y41Y41M(31M21M21M)61M(31M)61M	Mannose	112.88	1	N,0;	1	iIII3-3-X12/B,
TR1	10145	45.94	1136.5	1136.49	2	4.40481	O95376	ARI2_HUMAN	E3 ubiquitin-protein ligase ARIH2	246	251	RVQCNR	R1dEC4CamN5GlcNAc	250	N2H6F0S0	01Y41Y41M(31M)61M(31M21M)61M	Mannose	112.8	1	N,0;	1	iI2-3-B/Y,C/Z,
TR3	14332	66.08	1004.15	1004.14	3	10.6286	Q7L8C5	SYT13_HUMAN	Synaptotagmin-13	311	320	AKNLHSNQSK	A1dEK2dEN7GlcNAcK10dE	317	N2H8F0S0	01Y41Y41M(31M21M)61M(31M21M)61M21M	Mannose	112.59	1	N,0;	0
TR1	19720	92.6	1387.14	1387.13	2	6.23455	Q9Y366	IFT52_HUMAN	Intraflagellar transport protein 52 homolog	367	373	LAQITNK	L1dEN6GlcNAcK7dE	372	N2H9F0S0	01Y41Y41M(31M21M21M)61M(31M21M)61M21M	Mannose	112.59	2	N,1;	1	iI3-3-X25/C,
TR1	19720	92.6	1387.14	1387.13	2	6.23455	Q9Y366	IFT52_HUMAN	Intraflagellar transport protein 52 homolog	367	373	LAQITNK	L1dEN6GlcNAcK7dE	372	N2H9F0S0	01Y41Y41M(31M21M21M31G)61M(31M21M)61M	Mannose	112.59	2	N,1;	0
TR1	19720	92.6	1387.14	1387.13	2	6.23455	Q5QJ74	TBCEL_HUMAN	Tubulin-specific chaperone cofactor E-like protein	131	137	LVLNNSK	L1dEN4GlcNAcK7dE	134	N2H9F0S0	01Y41Y41M(31M21M21M)61M(31M21M)61M21M	Mannose	112.59	2	N,1;	1	iI3-3-X25/C,
TR1	19720	92.6	1387.14	1387.13	2	6.23455	Q5QJ74	TBCEL_HUMAN	Tubulin-specific chaperone cofactor E-like protein	131	137	LVLNNSK	L1dEN4GlcNAcK7dE	134	N2H9F0S0	01Y41Y41M(31M21M21M31G)61M(31M21M)61M	Mannose	112.59	2	N,1;	0
TR1	19720	92.6	1387.14	1387.13	2	6.23455	Q9P2K8	E2AK4_HUMAN	eIF-2-alpha kinase GCN2	1412	1418	AINLTQK	A1dEN3GlcNAcK7dE	1414	N2H9F0S0	01Y41Y41M(31M21M21M)61M(31M21M)61M21M	Mannose	112.59	2	N,1;	1	iI3-3-X25/C,
TR1	19720	92.6	1387.14	1387.13	2	6.23455	Q9P2K8	E2AK4_HUMAN	eIF-2-alpha kinase GCN2	1412	1418	AINLTQK	A1dEN3GlcNAcK7dE	1414	N2H9F0S0	01Y41Y41M(31M21M21M31G)61M(31M21M)61M	Mannose	112.59	2	N,1;	0
TR1	19720	92.6	1387.14	1387.13	2	6.23455	Q9H4A3	WNK1_HUMAN	Serine/threonine-protein kinase WNK1	1122	1128	ILNVSNK	I1dEN3GlcNAcK7dE	1124	N2H9F0S0	01Y41Y41M(31M21M21M)61M(31M21M)61M21M	Mannose	112.59	2	N,1;	1	iI3-3-X25/C,
TR1	19720	92.6	1387.14	1387.13	2	6.23455	Q9H4A3	WNK1_HUMAN	Serine/threonine-protein kinase WNK1	1122	1128	ILNVSNK	I1dEN3GlcNAcK7dE	1124	N2H9F0S0	01Y41Y41M(31M21M21M31G)61M(31M21M)61M	Mannose	112.59	2	N,1;	0
TR2	28452	134.22	1326.56	1326.55	3	12.5184	Q96AY3	FKB10_HUMAN	Peptidyl-prolyl cis-trans isomerase FKBP10	291	309	YHYNGSLMDGTLFDSSYSR	Y1dEN4GlcNAc	294	N2H8F0S0	01Y41Y41M(31M21M21M31G)61M(31M)61M	Mannose	112.58	1	N,2;	0
TR1	16994	78.89	1050.14	1050.14	3	-0.133948	Q6P9A3	ZN549_HUMAN	Zinc finger protein 549	325	339	THNGEKPYVCNVCGK	T1dEK6dEC10CamN11GlcNAcC13CamK15dE	335	N2H5F0S0	01Y41Y41M(31M)61M(31M)61M	Mannose	112.28	1	N,1;	19	iI2-3-X15/C,iI2-3-X35/B,BI1,BII1,BIII1,BI2,iI2-3-X45/C,iI3-4-B/Y,C/Z,iII3-4-B/Y,C/Z,iIII3-3-B/Y,C/Z,iI2-3-B/Y,C/Z,YI2,YI3,iI4II4Y,iI4III3Y,iII4III3Y,YI4,YII4,YIII3,MH,YI1,YI2,iI3III3Y,iII3III3Y,YI3,iI4II4Y,iI4III3Y,iII4III3Y,YI4,YII4,YIII3,YI1,
TR1	18918	88.55	1113.16	1113.16	3	7.47971	Q9Y4L1	HYOU1_HUMAN	Hypoxia up-regulated protein 1	926	940	AEPPLNASASDQGEK	A1dEN6GlcNAcK15dE	931	N2H8F0S0	01Y41Y41M(31M21M21M31G)61M(31M)61M	Mannose	112.22	1	N,1;	0
TR1	33472	158.2	1197.55	1197.55	3	6.19917	Q86XL3	ANKL2_HUMAN	Ankyrin repeat and LEM domain-containing protein 2	699	714	NGLCHPLNHSRTLAGK	N1dEC4CamN8GlcNAcK16dE	706	N2H8F0S0	01Y41Y41M(31M21M21M31G)61M(31M)61M	Mannose	112.2	1	N,0;	0
TR1	10145	45.94	1136.5	1136.49	2	6.42068	Q6IQ26	DEN5A_HUMAN	DENN domain-containing protein 5A	465	471	ENETIAR	E1dEN2GlcNAc	466	N2H6F0S0	01Y41Y41M(31M)61M(31M21M)61M	Mannose	111.96	1	N,0;	1	iI2-3-B/Y,C/Z,
TR1	19929	93.65	1151.02	1151.01	2	8.55345	Q9H3P2	NELFA_HUMAN	Negative elongation factor A	430	435	NLSLTR	N1GlcNAc@dE	430	N2H7F0S0	01Y41Y41M(31M21M)61M(31M21M)61M	Mannose	111.92	1	N,0;	1	iI2-3-B/Y,C/Z,
TR1	19929	93.65	1151.02	1151.01	2	8.55345	P25391	LAMA1_HUMAN	Laminin subunit alpha-1	2046	2051	VNTTLR	V1dEN2GlcNAc	2047	N2H7F0S0	01Y41Y41M(31M21M)61M(31M21M)61M	Mannose	111.92	1	N,2;	1	iI2-3-B/Y,C/Z,
TR3	9807	44.14	1284.03	1284.03	2	5.18164	Q9H1C0	LPAR5_HUMAN	Lysophosphatidic acid receptor 5	319	326	TSATNGTR	T1dEN5GlcNAc	323	N2H8F0S0	01Y41Y41M(31M21M21M)61M(31M21M)61M	Mannose	111.92	3	N,0;	0
TR3	9807	44.14	1284.03	1284.03	2	5.18164	Q9H1C0	LPAR5_HUMAN	Lysophosphatidic acid receptor 5	319	326	TSATNGTR	T1dEN5GlcNAc	323	N2H8F0S0	01Y41Y41M(31M21M)61M(31M21M)61M21M	Mannose	111.92	3	N,0;	1	iI2-3-B/Y,C/Z,
TR1	10019	45.32	1219.03	1219.01	2	11.8804	Q9UHC1	MLH3_HUMAN	DNA mismatch repair protein Mlh3	289	295	QMNSSLR	Q1dEN3GlcNAc	291	N2H7F0S0	01Y41Y41M(31M)61M(31M21M)61M21M	Mannose	111.66	1	N,0;	1	iI2-3-B/Y,C/Z,
TR2	19969	93.69	1226.05	1226.04	2	6.31822	Q7Z553	MDGA2_HUMAN	MAM domain-containing glycosylphosphatidylinositol anchor protein 2	502	507	IVNVSR	I1dEN3GlcNAc	504	N2H8F0S0	01Y41Y41M(31M21M21M31G)61M(31M)61M	Mannose	111.65	1	N,0;	0
TR3	17398	80.89	910.412	910.406	3	6.38987	O00587	MFNG_HUMAN	Beta-1,3-N-acetylglucosaminyltransferase manic fringe	26	34	YHLNLSPQR	Y1dEN4GlcNAc	29	N2H7F0S0	01Y41Y41M(31M21M)61M(31M21M)61M	Mannose	111.63	1	N,0;	1	iI2-3-B/Y,C/Z,
TR3	17398	80.89	910.412	910.405	3	7.83978	P35998	PRS7_HUMAN	26S proteasome regulatory subunit 7	223	232	TLCARAVANR	T1dEC3CamN9GlcNAc	231	N2H7F0S0	01Y41Y41M(31M21M)61M(31M21M)61M	Mannose	111.53	1	N,1;	1	iI2-3-B/Y,C/Z,
TR1	10019	45.32	1219.03	1219.01	2	11.8804	Q8IVL0	NAV3_HUMAN	Neuron navigator 3	1605	1612	SLGNMTGR	S1dEN4GlcNAc	1608	N2H7F0S0	01Y41Y41M(31M)61M(31M21M)61M21M	Mannose	111.46	1	N,0;	1	iI2-3-B/Y,C/Z,
TR2	19271	90.17	1112.83	1112.82	3	12.8782	Q68CL5	TPGS2_HUMAN	Tubulin polyglutamylase complex subunit 2	142	155	SVIFELDSCNGSGK	S1dEC9CamN10GlcNAcK14dE	151	N2H8F0S0	01Y41Y41M(31M21M21M31G)61M(31M)61M	Mannose	111.41	1	N,0;	0
TR1	13217	60.96	1260.53	1260.52	2	3.91437	Q6ZSJ9	SHSA6_HUMAN	Protein shisa-6	57	63	ELNGTAR	E1dEN3GlcNAc	59	N2H8F0S0	01Y41Y41M(31M21M)61M(31M21M)61M21M	Mannose	111.4	1	N,0;	1	iI2-3-B/Y,C/Z,
TR2	10242	46.21	1137.5	1137.49	2	3.2116	Q8IYU4	UBQLN_HUMAN	Ubiquilin-like protein	25	32	NISSSATR	N1GlcNAc@dE	25	N2H6F0S0	01Y41Y41M(31M)61M(31M21M)61M	Mannose	111.26	1	N,0;	1	iI2-3-B/Y,C/Z,
TR1	18750	87.71	939.456	939.446	3	10.4717	Q9NY28	GALT8_HUMAN	Probable polypeptide N-acetylgalactosaminyltransferase 8	80	90	QQENVNSTLKR	Q1dEN6GlcNAcK10dE	85	N2H6F0S0	01Y41Y41M(31M)61M(31M21M)61M	Mannose	111.02	1	N,0;	4	iI2-3-X15/C,iI2-3-X35/B,iI2-3-X45/C,iI2-3-B/Y,C/Z,
TR1	17226	80.06	964.098	964.091	3	7.23191	Q13153	PAK1_HUMAN	Serine/threonine-protein kinase PAK 1	19	29	NTSTMIGAGSK	N1GlcNAc@dEK11dE	19	N2H8F0S0	01Y41Y41M(31M21M)61M(31M21M)61M21M	Mannose	110.96	1	N,0;	0
TR1	33472	158.2	1197.55	1197.56	3	-3.5716	A0A1B0GTU1	ZC11B_HUMAN	Zinc finger CCCH domain-containing protein 11B	125	140	LSVQSNTSPQLRSVMK	L1dEN6GlcNAcK16dE	130	N2H8F0S0	01Y41Y41M(31M21M21M)61M(31M21M)61M	Mannose	110.88	1	N,1;	1	iI2-3-X25/C,
TR1	23440	110.35	1211.2	1211.2	3	4.58595	Q9H4B8	DPEP3_HUMAN	Dipeptidase 3	238	253	HHMYTNVSGLTSFGEK	H1dEN6GlcNAcK16dE	243	N2H8F0S0	01Y41Y41M(31M21M21M31G)61M(31M)61M	Mannose	110.85	1	N,0;	0
TR1	13626	62.85	950.469	950.458	3	11.8545	Q9NYD6	HXC10_HUMAN	Homeobox protein Hox-C10	304	313	TINLTDRQVK	T1dEN3GlcNAcK10dE	306	N2H7F0S0	01Y41Y41M(31M21M)61M(31M21M)61M	Mannose	110.62	1	N,0;	1	iI2-3-B/Y,C/Z,
TR1	17434	81.11	1249.52	1249.51	2	6.00382	P38571	LICH_HUMAN	Lysosomal acid lipase/cholesteryl ester hydrolase	271	276	NLNMSR	N1dEN3GlcNAc	273	N2H8F0S0	01Y41Y41M(31M21M)61M(31M21M)61M21M	Mannose	110.62	1	N,1;	1	iI2-3-B/Y,C/Z,
TR1	11747	53.98	919.784	919.781	3	3.1699	Q86WJ1	CHD1L_HUMAN	Chromodomain-helicase-DNA-binding protein 1-like	458	465	IGQNKSVK	I1dEN4GlcNAcK5dEK8dE	461	N2H8F0S0	01Y41Y41M(31M21M)61M(31M21M)61M21M	Mannose	110.36	1	N,1;	1	iI2-3-B/Z,
TR1	11747	53.98	919.784	919.781	3	3.1699	Q01780	EXOSX_HUMAN	Exosome component 10	858	865	IKQSVGNK	I1dEK2dEN7GlcNAcK8dE	864	N2H8F0S0	01Y41Y41M(31M21M)61M(31M21M)61M21M	Mannose	110.36	1	N,1;	1	iI2-3-B/Z,
TR1	11345	51.95	1112	1111.99	2	12.0245	E9PKD4-2	NPIA5_HUMAN	Isoform 2 of Nuclear pore complex-interacting protein family member A5	209	214	KPLCNR	K1dEC4CamN5GlcNAc	213	N2H6F0S0	01Y41Y41M(31M21M)61M(31M)61M	Mannose	110.3	1	N,0;	0
TR1	33472	158.2	1197.55	1197.54	3	9.31808	Q5QGZ9	CL12A_HUMAN	C-type lectin domain family 12 member A	202	217	GMRVDNIINSSAWVIR	G1dEN9GlcNAc	210	N2H8F0S0	01Y41Y41M(31M21M21M)61M(31M21M)61M	Mannose	110.3	1	N,0;	1	iI2-3-X25/C,
TR1	19016	89.05	1262.09	1262.09	2	0.440187	O95025	SEM3D_HUMAN	Semaphorin-3D	134	140	VLQPYNK	V1dEN6GlcNAcK7dE	139	N2H7F0S0	01Y41Y41M(31M21M)61M(31M21M)61M	Mannose	110.27	1	N,2;	1	iI2-3-B/Y,C/Z,
TR1	19819	93.1	1236.56	1236.54	2	10.1591	Q14676	MDC1_HUMAN	Mediator of DNA damage checkpoint protein 1	1397	1402	NRSSGK	N1GlcNAc@dEK6dE	1397	N2H8F0S0	01Y41Y41M(31M21M21M)61M(31M21M)61M	Mannose	110.19	2	N,0;	1	iI3-3-X45/C,
TR1	19819	93.1	1236.56	1236.54	2	10.1591	Q14676	MDC1_HUMAN	Mediator of DNA damage checkpoint protein 1	1397	1402	NRSSGK	N1GlcNAc@dEK6dE	1397	N2H8F0S0	01Y41Y41M(31M21M21M31G)61M(31M)61M	Mannose	110.19	2	N,0;	0
TR1	19819	93.1	1236.56	1236.54	2	10.1591	Q6IV72	ZN425_HUMAN	Zinc finger protein 425	225	230	NSSRGK	N1GlcNAc@dEK6dE	225	N2H8F0S0	01Y41Y41M(31M21M21M)61M(31M21M)61M	Mannose	110.19	2	N,0;	1	iI3-3-X45/C,
TR1	19819	93.1	1236.56	1236.54	2	10.1591	Q6IV72	ZN425_HUMAN	Zinc finger protein 425	225	230	NSSRGK	N1GlcNAc@dEK6dE	225	N2H8F0S0	01Y41Y41M(31M21M21M31G)61M(31M)61M	Mannose	110.19	2	N,0;	0
TR2	9835	44.28	1284.03	1284.03	2	-1.92478	Q9UQ49	NEUR3_HUMAN	Sialidase-3	246	251	TPNRCR	T1dEN3GlcNAcC5Cam	248	N2H8F0S0	01Y41Y41M(31M21M21M)61M(31M21M)61M	Mannose	110.17	1	N,0;	0
TR3	27607	130.39	1263.26	1263.24	3	8.99754	Q8NFQ8	TOIP2_HUMAN	Torsin-1A-interacting protein 2	284	302	HLNASNPTEPATIIFTAAR	H1dEN3GlcNAc	286	N2H8F0S0	01Y41Y41M(31M21M21M)61M(31M21M)61M	Mannose	110.06	2	N,6;	0
TR3	27607	130.39	1263.26	1263.24	3	8.99754	Q8NFQ8	TOIP2_HUMAN	Torsin-1A-interacting protein 2	284	302	HLNASNPTEPATIIFTAAR	H1dEN3GlcNAc	286	N2H8F0S0	01Y41Y41M(31M21M)61M(31M21M)61M21M	Mannose	110.06	2	N,6;	1	iI2-3-B/Y,C/Z,
TR2	17489	81.22	910.081	910.077	3	3.87041	Q02809	PLOD1_HUMAN	Procollagen-lysine,2-oxoglutarate 5-dioxygenase 1	534	541	YIHQNYTK	Y1dEN5GlcNAcK8dE	538	N2H7F0S0	01Y41Y41M(31M21M21M)61M(31M)61M	Mannose	110.04	2	N,3;	0
TR2	16970	78.61	1064.18	1064.17	3	7.79262	P11047	LAMC1_HUMAN	Laminin subunit gamma-1	1432	1444	IASAVQKNATSTK	I1dEK7dEN8GlcNAcK13dE	1439	N2H8F0S0	01Y41Y41M(31M21M21M31G)61M(31M)61M	Mannose	109.92	1	N,0;	0
TR1	15129	69.84	982.456	982.453	3	3.59491	O94901	SUN1_HUMAN	SUN domain-containing protein 1	588	597	NVTHHVSVTK	N1GlcNAc@dEK10dE	588	N2H8F0S0	01Y41Y41M(31M21M21M31G)61M(31M)61M	Mannose	109.91	1	N,0;	0
TR2	10242	46.21	1138	1138	2	0.069681	O14522	PTPRT_HUMAN	Receptor-type tyrosine-protein phosphatase T	1202	1207	NHDKNR	N1dEK4dEN5GlcNAc	1206	N2H6F0S0	01Y41Y41M(31M)61M(31M21M)61M	Mannose	109.56	1	N,0;	1	iI2-3-B/Y,C/Z,
TR2	9835	44.28	1284.03	1284.03	2	1.12577	Q9Y262	EIF3L_HUMAN	Eukaryotic translation initiation factor 3 subunit L	550	555	FEELNR	F1dEN5GlcNAc	554	N2H8F0S0	01Y41Y41M(31M21M21M31G)61M(31M)61M	Mannose	109.51	1	N,0;	0
TR1	12218	56.29	936.777	936.769	3	8.44346	Q8WXG9	AGRV1_HUMAN	Adhesion G-protein coupled receptor V1	4169	4179	YNGTAIISLVR	Y1dEN2GlcNAc	4170	N2H7F0S0	01Y41Y41M(31M21M)61M(31M21M)61M	Mannose	109.46	1	N,0;	0
TR3	20009	94	1251.54	1251.54	2	0.370936	Q8IVV2	LOXH1_HUMAN	Lipoxygenase homology domain-containing protein 1	1293	1299	SENRTNK	S1dEN3GlcNAcK7dE	1295	N2H7F0S0	01Y41Y41M(31M21M)61M(31M21M)61M	Mannose	109.42	1	N,0;	1	iI2-3-B/Y,C/Z,
TR3	20009	94	1251.54	1251.54	2	3.00449	Q70EL2	UBP45_HUMAN	Ubiquitin carboxyl-terminal hydrolase 45	184	190	CRNLSVR	C1dE@CamN3GlcNAc	186	N2H7F0S0	01Y41Y41M(31M21M)61M(31M21M)61M	Mannose	109.42	1	N,0;	1	iI2-3-B/Y,C/Z,
TR1	19929	93.65	1151.02	1151.01	2	8.55345	Q9H3P2	NELFA_HUMAN	Negative elongation factor A	430	435	NLSLTR	N1GlcNAc@dE	430	N2H7F0S0	01Y41Y41M(31M21M21M)61M(31M)61M	Mannose	109.37	1	N,0;	1	iI2-3-B/Y,C/Z,iIII2-3-B/Y,C/Z,
TR1	19929	93.65	1151.02	1151.01	2	8.55345	P25391	LAMA1_HUMAN	Laminin subunit alpha-1	2046	2051	VNTTLR	V1dEN2GlcNAc	2047	N2H7F0S0	01Y41Y41M(31M21M21M)61M(31M)61M	Mannose	109.37	1	N,2;	1	iI2-3-B/Y,C/Z,iIII2-3-B/Y,C/Z,
TR3	18100	84.39	1335.12	1335.11	2	5.19397	Q9GZV8	PRD14_HUMAN	PR domain zinc finger protein 14	287	294	VVNASEVK	V1dEN3GlcNAcK8dE	289	N2H8F0S0	01Y41Y41M(31M21M)61M(31M21M)61M21M	Mannose	109.37	1	N,2;	0
TR2	9835	44.28	1284.03	1284.02	2	5.27758	Q96CN4	EVI5L_HUMAN	EVI5-like protein	57	63	SMNGSRR	S1dEN3GlcNAc	59	N2H8F0S0	01Y41Y41M(31M21M21M31G)61M(31M)61M	Mannose	109.35	1	N,0;	0
TR2	9835	44.28	1284.03	1284.03	2	-0.175601	Q5EE01	CENPW_HUMAN	Centromere protein W	60	66	TNACASK	T1dEN2GlcNAcC4CamK7dE	61	N2H8F0S0	01Y41Y41M(31M21M21M31G)61M(31M)61M	Mannose	109.35	1	N,0;	0
TR1	17835	83.11	1335.12	1335.11	2	6.47401	Q9GZV8	PRD14_HUMAN	PR domain zinc finger protein 14	287	294	VVNASEVK	V1dEN3GlcNAcK8dE	289	N2H8F0S0	01Y41Y41M(31M21M21M)61M(31M21M)61M	Mannose	109.35	2	N,2;	0
TR1	17239	80.12	1381.12	1381.12	2	-2.39516	Q15075	EEA1_HUMAN	Early endosome antigen 1	537	544	ENISLLEK	E1dEN2GlcNAcK8dE	538	N2H8F0S0	01Y41Y41M(31M21M)61M(31M21M)61M21M	Mannose	109.33	1	N,0;	1	iI2-3-B/Y,C/Z,
TR2	9835	44.28	1284.03	1284.03	2	2.70986	Q5T200	ZC3HD_HUMAN	Zinc finger CCCH domain-containing protein 13	1189	1196	SSSLGSNR	S1dEN7GlcNAc	1195	N2H8F0S0	01Y41Y41M(31M21M21M31G)61M(31M)61M	Mannose	109.22	1	N,0;	0
TR2	9835	44.28	1284.03	1284.03	2	2.70986	Q96NL8	CH037_HUMAN	Protein C8orf37	87	94	SSGNTSVR	S1dEN4GlcNAc	90	N2H8F0S0	01Y41Y41M(31M21M21M31G)61M(31M)61M	Mannose	109.22	1	N,0;	0
TR2	10242	46.21	1137.5	1137.49	2	3.2116	Q9NR82	KCNQ5_HUMAN	Potassium voltage-gated channel subfamily KQT member 5	679	686	STSANISR	S1dEN5GlcNAc	683	N2H6F0S0	01Y41Y41M(31M)61M(31M21M)61M	Mannose	109.13	1	N,1;	1	iI2-3-B/Y,C/Z,
TR2	10058	45.35	1379.07	1379.07	2	4.41259	P50454	SERPH_HUMAN	Serpin H1	117	124	SLSNSTAR	S1dEN4GlcNAc	120	N2H9F0S0	01Y41Y41M(31M21M21M31G)61M(31M21M)61M	Mannose	109.13	1	N,0;	0
TR3	17398	80.89	910.412	910.406	3	6.38987	O00587	MFNG_HUMAN	Beta-1,3-N-acetylglucosaminyltransferase manic fringe	26	34	YHLNLSPQR	Y1dEN4GlcNAc	29	N2H7F0S0	01Y41Y41M(31M)61M(31M21M)61M21M	Mannose	109	1	N,0;	4	iI2-3-X15/C,iI2-3-X35/B,iI2-3-X45/C,iI2-3-B/Y,C/Z,
TR1	13217	60.96	1260.53	1260.52	2	3.91437	Q6ZUT9	DEN5B_HUMAN	DENN domain-containing protein 5B	450	456	GNETIAR	G1dEN2GlcNAc	451	N2H8F0S0	01Y41Y41M(31M21M)61M(31M21M)61M21M	Mannose	108.96	1	N,0;	1	iI2-3-B/Y,C/Z,
TR3	17478	81.29	1385.13	1385.13	2	-4.93404	Q15075	EEA1_HUMAN	Early endosome antigen 1	537	544	ENISLLEK	E1dEN2GlcNAcK8dE	538	N2H8F0S0	01Y41Y41M(31M21M21M)61M(31M21M)61M	Mannose	108.96	1	N,0;	0
TR3	17398	80.89	910.412	910.405	3	7.83978	P35998	PRS7_HUMAN	26S proteasome regulatory subunit 7	223	232	TLCARAVANR	T1dEC3CamN9GlcNAc	231	N2H7F0S0	01Y41Y41M(31M)61M(31M21M)61M21M	Mannose	108.9	1	N,1;	4	iI2-3-X15/C,iI2-3-X35/B,iI2-3-X45/C,iI2-3-B/Y,C/Z,
TR1	31162	147.18	1236.93	1236.92	3	9.59525	P26006	ITA3_HUMAN	Integrin alpha-3	565	579	LRPIIISMNYSLPLR	L1dEN9GlcNAc	573	N2H9F0S0	01Y41Y41M(31M21M21M31G31G)61M(31M)61M	Mannose	108.85	1	N,1;	0
TR1	13649	62.96	946.456	946.446	3	10.9514	Q9UHI7	S23A1_HUMAN	Solute carrier family 23 member 1	230	239	NLTFLLPVYR	N1GlcNAc@dE	230	N2H7F0S0	01Y41Y41M(31M21M)61M(31M21M)61M	Mannose	108.83	1	N,0;	1	iI2-3-B/Y,C/Z,
TR1	17518	81.52	1249.52	1249.51	2	5.80844	Q8WXH0	SYNE2_HUMAN	Nesprin-2	6030	6035	NMSNLR	N1GlcNAc@dE	6030	N2H8F0S0	01Y41Y41M(31M21M21M31G)61M(31M)61M	Mannose	108.75	1	N,0;	0
TR1	17696	82.42	1458.62	1458.62	2	-1.21595	Q96JC4	ZN479_HUMAN	Zinc finger protein 479	249	258	AFSWSANLTR	A1dEN7GlcNAc	255	N2H8F0S0	01Y41Y41M(31M21M21M)61M(31M21M)61M	Mannose	108.63	1	N,0;	0
TR3	19179	89.8	1240.06	1240.05	2	4.61868	Q99985	SEM3C_HUMAN	Semaphorin-3C	118	124	VIQTFNR	V1dEN6GlcNAc	123	N2H7F0S0	01Y41Y41M(31M)61M(31M21M)61M21M	Mannose	108.53	1	N,0;	1	iI2-3-B/Y,C/Z,
TR3	20716	97.53	1503.16	1503.15	2	2.7047	O75346	ZN253_HUMAN	Zinc finger protein 253	460	469	AFNWSSDLNK	A1dEN3GlcNAcK10dE	462	N2H8F0S0	01Y41Y41M(31M21M)61M(31M21M)61M21M	Mannose	108.48	1	N,0;	1	iI2-3-B/Y,C/Z,
TR1	10019	45.32	1219.03	1219.03	2	1.32105	Q9H582	ZN644_HUMAN	Zinc finger protein 644	1193	1199	IHNQTAR	I1dEN3GlcNAc	1195	N2H7F0S0	01Y41Y41M(31M21M21M)61M(31M)61M	Mannose	108.46	2	N,0;	1	iI2-3-B/Y,C/Z,iIII2-3-B/Y,C/Z,
TR2	19434	90.98	1218.03	1218.02	2	6.85985	Q9H611	PIF1_HUMAN	ATP-dependent DNA helicase PIF1	486	491	NLSVSR	N1GlcNAc@dE	486	N2H8F0S0	01Y41Y41M(31M21M)61M(31M21M)61M21M	Mannose	108.45	1	N,0;	1	iI2-3-B/Y,C/Z,
TR2	19434	90.98	1218.03	1218.02	2	6.85985	Q9UBE8	NLK_HUMAN	Serine/threonine-protein kinase NLK	470	475	NLSSVR	N1GlcNAc@dE	470	N2H8F0S0	01Y41Y41M(31M21M)61M(31M21M)61M21M	Mannose	108.45	1	N,0;	1	iI2-3-B/Y,C/Z,
TR2	10242	46.21	1138	1138	2	0.069681	Q9H582	ZN644_HUMAN	Zinc finger protein 644	1193	1199	IHNQTAR	I1dEN3GlcNAc	1195	N2H6F0S0	01Y41Y41M(31M21M)61M(31M)61M	Mannose	108.31	1	N,0;	1	iI2-3-B/Y,C/Z,
TR2	28452	134.22	1326.56	1326.55	3	12.5184	Q96AY3	FKB10_HUMAN	Peptidyl-prolyl cis-trans isomerase FKBP10	291	309	YHYNGSLMDGTLFDSSYSR	Y1dEN4GlcNAc	294	N2H8F0S0	01Y41Y41M(31M21M21M)61M(31M21M)61M	Mannose	108.15	1	N,2;	0
TR1	19903	93.52	1236.06	1236.06	2	-1.17246	Q96D71	REPS1_HUMAN	RalBP1-associated Eps domain-containing protein 1	497	502	INSSVK	I1dEN2GlcNAcK6dE	498	N2H8F0S0	01Y41Y41M(31M21M)61M(31M21M)61M21M	Mannose	108.01	1	N,1;	1	iI2-3-B/Y,C/Z,
TR1	17518	81.52	1249.52	1249.51	2	5.80844	P38571	LICH_HUMAN	Lysosomal acid lipase/cholesteryl ester hydrolase	271	276	NLNMSR	N1dEN3GlcNAc	273	N2H8F0S0	01Y41Y41M(31M21M21M)61M(31M21M)61M	Mannose	107.97	1	N,1;	0
TR3	10060	45.37	1217.52	1217.51	2	11.1488	Q9UEY8	ADDG_HUMAN	Gamma-adducin	40	46	NMSPDLR	N1GlcNAc@dE	40	N2H7F0S0	01Y41Y41M(31M)61M(31M21M)61M21M	Mannose	107.96	1	N,0;	1	iI2-3-B/Y,C/Z,
TR1	25801	121.63	1109.2	1109.18	3	10.2326	Q9Y6I3	EPN1_HUMAN	Epsin-1	12	25	NIVHNYSEAEIKVR	N1dEN5GlcNAcK12dE	16	N2H7F0S0	01Y41Y41M(31M)61M(31M21M)61M21M	Mannose	107.91	1	N,0;	6	iI2-3-X15/C,iI2-3-X35/B,iI2-3-X45/C,iI2-4-X25/C,45AI3,iI2-3-B/Y,C/Z,
TR1	19819	93.1	1236.56	1236.54	2	10.1591	Q14676	MDC1_HUMAN	Mediator of DNA damage checkpoint protein 1	1397	1402	NRSSGK	N1GlcNAc@dEK6dE	1397	N2H8F0S0	01Y41Y41M(31M21M)61M(31M21M)61M21M	Mannose	107.77	1	N,0;	1	iI2-3-B/Y,C/Z,
TR1	19819	93.1	1236.56	1236.54	2	10.1591	Q6IV72	ZN425_HUMAN	Zinc finger protein 425	225	230	NSSRGK	N1GlcNAc@dEK6dE	225	N2H8F0S0	01Y41Y41M(31M21M)61M(31M21M)61M21M	Mannose	107.77	1	N,0;	1	iI2-3-B/Y,C/Z,
TR1	17226	80.06	964.098	964.103	3	-5.59669	O95389	WISP3_HUMAN	WNT1-inducible-signaling pathway protein 3	304	311	CCIPNKSK	C1dE@CamC2CamN5GlcNAcK6dEK8dE	308	N2H8F0S0	01Y41Y41M(31M21M)61M(31M21M)61M21M	Mannose	107.66	1	N,0;	0
TR3	17478	81.29	1385.13	1385.13	2	0.119619	O75182	SIN3B_HUMAN	Paired amphipathic helix protein Sin3b	613	620	QNDTKALR	Q1dEN2GlcNAcK5dE	614	N2H8F0S0	01Y41Y41M(31M21M21M31G)61M(31M)61M	Mannose	107.66	1	N,0;	0
TR3	20716	97.53	1503.16	1503.14	2	12.5847	P56199	ITA1_HUMAN	Integrin alpha-1	1057	1066	GTILDCNTCK	G1dEC6CamN7GlcNAcC9CamK10dE	1063	N2H8F0S0	01Y41Y41M(31M21M)61M(31M21M)61M21M	Mannose	107.64	1	N,0;	1	iI2-3-B/Y,C/Z,
TR1	17226	80.06	964.098	964.091	3	7.00371	Q99536	VAT1_HUMAN	Synaptic vesicle membrane protein VAT-1 homolog	130	139	AGDRVMVLNR	A1dEN9GlcNAc	138	N2H8F0S0	01Y41Y41M(31M21M)61M(31M21M)61M21M	Mannose	107.45	1	N,0;	0
TR1	11345	51.95	1112.5	1112.5	2	6.53259	Q9BX67	JAM3_HUMAN	Junctional adhesion molecule C	102	107	IWNVTR	I1dEN3GlcNAc	104	N2H6F0S0	01Y41Y41M(31M21M)61M(31M)61M	Mannose	107.32	1	N,0;	0
TR1	11345	51.95	1112.5	1112.5	2	6.53259	Q9NYQ8	FAT2_HUMAN	Protocadherin Fat 2	209	214	LNVTWR	L1dEN2GlcNAc	210	N2H6F0S0	01Y41Y41M(31M21M)61M(31M)61M	Mannose	107.32	1	N,0;	0
TR1	11345	51.95	1112.5	1112.49	2	8.36542	Q9UNK0	STX8_HUMAN	Syntaxin-8	197	202	LRNETR	L1dEN3GlcNAc	199	N2H6F0S0	01Y41Y41M(31M21M)61M(31M)61M	Mannose	107.32	1	N,0;	0
TR1	11345	51.95	1112.5	1112.49	2	8.36542	Q8N8N7	PTGR2_HUMAN	Prostaglandin reductase 2	281	286	NITRER	N1GlcNAc@dE	281	N2H6F0S0	01Y41Y41M(31M21M)61M(31M)61M	Mannose	107.32	1	N,0;	0
TR1	11345	51.95	1112.5	1112.49	2	8.36542	Q8N8N7	PTGR2_HUMAN	Prostaglandin reductase 2	279	284	ERNITR	E1dEN3GlcNAc	281	N2H6F0S0	01Y41Y41M(31M21M)61M(31M)61M	Mannose	107.32	1	N,1;	0
TR1	11345	51.95	1112.5	1112.49	2	8.36542	Q9UPU3	SORC3_HUMAN	VPS10 domain-containing receptor SorCS3	1065	1070	NLTERR	N1GlcNAc@dE	1065	N2H6F0S0	01Y41Y41M(31M21M)61M(31M)61M	Mannose	107.32	1	N,0;	0
TR1	11345	51.95	1112.5	1112.49	2	8.36542	Q5RHP9	ERIC3_HUMAN	Glutamate-rich protein 3	244	249	ITRENR	I1dEN5GlcNAc	248	N2H6F0S0	01Y41Y41M(31M21M)61M(31M)61M	Mannose	107.32	1	N,0;	0
TR1	11345	51.95	1112.5	1112.49	2	8.36542	Q96HP0	DOCK6_HUMAN	Dedicator of cytokinesis protein 6	219	224	NETLRR	N1GlcNAc@dE	219	N2H6F0S0	01Y41Y41M(31M21M)61M(31M)61M	Mannose	107.32	1	N,0;	0
TR1	11345	51.95	1112.5	1112.49	2	8.36542	Q96HP0	DOCK6_HUMAN	Dedicator of cytokinesis protein 6	218	223	RNETLR	R1dEN2GlcNAc	219	N2H6F0S0	01Y41Y41M(31M21M)61M(31M)61M	Mannose	107.32	1	N,0;	0
TR3	19815	93.01	1060.82	1060.81	3	1.7011	Q96AY3	FKB10_HUMAN	Peptidyl-prolyl cis-trans isomerase FKBP10	67	78	YHYNGTFEDGKK	Y1dEN4GlcNAcK11dEK12dE	70	N2H7F0S0	01Y41Y41M(31M21M21M)61M(31M)61M	Mannose	107.23	1	N,1;	0
TR1	9800	44.26	1305.55	1305.54	2	7.43909	P11279	LAMP1_HUMAN	Lysosome-associated membrane glycoprotein 1	320	326	AANGSLR	A1dEN3GlcNAc	322	N2H9F0S0	01Y41Y41M(31M21M21M31G31G)61M(31M)61M	Mannose	107.2	1	N,0;	0
TR1	17167	79.76	1381.12	1381.11	2	8.54221	A1L4H1	SRCRL_HUMAN	Soluble scavenger receptor cysteine-rich domain-containing protein SSC5D	772	780	VRLADGPNR	V1dEN8GlcNAc	779	N2H8F0S0	01Y41Y41M(31M21M)61M(31M21M)61M21M	Mannose	107.13	1	N,1;	1	iI2-3-B/Y,C/Z,
TR1	17607	81.97	1458.62	1458.6	2	13.4863	P59510	ATS20_HUMAN	A disintegrin and metalloproteinase with thrombospondin motifs 20	590	599	NGGNYCVGRR	N1dEN4GlcNAcC6Cam	593	N2H8F0S0	01Y41Y41M(31M21M21M31G)61M(31M)61M	Mannose	107.11	1	N,1;	0
TR2	19434	90.98	1218.03	1218.02	2	6.85985	O94851	MICA2_HUMAN	[F-actin]-monooxygenase MICAL2	507	512	SVNLSR	S1dEN3GlcNAc	509	N2H8F0S0	01Y41Y41M(31M21M21M)61M(31M21M)61M	Mannose	106.99	2	N,1;	0
TR2	19434	90.98	1218.03	1218.02	2	6.85985	O94851	MICA2_HUMAN	[F-actin]-monooxygenase MICAL2	507	512	SVNLSR	S1dEN3GlcNAc	509	N2H8F0S0	01Y41Y41M(31M21M21M31G)61M(31M)61M	Mannose	106.99	2	N,1;	0
TR2	19434	90.98	1218.03	1218.02	2	6.85985	Q9Y252	RNF6_HUMAN	E3 ubiquitin-protein ligase RNF6	287	292	SNVTVR	S1dEN2GlcNAc	288	N2H8F0S0	01Y41Y41M(31M21M21M)61M(31M21M)61M	Mannose	106.99	2	N,1;	0
TR2	19434	90.98	1218.03	1218.02	2	6.85985	Q9Y252	RNF6_HUMAN	E3 ubiquitin-protein ligase RNF6	287	292	SNVTVR	S1dEN2GlcNAc	288	N2H8F0S0	01Y41Y41M(31M21M21M31G)61M(31M)61M	Mannose	106.99	2	N,1;	0
TR2	11490	52.38	1274.55	1274.55	2	4.91717	Q9UNK0	STX8_HUMAN	Syntaxin-8	197	202	LRNETR	L1dEN3GlcNAc	199	N2H8F0S0	01Y41Y41M(31M21M21M)61M(31M21M)61M	Mannose	106.98	1	N,0;	0
TR2	11490	52.38	1274.55	1274.55	2	4.91717	Q8N8N7	PTGR2_HUMAN	Prostaglandin reductase 2	281	286	NITRER	N1GlcNAc@dE	281	N2H8F0S0	01Y41Y41M(31M21M21M)61M(31M21M)61M	Mannose	106.98	1	N,0;	0
TR2	11490	52.38	1274.55	1274.55	2	4.91717	Q8N8N7	PTGR2_HUMAN	Prostaglandin reductase 2	279	284	ERNITR	E1dEN3GlcNAc	281	N2H8F0S0	01Y41Y41M(31M21M21M)61M(31M21M)61M	Mannose	106.98	1	N,0;	0
TR2	11490	52.38	1274.55	1274.55	2	4.91717	Q9UPU3	SORC3_HUMAN	VPS10 domain-containing receptor SorCS3	1065	1070	NLTERR	N1GlcNAc@dE	1065	N2H8F0S0	01Y41Y41M(31M21M21M)61M(31M21M)61M	Mannose	106.98	1	N,0;	0
TR2	11490	52.38	1274.55	1274.55	2	4.91717	Q5RHP9	ERIC3_HUMAN	Glutamate-rich protein 3	244	249	ITRENR	I1dEN5GlcNAc	248	N2H8F0S0	01Y41Y41M(31M21M21M)61M(31M21M)61M	Mannose	106.98	1	N,0;	0
TR2	11490	52.38	1274.55	1274.55	2	4.91717	Q96HP0	DOCK6_HUMAN	Dedicator of cytokinesis protein 6	219	224	NETLRR	N1GlcNAc@dE	219	N2H8F0S0	01Y41Y41M(31M21M21M)61M(31M21M)61M	Mannose	106.98	1	N,0;	0
TR2	11490	52.38	1274.55	1274.55	2	4.91717	Q96HP0	DOCK6_HUMAN	Dedicator of cytokinesis protein 6	218	223	RNETLR	R1dEN2GlcNAc	219	N2H8F0S0	01Y41Y41M(31M21M21M)61M(31M21M)61M	Mannose	106.98	1	N,0;	0
TR1	17518	81.52	1249.52	1249.52	2	4.46471	O94921	CDK14_HUMAN	Cyclin-dependent kinase 14	457	462	NNSYGK	N1GlcNAc@dEK6dE	457	N2H8F0S0	01Y41Y41M(31M21M21M31G)61M(31M)61M	Mannose	106.78	1	N,0;	0
TR1	17518	81.52	1249.52	1249.52	2	1.33149	Q8WW32	HMGB4_HUMAN	High mobility group protein B4	172	177	MSARNR	M1dEN5GlcNAc	176	N2H8F0S0	01Y41Y41M(31M21M21M31G)61M(31M)61M	Mannose	106.78	1	N,1;	0
TR1	17518	81.52	1249.52	1249.51	2	7.14416	P09327	VILI_HUMAN	Villin-1	349	354	WTASNR	W1dEN5GlcNAc	353	N2H8F0S0	01Y41Y41M(31M21M21M31G)61M(31M)61M	Mannose	106.78	1	N,1;	0
TR2	9835	44.28	1284.03	1284.03	2	-4.49324	Q86V48	LUZP1_HUMAN	Leucine zipper protein 1	231	237	NASNLER	N1GlcNAc@dE	231	N2H8F0S0	01Y41Y41M(31M21M21M31G)61M(31M)61M	Mannose	106.69	1	N,0;	0
TR1	19916	93.59	1170.51	1170.51	2	6.12966	P15586	GNS_HUMAN	N-acetylglucosamine-6-sulfatase	402	409	GASNLTWR	G1dEN4GlcNAc	405	N2H6F0S0	01Y41Y41M(31M21M)61M(31M)61M	Mannose	106.62	1	N,0;	2	04AI3,iI2-3-A24/Y,iI2-3-B/Y,C/Z,
TR1	13217	60.96	1260.53	1260.52	2	3.91437	Q6UWJ1-3	TMCO3_HUMAN	Isoform 3 of Transmembrane and coiled-coil domain-containing protein 3	408	414	EGNRTAL	E1dEN3GlcNAc	410	N2H8F0S0	01Y41Y41M(31M21M)61M(31M21M)61M21M	Mannose	106.6	1	N,1;	1	iI2-3-B/Y,C/Z,
TR1	13217	60.96	1260.53	1260.52	2	3.91437	Q03188	CENPC_HUMAN	Centromere protein C	58	64	SVPNSTR	S1dEN4GlcNAc	61	N2H8F0S0	01Y41Y41M(31M21M)61M(31M21M)61M21M	Mannose	106.6	1	N,1;	1	iI2-3-B/Y,C/Z,
TR1	13217	60.96	1260.53	1260.52	2	3.91437	A1L4H1	SRCRL_HUMAN	Soluble scavenger receptor cysteine-rich domain-containing protein SSC5D	375	381	GNETALR	G1dEN2GlcNAc	376	N2H8F0S0	01Y41Y41M(31M21M)61M(31M21M)61M21M	Mannose	106.6	1	N,0;	1	iI2-3-B/Y,C/Z,
TR1	17769	82.78	1389.65	1389.64	2	4.11634	Q6YHK3	CD109_HUMAN	CD109 antigen	245	253	HLNGTITAK	H1dEN3GlcNAcK9dE	247	N2H8F0S0	01Y41Y41M(31M21M21M31G)61M(31M)61M	Mannose	106.39	1	N,1;	0
TR1	16692	77.41	1491.11	1491.1	2	4.86216	Q08380	LG3BP_HUMAN	Galectin-3-binding protein	118	128	DAGVVCTNETR	D1dEC6CamN8GlcNAc	125	N2H8F0S0	01Y41Y41M(31M21M21M)61M(31M21M)61M	Mannose	106.38	1	N,2;	0
TR2	10058	45.35	1379.07	1379.07	2	4.41259	P50454	SERPH_HUMAN	Serpin H1	117	124	SLSNSTAR	S1dEN4GlcNAc	120	N2H9F0S0	01Y41Y41M(31M21M21M)61M(31M21M)61M21M	Mannose	106.33	1	N,0;	0
TR2	19271	90.17	1112.83	1112.82	3	12.8782	Q68CL5	TPGS2_HUMAN	Tubulin polyglutamylase complex subunit 2	142	155	SVIFELDSCNGSGK	S1dEC9CamN10GlcNAcK14dE	151	N2H8F0S0	01Y41Y41M(31M21M21M)61M(31M21M)61M	Mannose	106.28	1	N,0;	0
TR1	17075	79.3	1018.12	1018.11	3	3.33223	Q02809	PLOD1_HUMAN	Procollagen-lysine,2-oxoglutarate 5-dioxygenase 1	534	541	YIHQNYTK	Y1dEN5GlcNAcK8dE	538	N2H9F0S0	01Y41Y41M(31M21M21M)61M(31M21M)61M21M	Mannose	106.26	1	N,3;	1	iI2-3-X25/B,
TR2	16635	76.93	1147.97	1147.96	2	3.8302	Q9H992	MARH7_HUMAN	E3 ubiquitin-protein ligase MARCH7	224	229	SNFSSR	S1dEN2GlcNAc	225	N2H7F0S0	01Y41Y41M(31M21M21M)61M(31M)61M	Mannose	106.17	1	N,0;	0
TR2	16635	76.93	1147.97	1147.96	2	3.8302	Q14134	TRI29_HUMAN	Tripartite motif-containing protein 29	510	515	GNYTSR	G1dEN2GlcNAc	511	N2H7F0S0	01Y41Y41M(31M21M21M)61M(31M)61M	Mannose	106.17	1	N,0;	0
TR2	16635	76.93	1147.97	1147.96	2	3.8302	Q8WXA9	SREK1_HUMAN	Splicing regulatory glutamine/lysine-rich protein 1	367	372	SYNASR	S1dEN3GlcNAc	369	N2H7F0S0	01Y41Y41M(31M21M21M)61M(31M)61M	Mannose	106.17	1	N,0;	0
TR2	16635	76.93	1147.97	1147.96	2	3.8302	P56730	NETR_HUMAN	Neurotrypsin	681	686	YGNSTR	Y1dEN3GlcNAc	683	N2H7F0S0	01Y41Y41M(31M21M21M)61M(31M)61M	Mannose	106.17	1	N,0;	0
TR2	16635	76.93	1147.46	1147.46	2	0.599426	Q8TDX9	PK1L1_HUMAN	Polycystic kidney disease protein 1-like 1	875	880	NSSETR	N1GlcNAc@dE	875	N2H7F0S0	01Y41Y41M(31M21M21M)61M(31M)61M	Mannose	106.17	1	N,0;	0
TR1	19819	93.1	1236.56	1236.54	2	10.1591	Q9NTX9	F217B_HUMAN	Protein FAM217B	15	20	NSSGKR	N1GlcNAc@dEK5dE	15	N2H8F0S0	01Y41Y41M(31M21M21M)61M(31M21M)61M	Mannose	106.15	2	N,0;	1	iI3-3-X45/C,
TR1	19819	93.1	1236.56	1236.54	2	10.1591	Q9NTX9	F217B_HUMAN	Protein FAM217B	15	20	NSSGKR	N1GlcNAc@dEK5dE	15	N2H8F0S0	01Y41Y41M(31M21M21M31G)61M(31M)61M	Mannose	106.15	2	N,0;	0
TR1	13649	62.96	946.456	946.446	3	10.9514	Q9UHI7	S23A1_HUMAN	Solute carrier family 23 member 1	230	239	NLTFLLPVYR	N1GlcNAc@dE	230	N2H7F0S0	01Y41Y41M(31M21M21M)61M(31M)61M	Mannose	106.1	2	N,0;	0
TR1	13649	62.96	946.456	946.446	3	10.9514	Q9UHI7	S23A1_HUMAN	Solute carrier family 23 member 1	230	239	NLTFLLPVYR	N1GlcNAc@dE	230	N2H7F0S0	01Y41Y41M(31M)61M(31M21M)61M21M	Mannose	106.1	2	N,0;	2	iI2-3-X15/C,iI2-3-X45/C,
TR2	19434	90.98	1218.03	1218.02	2	6.85985	Q7RTR2	NLRC3_HUMAN	NLR family CARD domain-containing protein 3	1000	1005	VNSSLR	V1dEN2GlcNAc	1001	N2H8F0S0	01Y41Y41M(31M21M)61M(31M21M)61M21M	Mannose	106.06	1	N,2;	1	iI2-3-B/Y,C/Z,
TR2	12813	58.86	936.777	936.779	3	-2.29791	P28300	LYOX_HUMAN	Protein-lysine 6-oxidase	89	98	TPILLIRDNR	T1dEN9GlcNAc	97	N2H7F0S0	01Y41Y41M(31M)61M(31M21M)61M21M	Mannose	106.01	1	N,0;	3	iI2-3-X15/C,iI2-3-X35/B,iI2-3-X45/C,
TR1	17434	81.11	1249.52	1249.51	2	6.00382	Q8WXH0	SYNE2_HUMAN	Nesprin-2	6030	6035	NMSNLR	N1GlcNAc@dE	6030	N2H8F0S0	01Y41Y41M(31M21M)61M(31M21M)61M21M	Mannose	105.99	1	N,0;	1	iI2-3-B/Y,C/Z,
TR1	18750	87.71	939.456	939.443	3	13.217	P14621	ACYP2_HUMAN	Acylphosphatase-2	79	89	TNFSNEKTISK	T1dEN2GlcNAcK7dEK11dE	80	N2H6F0S0	01Y41Y41M(31M)61M(31M21M)61M	Mannose	105.91	1	N,0;	4	iI2-3-X15/C,iI2-3-X35/B,iI2-3-X45/C,iI2-3-B/Y,C/Z,
TR2	9865	44.42	1225.02	1225.02	2	-2.95584	Q8WWA0	ITLN1_HUMAN	Intelectin-1	163	168	NSSLLR	N1GlcNAc@dE	163	N2H8F0S0	01Y41Y41M(31M21M21M)61M(31M21M)61M	Mannose	105.9	1	N,0;	0
TR2	9865	44.42	1225.02	1225.02	2	-2.95584	Q86UK0	ABCAC_HUMAN	ATP-binding cassette sub-family A member 12	825	830	SNVTLR	S1dEN2GlcNAc	826	N2H8F0S0	01Y41Y41M(31M21M21M)61M(31M21M)61M	Mannose	105.9	1	N,0;	0
TR1	17434	81.11	1249.52	1249.52	2	-1.11333	O60812	HNRC1_HUMAN	Heterogeneous nuclear ribonucleoprotein C-like 1	148	154	LSGNTSR	L1dEN4GlcNAc	151	N2H8F0S0	01Y41Y41M(31M21M)61M(31M21M)61M21M	Mannose	105.84	1	N,1;	1	iI2-3-B/Y,C/Z,
TR1	17434	81.11	1249.52	1249.52	2	-1.11333	B2RXH8	HNRC2_HUMAN	Heterogeneous nuclear ribonucleoprotein C-like 2	148	154	ISGNTSR	I1dEN4GlcNAc	151	N2H8F0S0	01Y41Y41M(31M21M)61M(31M21M)61M21M	Mannose	105.84	1	N,1;	1	iI2-3-B/Y,C/Z,
TR1	19903	93.52	1236.06	1236.06	2	-1.17246	Q92772	CDKL2_HUMAN	Cyclin-dependent kinase-like 2	310	315	NVSLSK	N1GlcNAc@dEK6dE	310	N2H8F0S0	01Y41Y41M(31M21M)61M(31M21M)61M21M	Mannose	105.79	1	N,0;	1	iI2-3-B/Y,C/Z,
TR1	18750	87.71	939.456	939.443	3	13.217	P28069	PIT1_HUMAN	Pituitary-specific positive transcription factor 1	274	285	TSLNQSLFSISK	T1dEN4GlcNAcK12dE	277	N2H6F0S0	01Y41Y41M(31M)61M(31M21M)61M	Mannose	105.79	1	N,1;	4	iI2-3-X15/C,iI2-3-X35/B,iI2-3-X45/C,iI2-3-B/Y,C/Z,
TR2	10242	46.21	1137.5	1137.49	2	3.2116	Q8IYU4	UBQLN_HUMAN	Ubiquilin-like protein	25	32	NISSSATR	N1GlcNAc@dE	25	N2H6F0S0	01Y41Y41M(31M21M)61M(31M)61M	Mannose	105.74	1	N,0;	1	iI2-3-B/Y,C/Z,
TR3	20716	97.53	1503.16	1503.15	2	2.7047	O75346	ZN253_HUMAN	Zinc finger protein 253	460	469	AFNWSSDLNK	A1dEN3GlcNAcK10dE	462	N2H8F0S0	01Y41Y41M(31M21M21M)61M(31M21M)61M	Mannose	105.69	1	N,0;	0
TR1	9800	44.26	1307.55	1307.55	2	2.11227	Q96M02	CJ090_HUMAN	(E2-independent) E3 ubiquitin-conjugating enzyme FATS	86	91	QSLANR	Q1dEN5GlcNAc	90	N2H9F0S0	01Y41Y41M(31M21M21M31G)61M(31M21M)61M	Mannose	105.63	1	N,0;	0
TR1	9800	44.26	1307.55	1307.55	2	2.11227	A6NHM9	MOXD2_HUMAN	Putative DBH-like monooxygenase protein 2	404	409	NGTQLR	N1GlcNAc@dE	404	N2H9F0S0	01Y41Y41M(31M21M21M31G)61M(31M21M)61M	Mannose	105.63	1	N,0;	0
TR1	9800	44.26	1307.55	1307.55	2	2.11227	P11532	DMD_HUMAN	Dystrophin	2897	2902	AQNVTR	A1dEN3GlcNAc	2899	N2H9F0S0	01Y41Y41M(31M21M21M31G)61M(31M21M)61M	Mannose	105.63	1	N,1;	0
TR1	33472	158.2	1197.55	1197.54	3	9.31808	Q5QGZ9	CL12A_HUMAN	C-type lectin domain family 12 member A	202	217	GMRVDNIINSSAWVIR	G1dEN9GlcNAc	210	N2H8F0S0	01Y41Y41M(31M21M21M31G)61M(31M)61M	Mannose	105.57	1	N,0;	0
TR1	11643	53.46	937.113	937.111	3	2.43942	Q9P2N7-3	KLH13_HUMAN	Isoform 3 of Kelch-like protein 13	7	17	GELVAAILRNR	G1dEN10GlcNAc	16	N2H7F0S0	01Y41Y41M(31M21M)61M(31M21M)61M	Mannose	105.5	1	N,0;	0
TR1	13626	62.85	950.469	950.458	3	11.8545	Q9NYD6	HXC10_HUMAN	Homeobox protein Hox-C10	304	313	TINLTDRQVK	T1dEN3GlcNAcK10dE	306	N2H7F0S0	01Y41Y41M(31M21M21M)61M(31M)61M	Mannose	105.37	1	N,0;	0
TR2	19434	90.98	1218.03	1218.02	2	6.85985	P50851	LRBA_HUMAN	Lipopolysaccharide-responsive and beige-like anchor protein	1215	1220	ATNLTR	A1dEN3GlcNAc	1217	N2H8F0S0	01Y41Y41M(31M21M21M)61M(31M21M)61M	Mannose	105.09	2	N,1;	0
TR2	19434	90.98	1218.03	1218.02	2	6.85985	P50851	LRBA_HUMAN	Lipopolysaccharide-responsive and beige-like anchor protein	1215	1220	ATNLTR	A1dEN3GlcNAc	1217	N2H8F0S0	01Y41Y41M(31M21M21M31G)61M(31M)61M	Mannose	105.09	2	N,1;	0
TR2	16623	76.87	1147.97	1147.96	2	6.70884	Q15735	PI5PA_HUMAN	Phosphatidylinositol 4,5-bisphosphate 5-phosphatase A	928	934	SSNGSSR	S1dEN3GlcNAc	930	N2H7F0S0	01Y41Y41M(31M21M)61M(31M21M)61M	Mannose	105.08	1	N,0;	1	iI2-3-B/Y,C/Z,
TR1	17226	80.06	964.098	964.093	3	4.72695	P38435	VKGC_HUMAN	Vitamin K-dependent gamma-carboxylase	570	578	NQTLREGEK	N1GlcNAc@dEK9dE	570	N2H8F0S0	01Y41Y41M(31M21M)61M(31M21M)61M21M	Mannose	104.92	1	N,0;	0
TR3	20716	97.53	1503.16	1503.14	2	12.5847	P56199	ITA1_HUMAN	Integrin alpha-1	1057	1066	GTILDCNTCK	G1dEC6CamN7GlcNAcC9CamK10dE	1063	N2H8F0S0	01Y41Y41M(31M21M21M)61M(31M21M)61M	Mannose	104.85	1	N,0;	0
TR1	19016	89.05	1262.09	1262.09	2	0.440187	O95025	SEM3D_HUMAN	Semaphorin-3D	134	140	VLQPYNK	V1dEN6GlcNAcK7dE	139	N2H7F0S0	01Y41Y41M(31M)61M(31M21M)61M21M	Mannose	104.83	1	N,2;	1	iI2-3-B/Y,C/Z,
TR1	17226	80.06	964.098	964.093	3	4.51638	P08151	GLI1_HUMAN	Zinc finger protein GLI1	341	350	AFSNASDRAK	A1dEN4GlcNAcK10dE	344	N2H8F0S0	01Y41Y41M(31M21M)61M(31M21M)61M21M	Mannose	104.82	1	N,0;	0
TR1	19929	93.65	1151.02	1151.01	2	8.55345	P57075	UBS3A_HUMAN	Ubiquitin-associated and SH3 domain-containing protein A	206	211	LSNLTR	L1dEN3GlcNAc	208	N2H7F0S0	01Y41Y41M(31M21M)61M(31M21M)61M	Mannose	104.57	1	N,2;	1	iI2-3-B/Y,C/Z,
TR2	19434	90.98	1218.03	1218.03	2	-0.734456	O75592	MYCB2_HUMAN	E3 ubiquitin-protein ligase MYCBP2	2826	2831	TLPANR	T1dEN5GlcNAc	2830	N2H8F0S0	01Y41Y41M(31M21M21M)61M(31M21M)61M	Mannose	104.47	1	N,0;	0
TR2	10058	45.35	1379.07	1379.07	2	4.41259	Q8IYU4	UBQLN_HUMAN	Ubiquilin-like protein	25	32	NISSSATR	N1GlcNAc@dE	25	N2H9F0S0	01Y41Y41M(31M21M21M31G)61M(31M21M)61M	Mannose	104.46	1	N,0;	0
TR1	10019	45.32	1219.03	1219.03	2	1.32105	O14522	PTPRT_HUMAN	Receptor-type tyrosine-protein phosphatase T	1202	1207	NHDKNR	N1dEK4dEN5GlcNAc	1206	N2H7F0S0	01Y41Y41M(31M21M21M)61M(31M)61M	Mannose	104.32	2	N,0;	1	iI2-3-B/Y,C/Z,iIII2-3-B/Y,C/Z,
TR2	19283	90.23	1108.82	1108.81	3	6.29975	P29966	MARCS_HUMAN	Myristoylated alanine-rich C-kinase substrate	138	152	AEDGATPSPSNETPK	A1dEN11GlcNAcK15dE	148	N2H8F0S0	01Y41Y41M(31M21M21M31G)61M(31M)61M	Mannose	104.31	1	N,1;	0
TR2	17531	81.43	1381.11	1381.11	2	-1.04116	Q9NRY5	F1142_HUMAN	Protein FAM114A2	205	213	NATLSQVLR	N1GlcNAc@dE	205	N2H8F0S0	01Y41Y41M(31M21M21M)61M(31M21M)61M	Mannose	104.27	1	N,0;	0
TR1	23440	110.35	1211.2	1211.2	3	5.86155	Q9NXF7	DCA16_HUMAN	DDB1- and CUL4-associated factor 16	192	206	TEPINTTYSYTDFQK	T1dEN5GlcNAcK15dE	196	N2H8F0S0	01Y41Y41M(31M21M)61M(31M21M)61M21M	Mannose	104.23	1	N,0;	1	iI2-3-B/Y,C/Z,
TR2	9835	44.28	1284.03	1284.03	2	1.12577	Q9Y262	EIF3L_HUMAN	Eukaryotic translation initiation factor 3 subunit L	550	555	FEELNR	F1dEN5GlcNAc	554	N2H8F0S0	01Y41Y41M(31M21M21M)61M(31M21M)61M	Mannose	104.2	2	N,0;	0
TR2	9835	44.28	1284.03	1284.03	2	1.12577	Q9Y262	EIF3L_HUMAN	Eukaryotic translation initiation factor 3 subunit L	550	555	FEELNR	F1dEN5GlcNAc	554	N2H8F0S0	01Y41Y41M(31M21M)61M(31M21M)61M21M	Mannose	104.2	2	N,0;	1	iI2-3-B/Y,C/Z,
TR2	17509	81.32	1385.63	1385.62	2	6.67378	Q8N4X5	AF1L2_HUMAN	Actin filament-associated protein 1-like 2	659	666	NRTEAEVK	N1GlcNAc@dEK8dE	659	N2H8F0S0	01Y41Y41M(31M21M)61M(31M21M)61M21M	Mannose	104.18	1	N,0;	1	iI2-3-B/Y,C/Z,
TR2	18013	83.85	937.701	937.69	4	11.9728	A0A1B0GVS7	MDFI2_HUMAN	MyoD family inhibitor domain-containing protein 2	22	37	NNISWLKEDTQLTNAK	N1dEN2GlcNAcK7dEK16dE	23	N2H8F0S0	01Y41Y41M(31M21M21M)61M(31M21M)61M	Mannose	104.12	1	N,1;	1	iIII3-3-X12/B,
TR1	24966	117.61	1251.24	1251.24	3	-1.69234	Q8NB59-7	SYT14_HUMAN	Isoform 7 of Synaptotagmin-14	10	25	VEREPVEYMNLSVLEK	V1dEN10GlcNAcK16dE	19	N2H8F0S0	01Y41Y41M(31M21M)61M(31M21M)61M21M	Mannose	104.07	1	N,0;	2	45AI3,iI2-3-B/Y,C/Z,
TR2	9835	44.28	1284.03	1284.02	2	5.27758	Q96CN4	EVI5L_HUMAN	EVI5-like protein	57	63	SMNGSRR	S1dEN3GlcNAc	59	N2H8F0S0	01Y41Y41M(31M21M21M)61M(31M21M)61M	Mannose	104.04	1	N,0;	0
TR2	9835	44.28	1284.03	1284.03	2	-0.175601	Q5EE01	CENPW_HUMAN	Centromere protein W	60	66	TNACASK	T1dEN2GlcNAcC4CamK7dE	61	N2H8F0S0	01Y41Y41M(31M21M21M)61M(31M21M)61M	Mannose	104.04	2	N,0;	0
TR2	9835	44.28	1284.03	1284.03	2	-0.175601	Q5EE01	CENPW_HUMAN	Centromere protein W	60	66	TNACASK	T1dEN2GlcNAcC4CamK7dE	61	N2H8F0S0	01Y41Y41M(31M21M)61M(31M21M)61M21M	Mannose	104.04	2	N,0;	1	iI2-3-B/Y,C/Z,
TR2	10242	46.21	1138	1138	2	0.069681	O14522	PTPRT_HUMAN	Receptor-type tyrosine-protein phosphatase T	1202	1207	NHDKNR	N1dEK4dEN5GlcNAc	1206	N2H6F0S0	01Y41Y41M(31M21M)61M(31M)61M	Mannose	104.04	1	N,0;	1	iI2-3-B/Y,C/Z,
TR2	20809	97.91	1584.19	1584.17	2	7.5353	Q8N766	EMC1_HUMAN	ER membrane protein complex subunit 1	909	918	FINYNQTVSR	F1dEN5GlcNAc	913	N2H9F0S0	01Y41Y41M(31M21M21M)61M(31M21M)61M21M	Mannose	104.04	2	N,1;	0
TR2	20809	97.91	1584.19	1584.17	2	7.5353	Q8N766	EMC1_HUMAN	ER membrane protein complex subunit 1	909	918	FINYNQTVSR	F1dEN5GlcNAc	913	N2H9F0S0	01Y41Y41M(31M21M21M31G)61M(31M21M)61M	Mannose	104.04	2	N,1;	0
TR2	17885	83.2	1249.52	1249.52	2	-2.67643	O60812	HNRC1_HUMAN	Heterogeneous nuclear ribonucleoprotein C-like 1	148	154	LSGNTSR	L1dEN4GlcNAc	151	N2H8F0S0	01Y41Y41M(31M21M21M)61M(31M21M)61M	Mannose	103.95	2	N,1;	0
TR2	17885	83.2	1249.52	1249.52	2	-2.67643	O60812	HNRC1_HUMAN	Heterogeneous nuclear ribonucleoprotein C-like 1	148	154	LSGNTSR	L1dEN4GlcNAc	151	N2H8F0S0	01Y41Y41M(31M21M21M31G)61M(31M)61M	Mannose	103.95	2	N,1;	0
TR2	17885	83.2	1249.52	1249.52	2	-2.67643	B2RXH8	HNRC2_HUMAN	Heterogeneous nuclear ribonucleoprotein C-like 2	148	154	ISGNTSR	I1dEN4GlcNAc	151	N2H8F0S0	01Y41Y41M(31M21M21M)61M(31M21M)61M	Mannose	103.95	2	N,1;	0
TR2	17885	83.2	1249.52	1249.52	2	-2.67643	B2RXH8	HNRC2_HUMAN	Heterogeneous nuclear ribonucleoprotein C-like 2	148	154	ISGNTSR	I1dEN4GlcNAc	151	N2H8F0S0	01Y41Y41M(31M21M21M31G)61M(31M)61M	Mannose	103.95	2	N,1;	0
TR1	17074	79.29	1015.44	1015.44	3	5.15492	Q02809	PLOD1_HUMAN	Procollagen-lysine,2-oxoglutarate 5-dioxygenase 1	534	541	YIHQNYTK	Y1dEN5GlcNAcK8dE	538	N2H9F0S0	01Y41Y41M(31M21M21M31G)61M(31M21M)61M	Mannose	103.94	1	N,3;	0
TR1	17434	81.11	1249.52	1249.52	2	1.52688	Q8WW32	HMGB4_HUMAN	High mobility group protein B4	172	177	MSARNR	M1dEN5GlcNAc	176	N2H8F0S0	01Y41Y41M(31M21M)61M(31M21M)61M21M	Mannose	103.92	1	N,1;	1	iI2-3-B/Y,C/Z,
TR1	17434	81.11	1249.52	1249.51	2	8.9706	P05534	1A24_HUMAN	HLA class I histocompatibility antigen, A-24 alpha chain	334	339	RNSSDR	R1dEN2GlcNAc	335	N2H8F0S0	01Y41Y41M(31M21M)61M(31M21M)61M21M	Mannose	103.92	1	N,1;	1	iI2-3-B/Y,C/Z,
TR1	17434	81.11	1249.52	1249.51	2	7.33955	P09327	VILI_HUMAN	Villin-1	349	354	WTASNR	W1dEN5GlcNAc	353	N2H8F0S0	01Y41Y41M(31M21M)61M(31M21M)61M21M	Mannose	103.92	1	N,1;	1	iI2-3-B/Y,C/Z,
TR2	9835	44.28	1284.03	1284.03	2	2.70986	Q5T200	ZC3HD_HUMAN	Zinc finger CCCH domain-containing protein 13	1189	1196	SSSLGSNR	S1dEN7GlcNAc	1195	N2H8F0S0	01Y41Y41M(31M21M21M)61M(31M21M)61M	Mannose	103.91	2	N,0;	0
TR2	9835	44.28	1284.03	1284.03	2	2.70986	Q5T200	ZC3HD_HUMAN	Zinc finger CCCH domain-containing protein 13	1189	1196	SSSLGSNR	S1dEN7GlcNAc	1195	N2H8F0S0	01Y41Y41M(31M21M)61M(31M21M)61M21M	Mannose	103.91	2	N,0;	1	iI2-3-B/Y,C/Z,
TR2	9835	44.28	1284.03	1284.03	2	2.70986	Q96NL8	CH037_HUMAN	Protein C8orf37	87	94	SSGNTSVR	S1dEN4GlcNAc	90	N2H8F0S0	01Y41Y41M(31M21M21M)61M(31M21M)61M	Mannose	103.91	2	N,0;	0
TR2	9835	44.28	1284.03	1284.03	2	2.70986	Q96NL8	CH037_HUMAN	Protein C8orf37	87	94	SSGNTSVR	S1dEN4GlcNAc	90	N2H8F0S0	01Y41Y41M(31M21M)61M(31M21M)61M21M	Mannose	103.91	2	N,0;	1	iI2-3-B/Y,C/Z,
TR1	17835	83.11	1335.12	1335.11	2	6.47401	Q9GZV8	PRD14_HUMAN	PR domain zinc finger protein 14	287	294	VVNASEVK	V1dEN3GlcNAcK8dE	289	N2H8F0S0	01Y41Y41M(31M21M21M31G)61M(31M)61M	Mannose	103.87	1	N,2;	0
TR2	18767	87.63	1050.77	1050.77	3	3.6311	Q8TCJ2	STT3B_HUMAN	Dolichyl-diphosphooligosaccharide--protein glycosyltransferase subunit STT3B	637	647	AMSSNETAAYK	A1dEN5GlcNAcK11dE	641	N2H9F0S0	01Y41Y41M(31M21M21M31G31G)61M(31M)61M	Mannose	103.75	2	N,2;	0
TR1	19819	93.1	1236.56	1236.54	2	10.1591	Q9NTX9	F217B_HUMAN	Protein FAM217B	15	20	NSSGKR	N1GlcNAc@dEK5dE	15	N2H8F0S0	01Y41Y41M(31M21M)61M(31M21M)61M21M	Mannose	103.73	1	N,0;	1	iI2-3-B/Y,C/Z,
TR1	19903	93.52	1236.06	1236.06	2	-1.17246	Q8IYT1	FA71A_HUMAN	Protein FAM71A	535	540	ANLTTK	A1dEN2GlcNAcK6dE	536	N2H8F0S0	01Y41Y41M(31M21M)61M(31M21M)61M21M	Mannose	103.68	1	N,0;	1	iI2-3-B/Y,C/Z,
TR1	23440	110.35	1211.2	1211.2	3	4.58595	Q9H4B8	DPEP3_HUMAN	Dipeptidase 3	238	253	HHMYTNVSGLTSFGEK	H1dEN6GlcNAcK16dE	243	N2H8F0S0	01Y41Y41M(31M21M21M)61M(31M21M)61M	Mannose	103.63	1	N,0;	0
TR2	9865	44.42	1225.02	1225.02	2	-2.95584	P35580	MYH10_HUMAN	Myosin-10	1332	1337	LNLSSR	L1dEN2GlcNAc	1333	N2H8F0S0	01Y41Y41M(31M21M21M)61M(31M21M)61M	Mannose	103.63	1	N,0;	0
TR2	9865	44.42	1225.02	1225.02	2	-2.95584	O94885	SASH1_HUMAN	SAM and SH3 domain-containing protein 1	264	269	LVNSTR	L1dEN3GlcNAc	266	N2H8F0S0	01Y41Y41M(31M21M21M)61M(31M21M)61M	Mannose	103.63	1	N,0;	0
TR2	9865	44.42	1225.02	1225.02	2	-2.95584	Q5VZ89	DEN4C_HUMAN	DENN domain-containing protein 4C	1632	1637	NVSLTR	N1GlcNAc@dE	1632	N2H8F0S0	01Y41Y41M(31M21M21M)61M(31M21M)61M	Mannose	103.63	1	N,0;	0
TR2	10242	46.21	1137.5	1137.49	2	3.2116	Q9NR82	KCNQ5_HUMAN	Potassium voltage-gated channel subfamily KQT member 5	679	686	STSANISR	S1dEN5GlcNAc	683	N2H6F0S0	01Y41Y41M(31M21M)61M(31M)61M	Mannose	103.61	1	N,1;	1	iI2-3-B/Y,C/Z,
TR1	19720	92.6	1387.14	1387.13	2	9.81463	Q9H0F5	RNF38_HUMAN	E3 ubiquitin-protein ligase RNF38	493	498	WLKANR	W1dEK3dEN5GlcNAc	497	N2H9F0S0	01Y41Y41M(31M21M21M31G31G)61M(31M)61M	Mannose	103.58	1	N,1;	0
TR1	17518	81.52	1249.52	1249.51	2	5.80844	Q8WXH0	SYNE2_HUMAN	Nesprin-2	6030	6035	NMSNLR	N1GlcNAc@dE	6030	N2H8F0S0	01Y41Y41M(31M21M21M)61M(31M21M)61M	Mannose	103.56	1	N,0;	0
TR3	26477	124.92	1321.23	1321.23	3	-2.69548	Q15554	TERF2_HUMAN	Telomeric repeat-binding factor 2	375	395	KDENESSAPADGEGGSELQPK	K1dEN4GlcNAcK21dE	378	N2H8F0S0	01Y41Y41M(31M21M)61M(31M21M)61M21M	Mannose	103.51	1	N,3;	1	iI2-3-B/Y,C/Z,
TR3	25157	118.56	1103.54	1103.54	3	4.18881	P07711	CATL1_HUMAN	Cathepsin L1	217	233	YSVANDTGFVDIPKQEK	Y1dEN5GlcNAcK14dEK17dE	221	N2H5F0S0	01Y41Y41M(31M)61M(31M)61M	Mannose	103.51	1	N,1;	25	03AI2,iI2-3-X15/C,BI1,BII1,BIII1,BI2,iI2-3-X45/C,iI2-3-A03/Z,iI2-4-A03/Z,iII2-4-A03/Z,iIII2-3-A03/Z,iI2-4-X25/C,iI3-4-X01/C,04AI3,iI3-4-X02/C,iI3-4-X04/B,iII3-4-X13/B,iIII3-3-X13/B,iI3-4-B/Y,C/Z,iII3-4-B/Y,C/Z,iIII3-3-B/Y,C/Z,iI2-4-A03/Y,iII2-4-A03/Y,iIII
TR1	13217	60.96	1260.53	1260.52	2	3.91437	Q6ZSJ9	SHSA6_HUMAN	Protein shisa-6	57	63	ELNGTAR	E1dEN3GlcNAc	59	N2H8F0S0	01Y41Y41M(31M21M21M)61M(31M21M)61M	Mannose	103.49	1	N,0;	0
TR1	9800	44.26	1307.55	1307.55	2	2.11227	O95185	UNC5C_HUMAN	Netrin receptor UNC5C	519	524	NQSLAR	N1GlcNAc@dE	519	N2H9F0S0	01Y41Y41M(31M21M21M31G)61M(31M21M)61M	Mannose	103.47	1	N,0;	0
TR1	9800	44.26	1307.55	1307.55	2	-2.16672	P00533	EGFR_HUMAN	Epidermal growth factor receptor	528	533	NVSRGR	N1GlcNAc@dE	528	N2H9F0S0	01Y41Y41M(31M21M21M31G)61M(31M21M)61M	Mannose	103.47	2	N,0;	0
TR1	9800	44.26	1307.55	1307.55	2	-2.16672	P00533	EGFR_HUMAN	Epidermal growth factor receptor	528	533	NVSRGR	N1GlcNAc@dE	528	N2H9F0S0	01Y41Y41M(31M21M21M31G31G)61M(31M)61M	Mannose	103.47	2	N,0;	0
TR1	9800	44.26	1307.55	1307.55	2	-2.16672	Q6ZNB5	TRC2L_HUMAN	Putative short transient receptor potential channel 2-like protein	105	110	NRSGVR	N1GlcNAc@dE	105	N2H9F0S0	01Y41Y41M(31M21M21M31G)61M(31M21M)61M	Mannose	103.47	2	N,0;	0
TR1	9800	44.26	1307.55	1307.55	2	-2.16672	Q6ZNB5	TRC2L_HUMAN	Putative short transient receptor potential channel 2-like protein	105	110	NRSGVR	N1GlcNAc@dE	105	N2H9F0S0	01Y41Y41M(31M21M21M31G31G)61M(31M)61M	Mannose	103.47	2	N,0;	0
TR1	9800	44.26	1307.55	1307.55	2	2.11227	P36269	GGT5_HUMAN	Glutathione hydrolase 5 proenzyme	345	350	LQNASR	L1dEN3GlcNAc	347	N2H9F0S0	01Y41Y41M(31M21M21M31G)61M(31M21M)61M	Mannose	103.47	1	N,0;	0
TR1	9800	44.26	1307.55	1307.55	2	2.11227	Q13443	ADAM9_HUMAN	Disintegrin and metalloproteinase domain-containing protein 9	231	236	NQTAVR	N1GlcNAc@dE	231	N2H9F0S0	01Y41Y41M(31M21M21M31G)61M(31M21M)61M	Mannose	103.47	1	N,0;	0
TR2	24785	116.54	955.468	955.462	4	6.98802	Q96JJ7	TMX3_HUMAN	Protein disulfide-isomerase TMX3	248	265	LVALAVIDEKNTSVEHTR	L1dEK10dEN11GlcNAc	258	N2H8F0S0	01Y41Y41M(31M21M21M31G)61M(31M)61M	Mannose	103.47	2	N,0;	2	25AIII2,iIII3-3-X12/B,
TR1	16992	78.88	1047.47	1047.46	3	3.79701	P21589	5NTD_HUMAN	5'-nucleotidase	41	56	LEQTSEDSSKCVNASR	L1dEK10dEC11CamN13GlcNAc	53	N2H5F0S0	01Y41Y41M(31M)61M(31M)61M	Mannose	103.2	1	N,0;	16	iI2-3-X15/C,iI2-3-X35/B,BI1,BII1,BIII1,BI2,iI2-3-X45/C,iI2-3-B/Y,C/Z,YI2,iI3III3Y,iII3III3Y,YI3,YI4,YII4,YIII3,MH,YI1,YI2,iI3III3Y,iII3III3Y,YI3,YI1,
TR1	17688	82.38	1389.65	1389.64	2	4.73124	Q8NB50	ZFP62_HUMAN	Zinc finger protein 62 homolog	376	384	NSSGLIVHK	N1GlcNAc@dEK9dE	376	N2H8F0S0	01Y41Y41M(31M21M)61M(31M21M)61M21M	Mannose	103.12	1	N,0;	1	iI2-3-B/Y,C/Z,
TR1	19064	89.29	1218.02	1218.03	2	-1.33577	O75592	MYCB2_HUMAN	E3 ubiquitin-protein ligase MYCBP2	2826	2831	TLPANR	T1dEN5GlcNAc	2830	N2H8F0S0	01Y41Y41M(31M21M)61M(31M21M)61M21M	Mannose	102.99	1	N,0;	1	iI2-3-B/Y,C/Z,
TR3	17398	80.89	910.08	910.076	3	4.62268	Q9NVV4	PAPD1_HUMAN	Poly(A) RNA polymerase, mitochondrial	563	571	GNRTENFTK	G1dEN6GlcNAcK9dE	568	N2H7F0S0	01Y41Y41M(31M)61M(31M21M)61M21M	Mannose	102.92	1	N,0;	4	iI2-3-X15/C,iI2-3-X35/B,iI2-3-X45/C,iI2-3-B/Y,C/Z,
TR3	17398	80.89	910.08	910.076	3	4.62268	Q9NVV4	PAPD1_HUMAN	Poly(A) RNA polymerase, mitochondrial	563	571	GNRTENFTK	G1dEN2GlcNAcK9dE	564	N2H7F0S0	01Y41Y41M(31M)61M(31M21M)61M21M	Mannose	102.92	1	N,0;	4	iI2-3-X15/C,iI2-3-X35/B,iI2-3-X45/C,iI2-3-B/Y,C/Z,
TR1	16994	78.89	1050.14	1050.14	3	-1.35092	Q06732	ZN33B_HUMAN	Zinc finger protein 33B	406	420	THTGEKPYQCNACGK	T1dEK6dEC10CamN11GlcNAcC13CamK15dE	416	N2H5F0S0	01Y41Y41M(31M)61M(31M)61M	Mannose	102.87	1	N,0;	18	iI2-3-X15/C,iI2-3-X35/B,BI1,BII1,BIII1,BI2,iI2-3-X45/C,iI3-4-B/Y,C/Z,iII3-4-B/Y,C/Z,iIII3-3-B/Y,C/Z,iI2-3-B/Y,C/Z,YI3,iI4II4Y,iI4III3Y,iII4III3Y,YI4,YII4,YIII3,MH,YI1,YI2,iI3III3Y,iII3III3Y,YI3,iI4II4Y,iI4III3Y,iII4III3Y,YI4,YII4,YIII3,YI1,
TR1	19815	93.08	1251.53	1251.53	2	1.49494	P15586	GNS_HUMAN	N-acetylglucosamine-6-sulfatase	402	409	GASNLTWR	G1dEN4GlcNAc	405	N2H7F0S0	01Y41Y41M(31M)61M(31M21M)61M21M	Mannose	102.64	1	N,1;	1	iI2-3-B/Y,C/Z,
TR1	31162	147.18	1236.93	1236.91	3	13.442	Q8TEC5	SH3R2_HUMAN	E3 ubiquitin-protein ligase SH3RF2	239	254	VGIFPILFVEPNLTAR	V1dEN12GlcNAc	250	N2H9F0S0	01Y41Y41M(31M21M21M31G31G)61M(31M)61M	Mannose	102.46	1	N,1;	0
TR1	13292	61.3	1260.53	1260.52	2	4.10805	Q6ZSJ9	SHSA6_HUMAN	Protein shisa-6	57	63	ELNGTAR	E1dEN3GlcNAc	59	N2H8F0S0	01Y41Y41M(31M21M21M31G)61M(31M)61M	Mannose	102.36	2	N,1;	0
TR1	13217	60.96	1260.53	1260.52	2	3.91437	Q92878	RAD50_HUMAN	DNA repair protein RAD50	586	591	EINQTR	E1dEN3GlcNAc	588	N2H8F0S0	01Y41Y41M(31M21M)61M(31M21M)61M21M	Mannose	102.35	1	N,1;	1	iI2-3-B/Y,C/Z,
TR1	13217	60.96	1260.53	1260.53	2	-0.525052	Q9NQX3	GEPH_HUMAN	Gephyrin	522	527	IRDSNR	I1dEN5GlcNAc	526	N2H8F0S0	01Y41Y41M(31M21M21M)61M(31M21M)61M	Mannose	102.35	3	N,0;	0
TR1	13217	60.96	1260.53	1260.53	2	-0.525052	Q9NQX3	GEPH_HUMAN	Gephyrin	522	527	IRDSNR	I1dEN5GlcNAc	526	N2H8F0S0	01Y41Y41M(31M21M)61M(31M21M)61M21M	Mannose	102.35	3	N,0;	1	iI2-3-B/Y,C/Z,
TR1	13217	60.96	1260.53	1260.53	2	-0.525052	Q9NQX3	GEPH_HUMAN	Gephyrin	522	527	IRDSNR	I1dEN5GlcNAc	526	N2H8F0S0	01Y41Y41M(31M21M21M31G)61M(31M)61M	Mannose	102.35	3	N,0;	0
TR1	13217	60.96	1260.53	1260.53	2	-0.525052	Q9ULE3-2	DEN2A_HUMAN	Isoform 2 of DENN domain-containing protein 2A	786	791	RLNDSR	R1dEN3GlcNAc	788	N2H8F0S0	01Y41Y41M(31M21M21M)61M(31M21M)61M	Mannose	102.35	3	N,0;	0
TR1	13217	60.96	1260.53	1260.53	2	-0.525052	Q9ULE3-2	DEN2A_HUMAN	Isoform 2 of DENN domain-containing protein 2A	786	791	RLNDSR	R1dEN3GlcNAc	788	N2H8F0S0	01Y41Y41M(31M21M)61M(31M21M)61M21M	Mannose	102.35	3	N,0;	1	iI2-3-B/Y,C/Z,
TR1	13217	60.96	1260.53	1260.53	2	-0.525052	Q9ULE3-2	DEN2A_HUMAN	Isoform 2 of DENN domain-containing protein 2A	786	791	RLNDSR	R1dEN3GlcNAc	788	N2H8F0S0	01Y41Y41M(31M21M21M31G)61M(31M)61M	Mannose	102.35	3	N,0;	0
TR1	13217	60.96	1260.53	1260.53	2	-0.525052	Q9NYI0	PSD3_HUMAN	PH and SEC7 domain-containing protein 3	1028	1033	RNVSER	R1dEN2GlcNAc	1029	N2H8F0S0	01Y41Y41M(31M21M21M)61M(31M21M)61M	Mannose	102.35	3	N,0;	0
TR1	13217	60.96	1260.53	1260.53	2	-0.525052	Q9NYI0	PSD3_HUMAN	PH and SEC7 domain-containing protein 3	1028	1033	RNVSER	R1dEN2GlcNAc	1029	N2H8F0S0	01Y41Y41M(31M21M)61M(31M21M)61M21M	Mannose	102.35	3	N,0;	1	iI2-3-B/Y,C/Z,
TR1	13217	60.96	1260.53	1260.53	2	-0.525052	Q9NYI0	PSD3_HUMAN	PH and SEC7 domain-containing protein 3	1028	1033	RNVSER	R1dEN2GlcNAc	1029	N2H8F0S0	01Y41Y41M(31M21M21M31G)61M(31M)61M	Mannose	102.35	3	N,0;	0
TR1	13217	60.96	1260.53	1260.53	2	-3.46587	Q07889	SOS1_HUMAN	Son of sevenless homolog 1	689	694	VLNVCR	V1dEN3GlcNAcC5Cam	691	N2H8F0S0	01Y41Y41M(31M21M21M)61M(31M21M)61M	Mannose	102.35	3	N,0;	0
TR1	13217	60.96	1260.53	1260.53	2	-3.46587	Q07889	SOS1_HUMAN	Son of sevenless homolog 1	689	694	VLNVCR	V1dEN3GlcNAcC5Cam	691	N2H8F0S0	01Y41Y41M(31M21M)61M(31M21M)61M21M	Mannose	102.35	3	N,0;	1	iI2-3-B/Y,C/Z,
TR1	13217	60.96	1260.53	1260.53	2	-3.46587	Q07889	SOS1_HUMAN	Son of sevenless homolog 1	689	694	VLNVCR	V1dEN3GlcNAcC5Cam	691	N2H8F0S0	01Y41Y41M(31M21M21M31G)61M(31M)61M	Mannose	102.35	3	N,0;	0
TR1	13217	60.96	1260.53	1260.52	2	3.91437	Q9C086	IN80B_HUMAN	INO80 complex subunit B	236	241	NQTIER	N1GlcNAc@dE	236	N2H8F0S0	01Y41Y41M(31M21M)61M(31M21M)61M21M	Mannose	102.35	1	N,0;	1	iI2-3-B/Y,C/Z,
TR1	13217	60.96	1260.53	1260.52	2	3.91437	Q5JVX7	CA141_HUMAN	Uncharacterized protein C1orf141	304	309	QTLENR	Q1dEN5GlcNAc	308	N2H8F0S0	01Y41Y41M(31M21M)61M(31M21M)61M21M	Mannose	102.35	1	N,0;	1	iI2-3-B/Y,C/Z,
TR1	13217	60.96	1260.53	1260.52	2	3.91437	O60293	ZC3H1_HUMAN	Zinc finger C3H1 domain-containing protein	344	349	EQNLTR	E1dEN3GlcNAc	346	N2H8F0S0	01Y41Y41M(31M21M)61M(31M21M)61M21M	Mannose	102.35	1	N,1;	1	iI2-3-B/Y,C/Z,
TR1	17216	80.01	1385.63	1385.63	2	-1.88885	Q16787	LAMA3_HUMAN	Laminin subunit alpha-3	2750	2758	LNDTVGVTK	L1dEN2GlcNAcK9dE	2751	N2H8F0S0	01Y41Y41M(31M21M21M)61M(31M21M)61M	Mannose	102.25	1	N,0;	0
TR1	18973	88.83	1240.06	1240.05	2	11.3705	P07384	CAN1_HUMAN	Calpain-1 catalytic subunit	72	79	DLGPNSSK	D1dEN5GlcNAcK8dE	76	N2H7F0S0	01Y41Y41M(31M21M)61M(31M21M)61M	Mannose	102.25	1	N,0;	1	iI2-3-B/Y,C/Z,
TR3	26477	124.92	1321.23	1321.23	3	-2.47145	Q86UP8	GTD2A_HUMAN	General transcription factor II-I repeat domain-containing protein 2A	465	480	HYQTNHSKHYDQYMER	H1dEN5GlcNAcK8dE	469	N2H8F0S0	01Y41Y41M(31M21M)61M(31M21M)61M21M	Mannose	102.22	1	N,1;	1	iI2-3-B/Y,C/Z,
TR1	13217	60.96	1260.53	1260.52	2	3.91437	P06400	RB_HUMAN	Retinoblastoma-associated protein	538	544	AEGNLTR	A1dEN4GlcNAc	541	N2H8F0S0	01Y41Y41M(31M21M)61M(31M21M)61M21M	Mannose	102.2	1	N,1;	1	iI2-3-B/Y,C/Z,
TR1	25004	117.8	1196.88	1196.87	3	8.94272	Q96L96	ALPK3_HUMAN	Alpha-protein kinase 3	1666	1681	NYDVTIQGCKIQNMSR	N1dEC9CamK10dEN13GlcNAc	1678	N2H7F0S0	01Y41Y41M(31M21M)61M(31M21M)61M	Mannose	102.2	1	N,0;	1	iI2-3-B/Y,C/Z,
TR2	22553	106.18	938.954	938.95	4	4.2819	Q9Y2K3	MYH15_HUMAN	Myosin-15	609	623	NKDLLNETVVAVFQK	N1dEK2dEN6GlcNAcK15dE	614	N2H9F0S0	01Y41Y41M(31M21M21M31G31G)61M(31M)61M	Mannose	102.19	1	N,0;	1	iIII3-3-X12/B,iIII4-7-X12/B,
TR2	13863	63.79	1260.53	1260.52	2	6.37753	O15144	ARPC2_HUMAN	Actin-related protein 2/3 complex subunit 2	231	237	HTNASAR	H1dEN3GlcNAc	233	N2H8F0S0	01Y41Y41M(31M21M21M)61M(31M21M)61M	Mannose	102.07	2	N,0;	0
TR2	13863	63.79	1260.53	1260.52	2	6.37753	O15144	ARPC2_HUMAN	Actin-related protein 2/3 complex subunit 2	231	237	HTNASAR	H1dEN3GlcNAc	233	N2H8F0S0	01Y41Y41M(31M21M21M31G)61M(31M)61M	Mannose	102.07	2	N,0;	0
TR2	17885	83.2	1249.52	1249.52	2	-0.0362201	Q8WW32	HMGB4_HUMAN	High mobility group protein B4	172	177	MSARNR	M1dEN5GlcNAc	176	N2H8F0S0	01Y41Y41M(31M21M21M)61M(31M21M)61M	Mannose	102.07	2	N,0;	0
TR1	19929	93.65	1151.02	1151.01	2	8.55345	P57075	UBS3A_HUMAN	Ubiquitin-associated and SH3 domain-containing protein A	206	211	LSNLTR	L1dEN3GlcNAc	208	N2H7F0S0	01Y41Y41M(31M21M21M)61M(31M)61M	Mannose	102.02	1	N,2;	1	iI2-3-B/Y,C/Z,iIII2-3-B/Y,C/Z,
TR2	19434	90.98	1218.03	1218.03	2	-0.734456	O75592	MYCB2_HUMAN	E3 ubiquitin-protein ligase MYCBP2	2826	2831	TLPANR	T1dEN5GlcNAc	2830	N2H8F0S0	01Y41Y41M(31M21M21M31G)61M(31M)61M	Mannose	101.96	1	N,0;	0
TR1	13217	60.96	1260.53	1260.53	2	2.13257	Q8WXA9	SREK1_HUMAN	Splicing regulatory glutamine/lysine-rich protein 1	221	226	SHNRSR	S1dEN3GlcNAc	223	N2H8F0S0	01Y41Y41M(31M21M)61M(31M21M)61M21M	Mannose	101.92	1	N,0;	1	iI2-3-B/Y,C/Z,
TR1	13217	60.96	1260.53	1260.53	2	2.13257	Q8WXA9	SREK1_HUMAN	Splicing regulatory glutamine/lysine-rich protein 1	219	224	SRSHNR	S1dEN5GlcNAc	223	N2H8F0S0	01Y41Y41M(31M21M)61M(31M21M)61M21M	Mannose	101.92	1	N,0;	1	iI2-3-B/Y,C/Z,
TR1	23440	110.35	1211.2	1211.2	3	5.86155	Q9NXF7	DCA16_HUMAN	DDB1- and CUL4-associated factor 16	192	206	TEPINTTYSYTDFQK	T1dEN5GlcNAcK15dE	196	N2H8F0S0	01Y41Y41M(31M21M21M)61M(31M21M)61M	Mannose	101.89	1	N,0;	0
TR1	14382	66.39	824.752	824.75	3	2.84825	P07602	SAP_HUMAN	Prosaposin	328	336	LIDNNKTEK	L1dEN5GlcNAcK6dEK9dE	332	N2H5F0S0	01Y41Y41M(31M)61M(31M)61M	Mannose	101.84	1	N,1;	20	03AI2,iI2-3-X15/C,iI2-3-X35/B,BI1,BII1,BIII1,BI2,iI2-3-X45/C,iI2-3-B/Y,C/Z,YI2,iI3III3Y,iII3III3Y,YI3,02XI1,iI4II4Y,iI4III3Y,iII4III3Y,YI1,YI4,YII4,YIII3,YI2,iI3III3Y,iII3III3Y,YI3,iI4II4Y,iI4III3Y,iII4III3Y,YI4,YII4,YIII3,YI1,
TR2	17476	81.16	1046.44	1046.44	3	2.99261	P18462	1A25_HUMAN	HLA class I histocompatibility antigen, A-25 alpha chain	108	121	YYNQSEDGSHTIQR	Y1dEN3GlcNAc	110	N2H6F0S0	01Y41Y41M(31M)61M(31M21M)61M	Mannose	101.82	1	N,1;	4	iI2-3-X15/C,iI2-3-X35/B,iI2-3-X45/C,iI2-3-B/Y,C/Z,
TR1	24966	117.61	1251.24	1251.24	3	-1.69234	Q8NB59-7	SYT14_HUMAN	Isoform 7 of Synaptotagmin-14	10	25	VEREPVEYMNLSVLEK	V1dEN10GlcNAcK16dE	19	N2H8F0S0	01Y41Y41M(31M21M21M)61M(31M21M)61M	Mannose	101.81	1	N,0;	1	iI2-3-X25/C,
TR2	17509	81.32	1385.63	1385.62	2	6.67378	Q8N4X5	AF1L2_HUMAN	Actin filament-associated protein 1-like 2	659	666	NRTEAEVK	N1GlcNAc@dEK8dE	659	N2H8F0S0	01Y41Y41M(31M21M21M)61M(31M21M)61M	Mannose	101.7	1	N,0;	0
TR1	13217	60.96	1260.53	1260.52	2	6.57121	O15144	ARPC2_HUMAN	Actin-related protein 2/3 complex subunit 2	231	237	HTNASAR	H1dEN3GlcNAc	233	N2H8F0S0	01Y41Y41M(31M21M)61M(31M21M)61M21M	Mannose	101.69	1	N,0;	1	iI2-3-B/Y,C/Z,
TR1	17200	79.93	968.753	968.751	3	2.50707	P08962	CD63_HUMAN	CD63 antigen	129	138	NNHTASILDR	N1dEN2GlcNAc	130	N2H8F0S0	01Y41Y41M(31M21M)61M(31M21M)61M21M	Mannose	101.67	1	N,1;	1	iI2-3-B/Y,C/Z,
TR2	10058	45.35	1379.07	1379.07	2	4.41259	Q8IYU4	UBQLN_HUMAN	Ubiquilin-like protein	25	32	NISSSATR	N1GlcNAc@dE	25	N2H9F0S0	01Y41Y41M(31M21M21M)61M(31M21M)61M21M	Mannose	101.66	1	N,0;	0
TR1	19640	92.19	1226.05	1226.04	2	9.60386	Q13753	LAMC2_HUMAN	Laminin subunit gamma-2	342	347	NLTALR	N1GlcNAc@dE	342	N2H8F0S0	01Y41Y41M(31M21M)61M(31M21M)61M21M	Mannose	101.65	1	N,0;	1	iI2-3-B/Y,C/Z,
TR1	14541	67.12	873.438	873.436	3	2.33793	P07602	SAP_HUMAN	Prosaposin	328	336	LIDNNKTEK	L1dEN5GlcNAcK6dEK9dE	332	N2H5F1S0	01Y(61F)41Y41M(31M)61M31M21M	Hybrid	101.64	1	N,0;	1	BI2,
TR1	17518	81.52	1249.52	1249.52	2	4.46471	O94921	CDK14_HUMAN	Cyclin-dependent kinase 14	457	462	NNSYGK	N1GlcNAc@dEK6dE	457	N2H8F0S0	01Y41Y41M(31M21M21M)61M(31M21M)61M	Mannose	101.59	1	N,0;	0
TR1	17518	81.52	1249.52	1249.51	2	7.14416	P09327	VILI_HUMAN	Villin-1	349	354	WTASNR	W1dEN5GlcNAc	353	N2H8F0S0	01Y41Y41M(31M21M21M)61M(31M21M)61M	Mannose	101.59	1	N,1;	0
TR1	18934	88.63	1108.82	1108.81	3	6.63002	P29966	MARCS_HUMAN	Myristoylated alanine-rich C-kinase substrate	138	152	AEDGATPSPSNETPK	A1dEN11GlcNAcK15dE	148	N2H8F0S0	01Y41Y41M(31M21M)61M(31M21M)61M21M	Mannose	101.56	1	N,1;	1	45AI3,
TR3	9837	44.29	1224.52	1224.52	2	3.40448	P00533	EGFR_HUMAN	Epidermal growth factor receptor	528	533	NVSRGR	N1GlcNAc@dE	528	N2H8F0S0	01Y41Y41M(31M21M21M)61M(31M21M)61M	Mannose	101.49	1	N,0;	0
TR3	9837	44.29	1224.52	1224.52	2	3.40448	Q6ZNB5	TRC2L_HUMAN	Putative short transient receptor potential channel 2-like protein	105	110	NRSGVR	N1GlcNAc@dE	105	N2H8F0S0	01Y41Y41M(31M21M21M)61M(31M21M)61M	Mannose	101.49	1	N,0;	0
TR1	21173	99.86	1549.72	1549.7	2	14.5312	Q9UPQ4	TRI35_HUMAN	Tripartite motif-containing protein 35	71	81	TNHTLNNLVEK	T1dEN2GlcNAcK11dE	72	N2H8F0S0	01Y41Y41M(31M21M)61M(31M21M)61M21M	Mannose	101.38	1	N,0;	1	iI2-3-B/Y,C/Z,
TR1	21173	99.86	1549.72	1549.69	2	15.6457	Q7Z6V5	ADAT2_HUMAN	tRNA-specific adenosine deaminase 2	60	70	NEVNQTKNATR	N1dEN4GlcNAcK7dE	63	N2H8F0S0	01Y41Y41M(31M21M)61M(31M21M)61M21M	Mannose	101.38	1	N,0;	1	iI2-3-B/Y,C/Z,
TR1	21173	99.86	1549.72	1549.7	2	10.9002	Q8WZ42	TITIN_HUMAN	Titin	25088	25098	AYANVSSKCSK	A1dEN4GlcNAcK8dEC9CamK11dE	25091	N2H8F0S0	01Y41Y41M(31M21M)61M(31M21M)61M21M	Mannose	101.38	1	N,0;	1	iI2-3-B/Y,C/Z,
TR1	21173	99.86	1549.72	1549.69	2	15.6457	Q7Z6V5	ADAT2_HUMAN	tRNA-specific adenosine deaminase 2	60	70	NEVNQTKNATR	N1dEK7dEN8GlcNAc	67	N2H8F0S0	01Y41Y41M(31M21M)61M(31M21M)61M21M	Mannose	101.38	1	N,0;	1	iI2-3-B/Y,C/Z,
TR2	18822	87.91	1493.62	1493.62	2	2.16358	Q7Z407	CSMD3_HUMAN	CUB and sushi domain-containing protein 3	3095	3105	TCLANGSWTGR	T1dEC2CamN5GlcNAc	3099	N2H8F0S0	01Y41Y41M(31M21M21M)61M(31M21M)61M	Mannose	101.27	1	N,0;	0
TR2	16635	76.93	1147.97	1147.97	2	-1.04277	Q9H2D6	TARA_HUMAN	TRIO and F-actin-binding protein	894	899	NSSPHR	N1GlcNAc@dE	894	N2H7F0S0	01Y41Y41M(31M21M21M)61M(31M)61M	Mannose	101.25	1	N,0;	0
TR2	14699	67.7	896.118	896.115	3	3.57196	P15586	GNS_HUMAN	N-acetylglucosamine-6-sulfatase	356	366	GPGIKPNQTSK	G1dEK5dEN7GlcNAcK11dE	362	N2H6F0S0	01Y41Y41M(31M)61M(31M21M)61M	Mannose	101.18	1	N,0;	3	iI2-3-X15/C,iI2-3-X35/B,iI2-3-X45/C,
TR3	17398	80.89	910.08	910.075	3	4.84464	P38435	VKGC_HUMAN	Vitamin K-dependent gamma-carboxylase	570	578	NQTLREGEK	N1GlcNAc@dEK9dE	570	N2H7F0S0	01Y41Y41M(31M)61M(31M21M)61M21M	Mannose	101.17	1	N,0;	4	iI2-3-X15/C,iI2-3-X35/B,iI2-3-X45/C,iI2-3-B/Y,C/Z,
TR2	10058	45.35	1379.07	1379.06	2	10.8605	Q8IVL0	NAV3_HUMAN	Neuron navigator 3	1605	1612	SLGNMTGR	S1dEN4GlcNAc	1608	N2H9F0S0	01Y41Y41M(31M21M21M31G)61M(31M21M)61M	Mannose	101.14	1	N,0;	0
TR3	26477	124.92	1321.23	1321.23	3	-2.69548	Q15554	TERF2_HUMAN	Telomeric repeat-binding factor 2	375	395	KDENESSAPADGEGGSELQPK	K1dEN4GlcNAcK21dE	378	N2H8F0S0	01Y41Y41M(31M21M21M)61M(31M21M)61M	Mannose	101.11	1	N,3;	1	iI2-3-X25/C,
TR3	19179	89.8	1240.06	1240.04	2	12.0781	Q8NHY6	ZFP28_HUMAN	Zinc finger protein 28 homolog	375	381	TYNKSGR	T1dEN3GlcNAcK4dE	377	N2H7F0S0	01Y41Y41M(31M21M)61M(31M21M)61M	Mannose	101.06	1	N,0;	1	iI2-3-B/Y,C/Z,
TR1	13217	60.96	1260.53	1260.52	2	3.91437	Q6ZUT9	DEN5B_HUMAN	DENN domain-containing protein 5B	450	456	GNETIAR	G1dEN2GlcNAc	451	N2H8F0S0	01Y41Y41M(31M21M21M)61M(31M21M)61M	Mannose	101.05	1	N,0;	0
TR1	13980	64.52	896.114	896.12	3	-6.8055	Q9NUA8	ZBT40_HUMAN	Zinc finger and BTB domain-containing protein 40	83	92	LPVGKHNFSK	L1dEK5dEN7GlcNAcK10dE	89	N2H6F0S0	01Y41Y41M(31M21M)61M(31M)61M	Mannose	100.92	1	N,0;	0
TR2	17988	83.73	1377.6	1377.6	2	-1.78153	Q96JC4	ZN479_HUMAN	Zinc finger protein 479	249	258	AFSWSANLTR	A1dEN7GlcNAc	255	N2H7F0S0	01Y41Y41M(31M21M)61M(31M21M)61M	Mannose	100.87	1	N,0;	1	iI2-3-B/Y,C/Z,
TR2	17988	83.73	1377.6	1377.59	2	3.75857	Q8NE63	HIPK4_HUMAN	Homeodomain-interacting protein kinase 4	497	506	SDSNFSNLIR	S1dEN4GlcNAc	500	N2H7F0S0	01Y41Y41M(31M21M)61M(31M21M)61M	Mannose	100.87	1	N,0;	1	iI2-3-B/Y,C/Z,
TR1	18750	87.71	939.456	939.446	3	10.4717	Q9NY28	GALT8_HUMAN	Probable polypeptide N-acetylgalactosaminyltransferase 8	80	90	QQENVNSTLKR	Q1dEN6GlcNAcK10dE	85	N2H6F0S0	01Y41Y41M(31M21M)61M(31M)61M	Mannose	100.83	1	N,0;	2	iI2-3-A34/Y,iI2-3-B/Y,C/Z,
TR1	18934	88.63	1108.82	1108.82	3	3.01263	Q5JQC9	AKAP4_HUMAN	A-kinase anchor protein 4	460	471	CRNQSLEFSTMK	C1dE@CamN3GlcNAcK12dE	462	N2H8F0S0	01Y41Y41M(31M21M)61M(31M21M)61M21M	Mannose	100.72	1	N,0;	1	45AI3,
TR1	17693	82.4	1044.13	1044.14	3	-4.51356	P13725	ONCM_HUMAN	Oncostatin-M	208	218	VFSKWGESPNR	V1dEK4dEN10GlcNAc	217	N2H8F0S0	01Y41Y41M(31M21M21M)61M(31M21M)61M	Mannose	100.57	1	N,1;	0
TR2	18046	84.02	1308.62	1308.61	2	5.53172	Q6YHK3	CD109_HUMAN	CD109 antigen	245	253	HLNGTITAK	H1dEN3GlcNAcK9dE	247	N2H7F0S0	01Y41Y41M(31M21M)61M(31M21M)61M	Mannose	100.36	1	N,2;	0
TR1	33472	158.2	1197.55	1197.55	3	6.55741	O75096	LRP4_HUMAN	Low-density lipoprotein receptor-related protein 4	1412	1428	ADLNGSNMETVIGRGLK	A1dEN4GlcNAcK17dE	1415	N2H8F0S0	01Y41Y41M(31M21M21M)61M(31M21M)61M	Mannose	100.28	2	N,0;	1	iI2-3-X25/C,
TR1	33472	158.2	1197.55	1197.55	3	6.55741	O75096	LRP4_HUMAN	Low-density lipoprotein receptor-related protein 4	1412	1428	ADLNGSNMETVIGRGLK	A1dEN4GlcNAcK17dE	1415	N2H8F0S0	01Y41Y41M(31M21M)61M(31M21M)61M21M	Mannose	100.28	2	N,0;	1	iI2-3-B/Y,C/Z,
TR1	17294	80.4	1385.13	1385.12	2	4.89304	Q9BRR8	GPTC1_HUMAN	G patch domain-containing protein 1	411	418	HQLNASKR	H1dEN4GlcNAcK7dE	414	N2H8F0S0	01Y41Y41M(31M21M)61M(31M21M)61M21M	Mannose	99.96	1	N,0;	1	iI2-3-B/Y,C/Z,
TR1	13292	61.3	1260.53	1260.52	2	4.10805	Q6ZUT9	DEN5B_HUMAN	DENN domain-containing protein 5B	450	456	GNETIAR	G1dEN2GlcNAc	451	N2H8F0S0	01Y41Y41M(31M21M21M31G)61M(31M)61M	Mannose	99.88	2	N,0;	0
TR1	17216	80.01	1385.63	1385.63	2	-1.88885	Q16787	LAMA3_HUMAN	Laminin subunit alpha-3	2750	2758	LNDTVGVTK	L1dEN2GlcNAcK9dE	2751	N2H8F0S0	01Y41Y41M(31M21M)61M(31M21M)61M21M	Mannose	99.85	1	N,0;	1	iI2-3-B/Y,C/Z,
TR3	26477	124.92	1321.23	1321.23	3	-2.47145	Q86UP8	GTD2A_HUMAN	General transcription factor II-I repeat domain-containing protein 2A	465	480	HYQTNHSKHYDQYMER	H1dEN5GlcNAcK8dE	469	N2H8F0S0	01Y41Y41M(31M21M21M)61M(31M21M)61M	Mannose	99.82	1	N,1;	1	iI2-3-X25/C,
TR2	10242	46.21	1138	1137.99	2	11.3818	Q8IVL0	NAV3_HUMAN	Neuron navigator 3	1605	1612	SLGNMTGR	S1dEN4GlcNAc	1608	N2H6F0S0	01Y41Y41M(31M)61M(31M21M)61M	Mannose	99.78	1	N,0;	1	iI2-3-B/Y,C/Z,
TR3	18644	87.11	1443.08	1443.09	2	-2.29037	Q12889	OVGP1_HUMAN	Oviduct-specific glycoprotein	439	447	CENMTITPR	C1dE@CamN3GlcNAc	441	N2H8F0S0	01Y41Y41M(31M21M21M)61M(31M21M)61M	Mannose	99.78	2	N,0;	0
TR3	18644	87.11	1443.08	1443.09	2	-2.29037	Q12889	OVGP1_HUMAN	Oviduct-specific glycoprotein	439	447	CENMTITPR	C1dE@CamN3GlcNAc	441	N2H8F0S0	01Y41Y41M(31M21M)61M(31M21M)61M21M	Mannose	99.78	2	N,0;	1	iI2-3-B/Y,C/Z,
TR1	13217	60.96	1260.53	1260.53	2	2.13257	Q9NXE8	CWC25_HUMAN	Pre-mRNA-splicing factor CWC25 homolog	256	261	NHSRSR	N1GlcNAc@dE	256	N2H8F0S0	01Y41Y41M(31M21M)61M(31M21M)61M21M	Mannose	99.7	1	N,0;	1	iI2-3-B/Y,C/Z,
TR1	18465	86.28	1579.67	1579.66	2	7.33481	P00519	ABL1_HUMAN	Tyrosine-protein kinase ABL1	767	777	AGENRSDQVTR	A1dEN4GlcNAc	770	N2H9F0S0	01Y41Y41M(31M21M21M)61M(31M21M)61M21M	Mannose	99.67	1	N,1;	0
TR2	9865	44.42	1226.52	1226.52	2	1.89677	P11279	LAMP1_HUMAN	Lysosome-associated membrane glycoprotein 1	320	326	AANGSLR	A1dEN3GlcNAc	322	N2H8F0S0	01Y41Y41M(31M21M21M)61M(31M21M)61M	Mannose	99.64	2	N,0;	0
TR2	9865	44.42	1226.52	1226.52	2	1.89677	P11279	LAMP1_HUMAN	Lysosome-associated membrane glycoprotein 1	320	326	AANGSLR	A1dEN3GlcNAc	322	N2H8F0S0	01Y41Y41M(31M21M)61M(31M21M)61M21M	Mannose	99.64	2	N,0;	1	iI2-3-B/Y,C/Z,
TR2	19434	90.98	1218.03	1218.02	2	6.85985	O94851	MICA2_HUMAN	[F-actin]-monooxygenase MICAL2	507	512	SVNLSR	S1dEN3GlcNAc	509	N2H8F0S0	01Y41Y41M(31M21M)61M(31M21M)61M21M	Mannose	99.46	1	N,1;	1	iI2-3-B/Y,C/Z,
TR2	19434	90.98	1218.03	1218.02	2	6.85985	Q9Y252	RNF6_HUMAN	E3 ubiquitin-protein ligase RNF6	287	292	SNVTVR	S1dEN2GlcNAc	288	N2H8F0S0	01Y41Y41M(31M21M)61M(31M21M)61M21M	Mannose	99.46	1	N,1;	1	iI2-3-B/Y,C/Z,
TR3	17401	80.9	1385.13	1385.13	2	-5.46281	Q5T655	CFA58_HUMAN	Cilia- and flagella-associated protein 58	125	132	EEIVNLTK	E1dEN5GlcNAcK8dE	129	N2H8F0S0	01Y41Y41M(31M21M21M)61M(31M21M)61M	Mannose	99.41	1	N,0;	0
TR1	19929	93.65	1151.02	1151	2	13.4145	P16383	GCFC2_HUMAN	GC-rich sequence DNA-binding factor 2	630	635	SAVENK	S1dEN5GlcNAcK6dE	634	N2H7F0S0	01Y41Y41M(31M21M)61M(31M21M)61M	Mannose	99.33	1	N,0;	1	iI2-3-B/Y,C/Z,
TR1	17688	82.38	1389.65	1389.65	2	0.70358	Q5SVQ8	ZBT41_HUMAN	Zinc finger and BTB domain-containing protein 41	402	409	SNLTVHRK	S1dEN2GlcNAcK8dE	403	N2H8F0S0	01Y41Y41M(31M21M)61M(31M21M)61M21M	Mannose	99.3	1	N,1;	1	iI2-3-B/Y,C/Z,
TR1	17688	82.38	1389.65	1389.65	2	0.70358	Q96N67	DOCK7_HUMAN	Dedicator of cytokinesis protein 7	1978	1985	TRVNVTHK	T1dEN4GlcNAcK8dE	1981	N2H8F0S0	01Y41Y41M(31M21M)61M(31M21M)61M21M	Mannose	99.3	1	N,1;	1	iI2-3-B/Y,C/Z,
TR1	17688	82.38	1389.65	1389.64	2	2.10322	Q5M9N0	CD158_HUMAN	Coiled-coil domain-containing protein 158	1011	1018	SFNSSPKK	S1dEN3GlcNAcK7dEK8dE	1013	N2H8F0S0	01Y41Y41M(31M21M)61M(31M21M)61M21M	Mannose	99.3	1	N,1;	1	iI2-3-B/Y,C/Z,
TR2	20254	95.12	1154.53	1154.51	2	11.3854	Q6UWU4	CF089_HUMAN	Bombesin receptor-activated protein C6orf89	257	262	DASLNK	D1dEN5GlcNAcK6dE	261	N2H7F0S0	01Y41Y41M(31M21M)61M(31M21M)61M	Mannose	99.22	1	N,1;	1	iI2-3-B/Y,C/Z,
TR2	20254	95.12	1154.53	1154.51	2	11.3854	Q03701	CEBPZ_HUMAN	CCAAT/enhancer-binding protein zeta	1006	1011	DNASLK	D1dEN2GlcNAcK6dE	1007	N2H7F0S0	01Y41Y41M(31M21M)61M(31M21M)61M	Mannose	99.22	1	N,1;	1	iI2-3-B/Y,C/Z,
TR2	20254	95.12	1154.53	1154.51	2	11.3854	Q9H2Y7	ZN106_HUMAN	Zinc finger protein 106	366	371	DITGNK	D1dEN5GlcNAcK6dE	370	N2H7F0S0	01Y41Y41M(31M21M)61M(31M21M)61M	Mannose	99.22	1	N,1;	1	iI2-3-B/Y,C/Z,
TR3	19815	93.01	1060.82	1060.81	3	1.7011	Q96AY3	FKB10_HUMAN	Peptidyl-prolyl cis-trans isomerase FKBP10	67	78	YHYNGTFEDGKK	Y1dEN4GlcNAcK11dEK12dE	70	N2H7F0S0	01Y41Y41M(31M21M)61M(31M21M)61M	Mannose	99.15	1	N,1;	0
TR2	19283	90.23	1108.82	1108.81	3	6.29975	P29966	MARCS_HUMAN	Myristoylated alanine-rich C-kinase substrate	138	152	AEDGATPSPSNETPK	A1dEN11GlcNAcK15dE	148	N2H8F0S0	01Y41Y41M(31M21M21M)61M(31M21M)61M	Mannose	99.12	1	N,1;	0
TR1	24966	117.61	1250.89	1250.88	3	9.19707	Q06732	ZN33B_HUMAN	Zinc finger protein 33B	742	756	SHTGEKPYECNTCRK	S1dEK6dEC10CamN11GlcNAcC13CamK15dE	752	N2H8F0S0	01Y41Y41M(31M21M21M)61M(31M21M)61M	Mannose	99.08	2	N,0;	1	iI2-3-X25/C,
TR1	24966	117.61	1250.89	1250.88	3	9.19707	Q06732	ZN33B_HUMAN	Zinc finger protein 33B	742	756	SHTGEKPYECNTCRK	S1dEK6dEC10CamN11GlcNAcC13CamK15dE	752	N2H8F0S0	01Y41Y41M(31M21M)61M(31M21M)61M21M	Mannose	99.08	2	N,0;	2	45AI3,iI2-3-B/Y,C/Z,
TR2	20256	95.13	1151.01	1151.01	2	5.79601	P25391	LAMA1_HUMAN	Laminin subunit alpha-1	2046	2051	VNTTLR	V1dEN2GlcNAc	2047	N2H7F0S0	01Y41Y41M(31M)61M(31M21M)61M21M	Mannose	99.01	1	N,2;	1	iI2-3-B/Y,C/Z,
TR2	20256	95.13	1151.01	1151.01	2	5.79601	Q9H3P2	NELFA_HUMAN	Negative elongation factor A	430	435	NLSLTR	N1GlcNAc@dE	430	N2H7F0S0	01Y41Y41M(31M)61M(31M21M)61M21M	Mannose	99.01	1	N,0;	1	iI2-3-B/Y,C/Z,
TR2	16635	76.93	1147.97	1147.96	2	3.8302	O60513	B4GT4_HUMAN	Beta-1,4-galactosyltransferase 4	220	225	NSTGYR	N1GlcNAc@dE	220	N2H7F0S0	01Y41Y41M(31M21M21M)61M(31M)61M	Mannose	98.97	1	N,0;	0
TR2	20809	97.91	1584.19	1584.17	2	7.5353	Q8N766	EMC1_HUMAN	ER membrane protein complex subunit 1	909	918	FINYNQTVSR	F1dEN5GlcNAc	913	N2H9F0S0	01Y41Y41M(31M21M21M31G31G)61M(31M)61M	Mannose	98.84	1	N,1;	0
TR1	13217	60.96	1260.53	1260.52	2	3.91437	Q6UWJ1-3	TMCO3_HUMAN	Isoform 3 of Transmembrane and coiled-coil domain-containing protein 3	408	414	EGNRTAL	E1dEN3GlcNAc	410	N2H8F0S0	01Y41Y41M(31M21M21M)61M(31M21M)61M	Mannose	98.69	1	N,1;	0
TR1	13217	60.96	1260.53	1260.52	2	3.91437	Q03188	CENPC_HUMAN	Centromere protein C	58	64	SVPNSTR	S1dEN4GlcNAc	61	N2H8F0S0	01Y41Y41M(31M21M21M)61M(31M21M)61M	Mannose	98.69	1	N,1;	0
TR1	13217	60.96	1260.53	1260.52	2	3.91437	A1L4H1	SRCRL_HUMAN	Soluble scavenger receptor cysteine-rich domain-containing protein SSC5D	375	381	GNETALR	G1dEN2GlcNAc	376	N2H8F0S0	01Y41Y41M(31M21M21M)61M(31M21M)61M	Mannose	98.69	1	N,0;	0
TR1	20208	95.06	1084.83	1084.82	3	7.5523	Q9Y2I7	FYV1_HUMAN	1-phosphatidylinositol 3-phosphate 5-kinase	1712	1728	SSSPIRLPEMSGGQTNR	S1dEN16GlcNAc	1727	N2H6F0S0	01Y41Y41M(31M21M)61M(31M)61M	Mannose	98.68	1	N,2;	2	15AI2,iI2-3-B/Y,C/Z,
TR1	21173	99.86	1549.72	1549.7	2	14.5312	Q9UPQ4	TRI35_HUMAN	Tripartite motif-containing protein 35	71	81	TNHTLNNLVEK	T1dEN2GlcNAcK11dE	72	N2H8F0S0	01Y41Y41M(31M21M21M)61M(31M21M)61M	Mannose	98.58	1	N,0;	0
TR1	21173	99.86	1549.72	1549.69	2	15.6457	Q7Z6V5	ADAT2_HUMAN	tRNA-specific adenosine deaminase 2	60	70	NEVNQTKNATR	N1dEN4GlcNAcK7dE	63	N2H8F0S0	01Y41Y41M(31M21M21M)61M(31M21M)61M	Mannose	98.58	1	N,0;	0
TR1	21173	99.86	1549.72	1549.7	2	10.9002	Q8WZ42	TITIN_HUMAN	Titin	25088	25098	AYANVSSKCSK	A1dEN4GlcNAcK8dEC9CamK11dE	25091	N2H8F0S0	01Y41Y41M(31M21M21M)61M(31M21M)61M	Mannose	98.58	1	N,0;	0
TR1	21173	99.86	1549.72	1549.69	2	15.6457	Q7Z6V5	ADAT2_HUMAN	tRNA-specific adenosine deaminase 2	60	70	NEVNQTKNATR	N1dEK7dEN8GlcNAc	67	N2H8F0S0	01Y41Y41M(31M21M21M)61M(31M21M)61M	Mannose	98.58	1	N,0;	0
TR1	19916	93.59	1170.51	1170.51	2	6.12966	P15586	GNS_HUMAN	N-acetylglucosamine-6-sulfatase	402	409	GASNLTWR	G1dEN4GlcNAc	405	N2H6F0S0	01Y41Y41M(31M)61M(31M21M)61M	Mannose	98.55	1	N,0;	1	iI2-3-B/Y,C/Z,
TR2	17509	81.32	1385.63	1385.63	2	2.63442	Q5W0B1	RN219_HUMAN	RING finger protein 219	702	709	NVNQSTKR	N1dEN3GlcNAcK7dE	704	N2H8F0S0	01Y41Y41M(31M21M)61M(31M21M)61M21M	Mannose	98.45	1	N,0;	1	iI2-3-B/Y,C/Z,
TR2	10058	45.35	1379.07	1379.06	2	10.8605	Q8IVL0	NAV3_HUMAN	Neuron navigator 3	1605	1612	SLGNMTGR	S1dEN4GlcNAc	1608	N2H9F0S0	01Y41Y41M(31M21M21M)61M(31M21M)61M21M	Mannose	98.36	1	N,0;	0
TR3	18686	87.32	1493.13	1493.11	2	11.4831	P48307	TFPI2_HUMAN	Tissue factor pathway inhibitor 2	163	173	DEGLCSANVTR	D1dEC5CamN8GlcNAc	170	N2H8F0S0	01Y41Y41M(31M21M)61M(31M21M)61M21M	Mannose	98.19	1	N,1;	1	iI2-3-B/Y,C/Z,
TR3	20137	94.64	1154.53	1154.51	2	12.337	P16383	GCFC2_HUMAN	GC-rich sequence DNA-binding factor 2	630	635	SAVENK	S1dEN5GlcNAcK6dE	634	N2H7F0S0	01Y41Y41M(31M21M21M)61M(31M)61M	Mannose	98.12	1	N,0;	4	iIII3-3-X12/B,15AI2,15AIII3,iIII3-3-X12/B,iI2-3-B/Y,C/Z,iIII2-3-B/Y,C/Z,
TR1	9800	44.26	1305.55	1305.54	2	7.43909	A6NHM9	MOXD2_HUMAN	Putative DBH-like monooxygenase protein 2	404	409	NGTQLR	N1GlcNAc@dE	404	N2H9F0S0	01Y41Y41M(31M21M21M31G31G)61M(31M)61M	Mannose	98.08	1	N,0;	0
TR1	9800	44.26	1305.55	1305.54	2	7.43909	P11532	DMD_HUMAN	Dystrophin	2897	2902	AQNVTR	A1dEN3GlcNAc	2899	N2H9F0S0	01Y41Y41M(31M21M21M31G31G)61M(31M)61M	Mannose	98.08	1	N,0;	0
TR1	9800	44.26	1305.55	1305.54	2	7.43909	Q96M02	CJ090_HUMAN	(E2-independent) E3 ubiquitin-conjugating enzyme FATS	86	91	QSLANR	Q1dEN5GlcNAc	90	N2H9F0S0	01Y41Y41M(31M21M21M31G31G)61M(31M)61M	Mannose	98.08	1	N,0;	0
TR2	21454	101.15	1549.7	1549.7	2	2.15137	Q08380	LG3BP_HUMAN	Galectin-3-binding protein	542	554	AAIPSALDTNSSK	A1dEN10GlcNAcK13dE	551	N2H8F0S0	01Y41Y41M(31M21M21M31G)61M(31M)61M	Mannose	98.07	1	N,1;	0
TR3	11364	51.86	1274.05	1274.05	2	4.96337	O95714	HERC2_HUMAN	E3 ubiquitin-protein ligase HERC2	3741	3747	LNLASNR	L1dEN6GlcNAc	3746	N2H8F0S0	01Y41Y41M(31M21M21M)61M(31M21M)61M	Mannose	97.85	2	N,0;	0
TR3	11364	51.86	1274.05	1274.05	2	4.96337	O95714	HERC2_HUMAN	E3 ubiquitin-protein ligase HERC2	3741	3747	LNLASNR	L1dEN6GlcNAc	3746	N2H8F0S0	01Y41Y41M(31M21M21M31G)61M(31M)61M	Mannose	97.85	2	N,0;	0
TR3	11364	51.86	1274.05	1274.05	2	4.96337	Q32P28	P3H1_HUMAN	Prolyl 3-hydroxylase 1	465	471	LLNGSQR	L1dEN3GlcNAc	467	N2H8F0S0	01Y41Y41M(31M21M21M)61M(31M21M)61M	Mannose	97.85	2	N,0;	0
TR3	11364	51.86	1274.05	1274.05	2	4.96337	Q32P28	P3H1_HUMAN	Prolyl 3-hydroxylase 1	465	471	LLNGSQR	L1dEN3GlcNAc	467	N2H8F0S0	01Y41Y41M(31M21M21M31G)61M(31M)61M	Mannose	97.85	2	N,0;	0
TR1	17294	80.4	1385.13	1385.13	2	1.08904	Q92997	DVL3_HUMAN	Segment polarity protein dishevelled homolog DVL-3	158	166	LNGTAKGER	L1dEN2GlcNAcK6dE	159	N2H8F0S0	01Y41Y41M(31M21M)61M(31M21M)61M21M	Mannose	97.77	1	N,0;	1	iI2-3-B/Y,C/Z,
TR3	17398	80.89	910.08	910.076	3	4.62268	Q9NVV4	PAPD1_HUMAN	Poly(A) RNA polymerase, mitochondrial	563	571	GNRTENFTK	G1dEN6GlcNAcK9dE	568	N2H7F0S0	01Y41Y41M(31M21M)61M(31M21M)61M	Mannose	97.75	1	N,0;	1	iI2-3-B/Y,C/Z,
TR3	17398	80.89	910.08	910.076	3	4.62268	Q9NVV4	PAPD1_HUMAN	Poly(A) RNA polymerase, mitochondrial	563	571	GNRTENFTK	G1dEN2GlcNAcK9dE	564	N2H7F0S0	01Y41Y41M(31M21M)61M(31M21M)61M	Mannose	97.75	1	N,0;	1	iI2-3-B/Y,C/Z,
TR1	17688	82.38	1389.65	1389.64	2	4.73124	Q8NB50	ZFP62_HUMAN	Zinc finger protein 62 homolog	376	384	NSSGLIVHK	N1GlcNAc@dEK9dE	376	N2H8F0S0	01Y41Y41M(31M21M21M)61M(31M21M)61M	Mannose	97.67	1	N,0;	0
TR2	19434	90.98	1218.03	1218.02	2	6.85985	P50851	LRBA_HUMAN	Lipopolysaccharide-responsive and beige-like anchor protein	1215	1220	ATNLTR	A1dEN3GlcNAc	1217	N2H8F0S0	01Y41Y41M(31M21M)61M(31M21M)61M21M	Mannose	97.56	1	N,1;	1	iI2-3-B/Y,C/Z,
TR1	33499	158.33	1148.37	1148.35	5	10.1333	P04843	RPN1_HUMAN	Dolichyl-diphosphooligosaccharide--protein glycosyltransferase subunit 1	282	319	TILPAAAQDVYYRDEIGNVSTSHLLILDDSVEMEIRPR	T1dEN18GlcNAc	299	N2H6F0S0	01Y41Y41M(31M)61M(31M21M)61M	Mannose	97.51	1	N,0;	5	iI2-3-X15/C,iI2-3-X45/C,iI2-3-A35/Z,iI2-3-X35/B,iI2-3-B/Y,C/Z,
TR1	13292	61.3	1260.53	1260.52	2	4.10805	Q6UWJ1-3	TMCO3_HUMAN	Isoform 3 of Transmembrane and coiled-coil domain-containing protein 3	408	414	EGNRTAL	E1dEN3GlcNAc	410	N2H8F0S0	01Y41Y41M(31M21M21M31G)61M(31M)61M	Mannose	97.49	2	N,0;	0
TR1	13292	61.3	1260.53	1260.52	2	4.10805	A1L4H1	SRCRL_HUMAN	Soluble scavenger receptor cysteine-rich domain-containing protein SSC5D	375	381	GNETALR	G1dEN2GlcNAc	376	N2H8F0S0	01Y41Y41M(31M21M21M31G)61M(31M)61M	Mannose	97.49	2	N,0;	0
TR1	17294	80.4	1385.13	1385.12	2	4.89304	Q9BRR8	GPTC1_HUMAN	G patch domain-containing protein 1	411	418	HQLNASKR	H1dEN4GlcNAcK7dE	414	N2H8F0S0	01Y41Y41M(31M21M21M)61M(31M21M)61M	Mannose	97.25	1	N,0;	0
TR1	25004	117.8	1196.88	1196.87	3	8.94272	Q96L96	ALPK3_HUMAN	Alpha-protein kinase 3	1666	1681	NYDVTIQGCKIQNMSR	N1dEC9CamK10dEN13GlcNAc	1678	N2H7F0S0	01Y41Y41M(31M21M21M)61M(31M)61M	Mannose	97.24	1	N,0;	1	iIII3-3-X12/B,
TR1	11643	53.46	937.113	937.111	3	2.43942	Q9P2N7-3	KLH13_HUMAN	Isoform 3 of Kelch-like protein 13	7	17	GELVAAILRNR	G1dEN10GlcNAc	16	N2H7F0S0	01Y41Y41M(31M)61M(31M21M)61M21M	Mannose	97.24	1	N,0;	3	iI2-3-X15/C,iI2-3-X35/B,iI2-3-X45/C,
TR2	17410	80.82	1445.64	1445.64	2	1.31863	Q99698	LYST_HUMAN	Lysosomal-trafficking regulator	1634	1643	KTSLSSDSNK	K1dEN9GlcNAcK10dE	1642	N2H8F0S0	01Y41Y41M(31M21M)61M(31M21M)61M21M	Mannose	97.22	1	N,0;	0
TR1	19720	92.6	1387.14	1387.13	2	6.23455	Q9Y366	IFT52_HUMAN	Intraflagellar transport protein 52 homolog	367	373	LAQITNK	L1dEN6GlcNAcK7dE	372	N2H9F0S0	01Y41Y41M(31M21M21M31G31G)61M(31M)61M	Mannose	97.21	1	N,1;	0
TR1	19720	92.6	1387.14	1387.13	2	6.23455	Q5QJ74	TBCEL_HUMAN	Tubulin-specific chaperone cofactor E-like protein	131	137	LVLNNSK	L1dEN4GlcNAcK7dE	134	N2H9F0S0	01Y41Y41M(31M21M21M31G31G)61M(31M)61M	Mannose	97.21	1	N,1;	0
TR1	19720	92.6	1387.14	1387.13	2	6.23455	Q9P2K8	E2AK4_HUMAN	eIF-2-alpha kinase GCN2	1412	1418	AINLTQK	A1dEN3GlcNAcK7dE	1414	N2H9F0S0	01Y41Y41M(31M21M21M31G31G)61M(31M)61M	Mannose	97.21	1	N,1;	0
TR1	19720	92.6	1387.14	1387.13	2	6.23455	Q9H4A3	WNK1_HUMAN	Serine/threonine-protein kinase WNK1	1122	1128	ILNVSNK	I1dEN3GlcNAcK7dE	1124	N2H9F0S0	01Y41Y41M(31M21M21M31G31G)61M(31M)61M	Mannose	97.21	1	N,1;	0
TR1	19840	93.2	1232.54	1232.54	2	1.64105	Q8IVF5	TIAM2_HUMAN	T-lymphoma invasion and metastasis-inducing protein 2	1638	1643	KANSTK	K1dEN3GlcNAcK6dE	1640	N2H8F0S0	01Y41Y41M(31M21M)61M(31M21M)61M21M	Mannose	97.19	1	N,0;	1	iI2-3-B/Y,C/Z,
TR3	20225	95.08	1236.05	1236.06	2	-3.44389	Q96RV3	PCX1_HUMAN	Pecanex-like protein 1	1091	1096	NLTATK	N1GlcNAc@dEK6dE	1091	N2H8F0S0	01Y41Y41M(31M21M)61M(31M21M)61M21M	Mannose	97.19	1	N,0;	1	iI2-3-B/Y,C/Z,
TR2	10242	46.21	1138	1137.99	2	11.3818	Q8IVL0	NAV3_HUMAN	Neuron navigator 3	1605	1612	SLGNMTGR	S1dEN4GlcNAc	1608	N2H6F0S0	01Y41Y41M(31M21M)61M(31M)61M	Mannose	97.07	1	N,0;	1	iI2-3-B/Y,C/Z,
TR2	20254	95.12	1154.53	1154.51	2	11.3854	Q8WV22	NSE1_HUMAN	Non-structural maintenance of chromosomes element 1 homolog	47	52	NATVDK	N1GlcNAc@dEK6dE	47	N2H7F0S0	01Y41Y41M(31M21M)61M(31M21M)61M	Mannose	97.03	1	N,0;	1	iI2-3-B/Y,C/Z,
TR2	19504	91.34	1137	1136.99	2	5.99945	Q9H611	PIF1_HUMAN	ATP-dependent DNA helicase PIF1	486	491	NLSVSR	N1GlcNAc@dE	486	N2H7F0S0	01Y41Y41M(31M21M)61M(31M21M)61M	Mannose	97	1	N,0;	1	iI2-3-B/Y,C/Z,
TR2	19504	91.34	1137	1136.99	2	5.99945	Q9UBE8	NLK_HUMAN	Serine/threonine-protein kinase NLK	470	475	NLSSVR	N1GlcNAc@dE	470	N2H7F0S0	01Y41Y41M(31M21M)61M(31M21M)61M	Mannose	97	1	N,0;	1	iI2-3-B/Y,C/Z,
TR2	10058	45.35	1379.07	1379.06	2	10.8605	Q9HC35	EMAL4_HUMAN	Echinoderm microtubule-associated protein-like 4	759	764	NRSDCK	N1GlcNAc@dEC5CamK6dE	759	N2H9F0S0	01Y41Y41M(31M21M21M31G)61M(31M21M)61M	Mannose	96.92	1	N,0;	0
TR2	15335	70.67	873.437	873.436	3	2.1283	P07602	SAP_HUMAN	Prosaposin	328	336	LIDNNKTEK	L1dEN5GlcNAcK6dEK9dE	332	N2H5F1S0	01Y(61F)41Y41M(31M)61M(31M)61M	Hybrid	96.89	1	N,1;	0
TR1	33472	158.2	1197.55	1197.55	3	6.55741	Q15154	PCM1_HUMAN	Pericentriolar material 1 protein	1689	1703	LMQDLDNNSITVKQR	L1dEN7GlcNAcK13dE	1695	N2H8F0S0	01Y41Y41M(31M21M21M)61M(31M21M)61M	Mannose	96.81	2	N,1;	1	iI2-3-X25/C,
TR1	33472	158.2	1197.55	1197.55	3	6.55741	Q15154	PCM1_HUMAN	Pericentriolar material 1 protein	1689	1703	LMQDLDNNSITVKQR	L1dEN7GlcNAcK13dE	1695	N2H8F0S0	01Y41Y41M(31M21M)61M(31M21M)61M21M	Mannose	96.81	2	N,1;	1	iI2-3-B/Y,C/Z,
TR3	17103	79.4	888.417	888.415	4	3.15776	Q16880	CGT_HUMAN	2-hydroxyacylsphingosine 1-beta-galactosyltransferase	429	443	LSEIHKDQPGHPVNR	L1dEK6dEN14GlcNAc	442	N2H8F0S0	01Y41Y41M(31M21M)61M(31M21M)61M21M	Mannose	96.77	1	N,1;	0
TR2	16623	76.87	1147.97	1147.96	2	6.70884	Q15735	PI5PA_HUMAN	Phosphatidylinositol 4,5-bisphosphate 5-phosphatase A	928	934	SSNGSSR	S1dEN3GlcNAc	930	N2H7F0S0	01Y41Y41M(31M)61M(31M21M)61M21M	Mannose	96.67	1	N,0;	1	iI2-3-B/Y,C/Z,
TR1	13217	60.96	1260.53	1260.53	2	2.13257	Q8WXA9	SREK1_HUMAN	Splicing regulatory glutamine/lysine-rich protein 1	221	226	SHNRSR	S1dEN3GlcNAc	223	N2H8F0S0	01Y41Y41M(31M21M21M)61M(31M21M)61M	Mannose	96.66	1	N,0;	0
TR1	13217	60.96	1260.53	1260.53	2	2.13257	Q8WXA9	SREK1_HUMAN	Splicing regulatory glutamine/lysine-rich protein 1	219	224	SRSHNR	S1dEN5GlcNAc	223	N2H8F0S0	01Y41Y41M(31M21M21M)61M(31M21M)61M	Mannose	96.66	1	N,0;	0
TR1	17593	81.9	1330.64	1330.63	2	6.97701	O43395	PRPF3_HUMAN	U4/U6 small nuclear ribonucleoprotein Prp3	548	556	VRNLSNPAK	V1dEN3GlcNAcK9dE	550	N2H7F0S0	01Y41Y41M(31M21M)61M(31M21M)61M	Mannose	96.61	1	N,1;	0
TR1	16692	77.41	1491.11	1491.1	2	4.86216	Q8NHC8	OR2T6_HUMAN	Olfactory receptor 2T6	1	10	MNENNETLTR	M1dEN5GlcNAc	5	N2H8F0S0	01Y41Y41M(31M21M)61M(31M21M)61M21M	Mannose	96.46	1	N,0;	1	iI2-3-B/Y,C/Z,
TR2	19271	90.17	1112.83	1112.81	3	16.0665	Q3SY69	AL1L2_HUMAN	Mitochondrial 10-formyltetrahydrofolate dehydrogenase	848	862	ANSTEYGLASGVFTR	A1dEN2GlcNAc	849	N2H8F0S0	01Y41Y41M(31M21M21M31G)61M(31M)61M	Mannose	96.4	1	N,0;	0
TR2	11712	53.47	1112	1111.99	2	11.8049	E9PKD4-2	NPIA5_HUMAN	Isoform 2 of Nuclear pore complex-interacting protein family member A5	209	214	KPLCNR	K1dEC4CamN5GlcNAc	213	N2H6F0S0	01Y41Y41M(31M)61M(31M21M)61M	Mannose	96.27	1	N,0;	0
TR1	19803	93.02	1313.07	1313.06	2	7.51186	P25391	LAMA1_HUMAN	Laminin subunit alpha-1	2046	2051	VNTTLR	V1dEN2GlcNAc	2047	N2H9F0S0	01Y41Y41M(31M21M21M31G)61M(31M21M)61M	Mannose	96.21	1	N,1;	0
TR1	17278	80.32	1304.1	1304.1	2	-3.28647	Q9BZY9	TRI31_HUMAN	E3 ubiquitin-protein ligase TRIM31	326	332	NNHKMNK	N1dEK4dEN6GlcNAcK7dE	331	N2H7F0S0	01Y41Y41M(31M21M)61M(31M21M)61M	Mannose	96.18	1	N,0;	1	iI2-3-B/Y,C/Z,
TR1	15409	71.24	1472.62	1472.61	2	3.29913	P11117	PPAL_HUMAN	Lysosomal acid phosphatase	162	170	YEQLQNETR	Y1dEN6GlcNAc	167	N2H8F0S0	01Y41Y41M(31M21M21M)61M(31M21M)61M	Mannose	96.15	2	N,0;	0
TR1	15409	71.24	1472.62	1472.61	2	3.29913	P11117	PPAL_HUMAN	Lysosomal acid phosphatase	162	170	YEQLQNETR	Y1dEN6GlcNAc	167	N2H8F0S0	01Y41Y41M(31M21M)61M(31M21M)61M21M	Mannose	96.15	2	N,0;	0
TR1	17216	80.01	1385.63	1385.63	2	3.16301	Q9H2Y7	ZN106_HUMAN	Zinc finger protein 106	334	343	VSGKNGSAAR	V1dEK4dEN5GlcNAc	338	N2H8F0S0	01Y41Y41M(31M21M21M)61M(31M21M)61M	Mannose	96.14	1	N,0;	0
TR1	19929	93.65	1151.02	1151.01	2	8.55345	Q13077	TRAF1_HUMAN	TNF receptor-associated factor 1	273	278	ITNVTR	I1dEN3GlcNAc	275	N2H7F0S0	01Y41Y41M(31M21M)61M(31M21M)61M	Mannose	96.07	1	N,1;	1	iI2-3-B/Y,C/Z,
TR1	19929	93.65	1151.02	1151.01	2	8.55345	O95274	LYPD3_HUMAN	Ly6/PLAUR domain-containing protein 3	117	122	LNLTSR	L1dEN2GlcNAc	118	N2H7F0S0	01Y41Y41M(31M21M)61M(31M21M)61M	Mannose	96.07	1	N,1;	1	iI2-3-B/Y,C/Z,
TR1	19929	93.65	1151.02	1151.01	2	8.55345	Q03001	DYST_HUMAN	Dystonin	687	692	LLNTSR	L1dEN3GlcNAc	689	N2H7F0S0	01Y41Y41M(31M21M)61M(31M21M)61M	Mannose	96.07	1	N,1;	1	iI2-3-B/Y,C/Z,
TR3	17398	80.89	910.08	910.075	3	4.84464	P38435	VKGC_HUMAN	Vitamin K-dependent gamma-carboxylase	570	578	NQTLREGEK	N1GlcNAc@dEK9dE	570	N2H7F0S0	01Y41Y41M(31M21M)61M(31M21M)61M	Mannose	96	1	N,0;	1	iI2-3-B/Y,C/Z,
TR3	17398	80.89	910.08	910.077	3	3.35574	Q7Z4L9	PPR42_HUMAN	Protein phosphatase 1 regulatory subunit 42	30	38	ITHINFSDK	I1dEN5GlcNAcK9dE	34	N2H7F0S0	01Y41Y41M(31M)61M(31M21M)61M21M	Mannose	96	1	N,0;	4	iI2-3-X15/C,iI2-3-X35/B,iI2-3-X45/C,iI2-3-B/Y,C/Z,
TR2	17509	81.32	1385.63	1385.63	2	2.63442	Q5W0B1	RN219_HUMAN	RING finger protein 219	702	709	NVNQSTKR	N1dEN3GlcNAcK7dE	704	N2H8F0S0	01Y41Y41M(31M21M21M)61M(31M21M)61M	Mannose	95.97	1	N,0;	0
TR1	17434	81.11	1249.52	1249.51	2	8.9706	P05534	1A24_HUMAN	HLA class I histocompatibility antigen, A-24 alpha chain	334	339	RNSSDR	R1dEN2GlcNAc	335	N2H8F0S0	01Y41Y41M(31M21M21M)61M(31M21M)61M	Mannose	95.92	1	N,1;	0
TR1	9800	44.26	1305.55	1305.54	2	7.43909	P36269	GGT5_HUMAN	Glutathione hydrolase 5 proenzyme	345	350	LQNASR	L1dEN3GlcNAc	347	N2H9F0S0	01Y41Y41M(31M21M21M31G31G)61M(31M)61M	Mannose	95.91	1	N,0;	0
TR1	9800	44.26	1305.55	1305.54	2	7.43909	Q13443	ADAM9_HUMAN	Disintegrin and metalloproteinase domain-containing protein 9	231	236	NQTAVR	N1GlcNAc@dE	231	N2H9F0S0	01Y41Y41M(31M21M21M31G31G)61M(31M)61M	Mannose	95.91	1	N,0;	0
TR1	9800	44.26	1305.55	1305.54	2	7.43909	O95185	UNC5C_HUMAN	Netrin receptor UNC5C	519	524	NQSLAR	N1GlcNAc@dE	519	N2H9F0S0	01Y41Y41M(31M21M21M31G31G)61M(31M)61M	Mannose	95.91	1	N,0;	0
TR2	19283	90.23	1108.82	1108.82	3	2.68235	Q5JQC9	AKAP4_HUMAN	A-kinase anchor protein 4	460	471	CRNQSLEFSTMK	C1dE@CamN3GlcNAcK12dE	462	N2H8F0S0	01Y41Y41M(31M21M21M)61M(31M21M)61M	Mannose	95.9	1	N,0;	0
TR1	18750	87.71	939.456	939.443	3	13.217	P14621	ACYP2_HUMAN	Acylphosphatase-2	79	89	TNFSNEKTISK	T1dEN2GlcNAcK7dEK11dE	80	N2H6F0S0	01Y41Y41M(31M21M)61M(31M)61M	Mannose	95.79	1	N,0;	2	iI2-3-A34/Y,iI2-3-B/Y,C/Z,
TR1	18750	87.71	939.456	939.443	3	13.217	P28069	PIT1_HUMAN	Pituitary-specific positive transcription factor 1	274	285	TSLNQSLFSISK	T1dEN4GlcNAcK12dE	277	N2H6F0S0	01Y41Y41M(31M21M)61M(31M)61M	Mannose	95.67	1	N,1;	2	iI2-3-A34/Y,iI2-3-B/Y,C/Z,
TR2	15335	70.67	873.437	873.436	3	2.1283	Q9BQQ3	GORS1_HUMAN	Golgi reassembly-stacking protein 1	48	56	LNKENDTLK	L1dEK3dEN5GlcNAcK9dE	52	N2H5F1S0	01Y(61F)41Y41M(31M)61M31M21M	Hybrid	95.48	1	N,1;	1	BI2,
TR2	15335	70.67	873.437	873.436	3	2.1283	Q9UPN9	TRI33_HUMAN	E3 ubiquitin-protein ligase TRIM33	348	356	IKEVNETNK	I1dEK2dEN5GlcNAcK9dE	352	N2H5F1S0	01Y(61F)41Y41M(31M)61M31M21M	Hybrid	95.48	1	N,1;	1	BI2,
TR3	11364	51.86	1274.05	1274.05	2	0.570282	Q96A56	T53I1_HUMAN	Tumor protein p53-inducible nuclear protein 1	211	216	RQNLTR	R1dEN3GlcNAc	213	N2H8F0S0	01Y41Y41M(31M21M21M)61M(31M21M)61M	Mannose	95.46	2	N,0;	0
TR3	11364	51.86	1274.05	1274.05	2	0.570282	Q96A56	T53I1_HUMAN	Tumor protein p53-inducible nuclear protein 1	211	216	RQNLTR	R1dEN3GlcNAc	213	N2H8F0S0	01Y41Y41M(31M21M21M31G)61M(31M)61M	Mannose	95.46	2	N,0;	0
TR3	11364	51.86	1274.05	1274.05	2	0.570282	Q9H2D6	TARA_HUMAN	TRIO and F-actin-binding protein	736	741	NRTIQR	N1GlcNAc@dE	736	N2H8F0S0	01Y41Y41M(31M21M21M)61M(31M21M)61M	Mannose	95.46	2	N,0;	0
TR3	11364	51.86	1274.05	1274.05	2	0.570282	Q9H2D6	TARA_HUMAN	TRIO and F-actin-binding protein	736	741	NRTIQR	N1GlcNAc@dE	736	N2H8F0S0	01Y41Y41M(31M21M21M31G)61M(31M)61M	Mannose	95.46	2	N,0;	0
TR3	11364	51.86	1274.05	1274.04	2	10.3863	Q7L985	LIGO2_HUMAN	Leucine-rich repeat and immunoglobulin-like domain-containing nogo receptor-interacting protein 2	508	513	FLYANR	F1dEN5GlcNAc	512	N2H8F0S0	01Y41Y41M(31M21M21M31G)61M(31M)61M	Mannose	95.46	2	N,0;	0
TR1	19903	93.52	1236.06	1236.06	2	-1.17246	Q96D71	REPS1_HUMAN	RalBP1-associated Eps domain-containing protein 1	497	502	INSSVK	I1dEN2GlcNAcK6dE	498	N2H8F0S0	01Y41Y41M(31M21M21M)61M(31M21M)61M	Mannose	95.42	1	N,1;	0
TR1	17226	80.06	964.098	964.091	3	7.23191	Q13153	PAK1_HUMAN	Serine/threonine-protein kinase PAK 1	19	29	NTSTMIGAGSK	N1GlcNAc@dEK11dE	19	N2H8F0S0	01Y41Y41M(31M21M21M)61M(31M21M)61M	Mannose	95.32	1	N,0;	0
TR1	13292	61.3	1260.53	1260.52	2	4.10805	Q03188	CENPC_HUMAN	Centromere protein C	58	64	SVPNSTR	S1dEN4GlcNAc	61	N2H8F0S0	01Y41Y41M(31M21M21M31G)61M(31M)61M	Mannose	95.19	2	N,0;	0
TR1	17294	80.4	1385.13	1385.13	2	1.08904	Q92997	DVL3_HUMAN	Segment polarity protein dishevelled homolog DVL-3	158	166	LNGTAKGER	L1dEN2GlcNAcK6dE	159	N2H8F0S0	01Y41Y41M(31M21M21M)61M(31M21M)61M	Mannose	95.06	1	N,0;	0
TR1	17835	83.11	1335.12	1335.11	2	6.47401	Q92828	COR2A_HUMAN	Coronin-2A	426	432	LLNQTEK	L1dEN3GlcNAcK7dE	428	N2H8F0S0	01Y41Y41M(31M21M21M)61M(31M21M)61M	Mannose	95.06	2	N,0;	0
TR1	17835	83.11	1335.12	1335.11	2	6.47401	Q92828	COR2A_HUMAN	Coronin-2A	426	432	LLNQTEK	L1dEN3GlcNAcK7dE	428	N2H8F0S0	01Y41Y41M(31M21M)61M(31M21M)61M21M	Mannose	95.06	2	N,0;	0
TR2	17988	83.73	1377.6	1377.6	2	-1.78153	Q96JC4	ZN479_HUMAN	Zinc finger protein 479	249	258	AFSWSANLTR	A1dEN7GlcNAc	255	N2H7F0S0	01Y41Y41M(31M)61M(31M21M)61M21M	Mannose	95.06	1	N,0;	1	iI2-3-B/Y,C/Z,
TR2	17988	83.73	1377.6	1377.59	2	3.75857	Q8NE63	HIPK4_HUMAN	Homeodomain-interacting protein kinase 4	497	506	SDSNFSNLIR	S1dEN4GlcNAc	500	N2H7F0S0	01Y41Y41M(31M)61M(31M21M)61M21M	Mannose	95.06	1	N,0;	1	iI2-3-B/Y,C/Z,
TR2	10058	45.35	1379.07	1379.06	2	10.8605	Q6ZRU5	YQ032_HUMAN	Putative uncharacterized protein FLJ46089	135	140	DSNRCK	D1dEN3GlcNAcC5CamK6dE	137	N2H9F0S0	01Y41Y41M(31M21M21M31G)61M(31M21M)61M	Mannose	94.97	1	N,1;	0
TR1	9949	44.98	1219.03	1219.01	2	11.4799	O60282	KIF5C_HUMAN	Kinesin heavy chain isoform 5C	618	624	KMNASER	K1dEN3GlcNAc	620	N2H7F0S0	01Y41Y41M(31M21M)61M(31M21M)61M	Mannose	94.83	2	N,0;	1	iI2-3-B/Y,C/Z,
TR1	9949	44.98	1219.03	1219.01	2	11.4799	O60282	KIF5C_HUMAN	Kinesin heavy chain isoform 5C	618	624	KMNASER	K1dEN3GlcNAc	620	N2H7F0S0	01Y41Y41M(31M)61M(31M21M)61M21M	Mannose	94.83	2	N,0;	1	iI2-3-B/Y,C/Z,
TR1	17399	80.93	1385.13	1385.13	2	2.41098	Q4FZB7	KMT5B_HUMAN	Histone-lysine N-methyltransferase KMT5B	461	468	LEQKNASR	L1dEK4dEN5GlcNAc	465	N2H8F0S0	01Y41Y41M(31M21M)61M(31M21M)61M21M	Mannose	94.8	1	N,0;	1	iI2-3-B/Y,C/Z,
TR1	17216	80.01	1385.63	1385.62	2	4.32999	Q6W4X9	MUC6_HUMAN	Mucin-6	484	491	TRNITVFR	T1dEN3GlcNAc	486	N2H8F0S0	01Y41Y41M(31M21M21M)61M(31M21M)61M	Mannose	94.71	1	N,0;	0
TR2	17513	81.34	964.098	964.101	3	-4.04503	Q2NKX8	ERC6L_HUMAN	DNA excision repair protein ERCC-6-like	794	803	VNVTTLQDGK	V1dEN2GlcNAcK10dE	795	N2H8F0S0	01Y41Y41M(31M21M)61M(31M21M)61M21M	Mannose	94.64	1	N,0;	1	iI2-3-B/Y,C/Z,
TR1	17075	79.3	1018.12	1018.12	3	-3.3841	Q96PD2	DCBD2_HUMAN	Discoidin, CUB and LCCL domain-containing protein 2	516	525	NTTVTPNVTK	N1dEN7GlcNAcK10dE	522	N2H9F0S0	01Y41Y41M(31M21M21M)61M(31M21M)61M21M	Mannose	94.63	2	N,0;	1	iI2-3-X25/B,
TR1	17075	79.3	1018.12	1018.12	3	-3.3841	Q96PD2	DCBD2_HUMAN	Discoidin, CUB and LCCL domain-containing protein 2	516	525	NTTVTPNVTK	N1dEN7GlcNAcK10dE	522	N2H9F0S0	01Y41Y41M(31M21M21M31G)61M(31M21M)61M	Mannose	94.63	2	N,0;	0
TR1	24966	117.61	1250.89	1250.88	3	9.19707	Q06732	ZN33B_HUMAN	Zinc finger protein 33B	742	756	SHTGEKPYECNTCRK	S1dEK6dEC10CamN11GlcNAcC13CamK15dE	752	N2H8F0S0	01Y41Y41M(31M21M21M31G)61M(31M)61M	Mannose	94.61	1	N,0;	2	iIII3-3-X12/B,iI2-3-X25/C,
TR1	17216	80.01	1385.63	1385.63	2	-1.88885	Q8TBZ0	CC110_HUMAN	Coiled-coil domain-containing protein 110	23	31	ILNSSEGVK	I1dEN3GlcNAcK9dE	25	N2H8F0S0	01Y41Y41M(31M21M21M)61M(31M21M)61M	Mannose	94.54	1	N,0;	0
TR3	10039	45.27	1379.08	1379.07	2	4.20444	P05231	IL6_HUMAN	Interleukin-6	69	74	KETCNK	K1dEC4CamN5GlcNAcK6dE	73	N2H9F0S0	01Y41Y41M(31M21M21M31G)61M(31M21M)61M	Mannose	94.53	1	N,1;	0
TR2	15335	70.67	873.437	873.436	3	2.1283	Q9BQQ3	GORS1_HUMAN	Golgi reassembly-stacking protein 1	48	56	LNKENDTLK	L1dEK3dEN5GlcNAcK9dE	52	N2H5F1S0	01Y(61F)41Y41M(31M)61M(31M)61M	Hybrid	94.51	1	N,1;	0
TR2	15335	70.67	873.437	873.436	3	2.1283	Q9UPN9	TRI33_HUMAN	E3 ubiquitin-protein ligase TRIM33	348	356	IKEVNETNK	I1dEK2dEN5GlcNAcK9dE	352	N2H5F1S0	01Y(61F)41Y41M(31M)61M(31M)61M	Hybrid	94.51	1	N,1;	0
TR1	13217	60.96	1260.53	1260.52	2	3.91437	Q92878	RAD50_HUMAN	DNA repair protein RAD50	586	591	EINQTR	E1dEN3GlcNAc	588	N2H8F0S0	01Y41Y41M(31M21M21M)61M(31M21M)61M	Mannose	94.44	1	N,1;	0
TR1	13217	60.96	1260.53	1260.52	2	3.91437	Q9C086	IN80B_HUMAN	INO80 complex subunit B	236	241	NQTIER	N1GlcNAc@dE	236	N2H8F0S0	01Y41Y41M(31M21M21M)61M(31M21M)61M	Mannose	94.44	1	N,0;	0
TR1	13217	60.96	1260.53	1260.52	2	3.91437	Q5JVX7	CA141_HUMAN	Uncharacterized protein C1orf141	304	309	QTLENR	Q1dEN5GlcNAc	308	N2H8F0S0	01Y41Y41M(31M21M21M)61M(31M21M)61M	Mannose	94.44	1	N,0;	0
TR1	13217	60.96	1260.53	1260.52	2	3.91437	O60293	ZC3H1_HUMAN	Zinc finger C3H1 domain-containing protein	344	349	EQNLTR	E1dEN3GlcNAc	346	N2H8F0S0	01Y41Y41M(31M21M21M)61M(31M21M)61M	Mannose	94.44	1	N,1;	0
TR1	13217	60.96	1260.53	1260.53	2	2.13257	Q9NXE8	CWC25_HUMAN	Pre-mRNA-splicing factor CWC25 homolog	256	261	NHSRSR	N1GlcNAc@dE	256	N2H8F0S0	01Y41Y41M(31M21M21M)61M(31M21M)61M	Mannose	94.44	1	N,0;	0
TR1	18465	86.28	1579.67	1579.66	2	7.33481	P00519	ABL1_HUMAN	Tyrosine-protein kinase ABL1	767	777	AGENRSDQVTR	A1dEN4GlcNAc	770	N2H9F0S0	01Y41Y41M(31M21M21M31G)61M(31M21M)61M	Mannose	94.4	1	N,1;	0
TR2	20254	95.12	1154.53	1154.51	2	11.3854	Q6UWU4	CF089_HUMAN	Bombesin receptor-activated protein C6orf89	257	262	DASLNK	D1dEN5GlcNAcK6dE	261	N2H7F0S0	01Y41Y41M(31M)61M(31M21M)61M21M	Mannose	94.35	1	N,1;	3	iI2-3-X01/B,iI2-3-B/Z,iI2-3-B/Y,C/Z,
TR2	20254	95.12	1154.53	1154.51	2	11.3854	Q03701	CEBPZ_HUMAN	CCAAT/enhancer-binding protein zeta	1006	1011	DNASLK	D1dEN2GlcNAcK6dE	1007	N2H7F0S0	01Y41Y41M(31M)61M(31M21M)61M21M	Mannose	94.35	1	N,1;	3	iI2-3-X01/B,iI2-3-B/Z,iI2-3-B/Y,C/Z,
TR2	20254	95.12	1154.53	1154.51	2	11.3854	P16383	GCFC2_HUMAN	GC-rich sequence DNA-binding factor 2	630	635	SAVENK	S1dEN5GlcNAcK6dE	634	N2H7F0S0	01Y41Y41M(31M)61M(31M21M)61M21M	Mannose	94.35	1	N,1;	3	iI2-3-X01/B,iI2-3-B/Z,iI2-3-B/Y,C/Z,
TR2	20254	95.12	1154.53	1154.51	2	11.3854	Q9H2Y7	ZN106_HUMAN	Zinc finger protein 106	366	371	DITGNK	D1dEN5GlcNAcK6dE	370	N2H7F0S0	01Y41Y41M(31M)61M(31M21M)61M21M	Mannose	94.35	1	N,1;	3	iI2-3-X01/B,iI2-3-B/Z,iI2-3-B/Y,C/Z,
TR2	17410	80.82	1445.64	1445.64	2	1.31863	Q99698	LYST_HUMAN	Lysosomal-trafficking regulator	1634	1643	KTSLSSDSNK	K1dEN9GlcNAcK10dE	1642	N2H8F0S0	01Y41Y41M(31M21M21M)61M(31M21M)61M	Mannose	94.35	1	N,0;	0
TR1	13217	60.96	1260.53	1260.52	2	3.91437	P06400	RB_HUMAN	Retinoblastoma-associated protein	538	544	AEGNLTR	A1dEN4GlcNAc	541	N2H8F0S0	01Y41Y41M(31M21M21M)61M(31M21M)61M	Mannose	94.29	1	N,1;	0
TR1	14382	66.39	824.752	824.75	3	2.84825	Q9UPN9	TRI33_HUMAN	E3 ubiquitin-protein ligase TRIM33	348	356	IKEVNETNK	I1dEK2dEN5GlcNAcK9dE	352	N2H5F0S0	01Y41Y41M(31M)61M(31M)61M	Mannose	94.27	1	N,1;	20	03AI2,iI2-3-X15/C,iI2-3-X35/B,BI1,BII1,BIII1,BI2,iI2-3-X45/C,iI2-3-B/Y,C/Z,YI2,iI3III3Y,iII3III3Y,YI3,02XI1,iI4II4Y,iI4III3Y,iII4III3Y,YI1,YI4,YII4,YIII3,YI2,iI3III3Y,iII3III3Y,YI3,iI4II4Y,iI4III3Y,iII4III3Y,YI4,YII4,YIII3,YI1,
TR1	14382	66.39	824.752	824.75	3	2.84825	Q9BQQ3	GORS1_HUMAN	Golgi reassembly-stacking protein 1	48	56	LNKENDTLK	L1dEK3dEN5GlcNAcK9dE	52	N2H5F0S0	01Y41Y41M(31M)61M(31M)61M	Mannose	94.27	1	N,1;	20	03AI2,iI2-3-X15/C,iI2-3-X35/B,BI1,BII1,BIII1,BI2,iI2-3-X45/C,iI2-3-B/Y,C/Z,YI2,iI3III3Y,iII3III3Y,YI3,02XI1,iI4II4Y,iI4III3Y,iII4III3Y,YI1,YI4,YII4,YIII3,YI2,iI3III3Y,iII3III3Y,YI3,iI4II4Y,iI4III3Y,iII4III3Y,YI4,YII4,YIII3,YI1,
TR1	19640	92.19	1226.05	1226.04	2	9.60386	Q9H160	ING2_HUMAN	Inhibitor of growth protein 2	45	50	NVSVLR	N1GlcNAc@dE	45	N2H8F0S0	01Y41Y41M(31M21M)61M(31M21M)61M21M	Mannose	94.17	1	N,0;	1	iI2-3-B/Y,C/Z,
TR2	10058	45.35	1379.07	1379.06	2	10.8605	Q9HC35	EMAL4_HUMAN	Echinoderm microtubule-associated protein-like 4	759	764	NRSDCK	N1GlcNAc@dEC5CamK6dE	759	N2H9F0S0	01Y41Y41M(31M21M21M)61M(31M21M)61M21M	Mannose	94.14	1	N,0;	0
TR1	22672	106.84	1372.18	1372.18	2	3.00338	P20645	MPRD_HUMAN	Cation-dependent mannose-6-phosphate receptor	52	58	LKPLFNK	L1dEK2dEN6GlcNAcK7dE	57	N2H8F0S0	01Y41Y41M(31M21M)61M(31M21M)61M21M	Mannose	94.08	1	N,1;	0
TR3	18644	87.11	1443.08	1443.09	2	-2.29037	Q12889	OVGP1_HUMAN	Oviduct-specific glycoprotein	439	447	CENMTITPR	C1dE@CamN3GlcNAc	441	N2H8F0S0	01Y41Y41M(31M21M21M31G)61M(31M)61M	Mannose	94.06	1	N,0;	0
TR2	17445	81	1208.5	1208.49	3	3.31282	P18462	1A25_HUMAN	HLA class I histocompatibility antigen, A-25 alpha chain	108	121	YYNQSEDGSHTIQR	Y1dEN3GlcNAc	110	N2H9F0S0	01Y41Y41M(31M21M21M31G31G)61M(31M)61M	Mannose	94.01	2	N,1;	0
TR1	17688	82.38	1389.65	1389.65	2	0.70358	Q5SVQ8	ZBT41_HUMAN	Zinc finger and BTB domain-containing protein 41	402	409	SNLTVHRK	S1dEN2GlcNAcK8dE	403	N2H8F0S0	01Y41Y41M(31M21M21M)61M(31M21M)61M	Mannose	93.85	1	N,1;	0
TR1	17688	82.38	1389.65	1389.65	2	0.70358	Q96N67	DOCK7_HUMAN	Dedicator of cytokinesis protein 7	1978	1985	TRVNVTHK	T1dEN4GlcNAcK8dE	1981	N2H8F0S0	01Y41Y41M(31M21M21M)61M(31M21M)61M	Mannose	93.85	1	N,1;	0
TR1	17688	82.38	1389.65	1389.64	2	2.10322	Q5M9N0	CD158_HUMAN	Coiled-coil domain-containing protein 158	1011	1018	SFNSSPKK	S1dEN3GlcNAcK7dEK8dE	1013	N2H8F0S0	01Y41Y41M(31M21M21M)61M(31M21M)61M	Mannose	93.85	1	N,1;	0
TR2	18013	83.85	937.701	937.694	4	7.89896	P08254	MMP3_HUMAN	Stromelysin-1	112	127	THLTYRIVNYTPDLPK	T1dEN9GlcNAcK16dE	120	N2H8F0S0	01Y41Y41M(31M21M21M31G)61M(31M)61M	Mannose	93.77	1	N,0;	1	iI2-3-X25/C,
TR1	17216	80.01	1385.63	1385.63	2	3.16301	Q9H2Y7	ZN106_HUMAN	Zinc finger protein 106	334	343	VSGKNGSAAR	V1dEK4dEN5GlcNAc	338	N2H8F0S0	01Y41Y41M(31M21M)61M(31M21M)61M21M	Mannose	93.74	1	N,0;	1	iI2-3-B/Y,C/Z,
TR1	19803	93.02	1313.07	1313.06	2	7.51186	P25391	LAMA1_HUMAN	Laminin subunit alpha-1	2046	2051	VNTTLR	V1dEN2GlcNAc	2047	N2H9F0S0	01Y41Y41M(31M21M21M)61M(31M21M)61M21M	Mannose	93.72	1	N,1;	0
TR1	17167	79.76	1381.12	1381.11	2	8.54221	A1L4H1	SRCRL_HUMAN	Soluble scavenger receptor cysteine-rich domain-containing protein SSC5D	772	780	VRLADGPNR	V1dEN8GlcNAc	779	N2H8F0S0	01Y41Y41M(31M21M21M)61M(31M21M)61M	Mannose	93.72	1	N,1;	0
TR1	19803	93.02	1313.07	1313.06	2	7.51186	Q9H3P2	NELFA_HUMAN	Negative elongation factor A	430	435	NLSLTR	N1GlcNAc@dE	430	N2H9F0S0	01Y41Y41M(31M21M21M31G)61M(31M21M)61M	Mannose	93.56	1	N,0;	0
TR1	19929	93.65	1151.02	1151.01	2	8.55345	Q13077	TRAF1_HUMAN	TNF receptor-associated factor 1	273	278	ITNVTR	I1dEN3GlcNAc	275	N2H7F0S0	01Y41Y41M(31M21M21M)61M(31M)61M	Mannose	93.52	1	N,1;	1	iI2-3-B/Y,C/Z,iIII2-3-B/Y,C/Z,
TR1	19929	93.65	1151.02	1151.01	2	8.55345	O95274	LYPD3_HUMAN	Ly6/PLAUR domain-containing protein 3	117	122	LNLTSR	L1dEN2GlcNAc	118	N2H7F0S0	01Y41Y41M(31M21M21M)61M(31M)61M	Mannose	93.52	1	N,1;	1	iI2-3-B/Y,C/Z,iIII2-3-B/Y,C/Z,
TR1	19929	93.65	1151.02	1151.01	2	8.55345	Q03001	DYST_HUMAN	Dystonin	687	692	LLNTSR	L1dEN3GlcNAc	689	N2H7F0S0	01Y41Y41M(31M21M21M)61M(31M)61M	Mannose	93.52	1	N,1;	1	iI2-3-B/Y,C/Z,iIII2-3-B/Y,C/Z,
TR1	19929	93.65	1151.02	1151	2	11.4657	Q14582	MAD4_HUMAN	Max dimerization protein 4	50	55	KAPNNR	K1dEN5GlcNAc	54	N2H7F0S0	01Y41Y41M(31M21M)61M(31M21M)61M	Mannose	93.52	1	N,1;	1	iI2-3-B/Y,C/Z,
TR3	17378	80.79	964.098	964.094	3	3.63905	Q7Z4L9	PPR42_HUMAN	Protein phosphatase 1 regulatory subunit 42	30	38	ITHINFSDK	I1dEN5GlcNAcK9dE	34	N2H8F0S0	01Y41Y41M(31M21M)61M(31M21M)61M21M	Mannose	93.5	1	N,0;	1	iI2-3-B/Y,C/Z,
TR2	19434	90.98	1218.03	1218.01	2	11.4543	Q16555	DPYL2_HUMAN	Dihydropyrimidinase-related protein 2	566	572	ANITSLG	A1dEN2GlcNAc	567	N2H8F0S0	01Y41Y41M(31M21M21M)61M(31M21M)61M	Mannose	93.46	2	N,1;	0
TR2	19434	90.98	1218.03	1218.01	2	11.4543	Q16555	DPYL2_HUMAN	Dihydropyrimidinase-related protein 2	566	572	ANITSLG	A1dEN2GlcNAc	567	N2H8F0S0	01Y41Y41M(31M21M21M31G)61M(31M)61M	Mannose	93.46	2	N,1;	0
TR2	19434	90.98	1218.03	1218.01	2	11.4543	Q9NV06	DCA13_HUMAN	DDB1- and CUL4-associated factor 13	354	359	ANASEK	A1dEN2GlcNAcK6dE	355	N2H8F0S0	01Y41Y41M(31M21M21M)61M(31M21M)61M	Mannose	93.46	2	N,1;	0
TR2	19434	90.98	1218.03	1218.01	2	11.4543	Q9NV06	DCA13_HUMAN	DDB1- and CUL4-associated factor 13	354	359	ANASEK	A1dEN2GlcNAcK6dE	355	N2H8F0S0	01Y41Y41M(31M21M21M31G)61M(31M)61M	Mannose	93.46	2	N,1;	0
TR3	17398	80.89	910.08	910.072	3	8.94653	Q15643	TRIPB_HUMAN	Thyroid receptor-interacting protein 11	918	926	IIEDQNQSK	I1dEN6GlcNAcK9dE	923	N2H7F0S0	01Y41Y41M(31M)61M(31M21M)61M21M	Mannose	93.43	1	N,0;	4	iI2-3-X15/C,iI2-3-X35/B,iI2-3-X45/C,iI2-3-B/Y,C/Z,
TR1	19903	93.52	1236.06	1236.06	2	-1.17246	Q92772	CDKL2_HUMAN	Cyclin-dependent kinase-like 2	310	315	NVSLSK	N1GlcNAc@dEK6dE	310	N2H8F0S0	01Y41Y41M(31M21M21M)61M(31M21M)61M	Mannose	93.2	1	N,0;	0
TR1	13292	61.3	1260.53	1260.52	2	4.10805	Q92878	RAD50_HUMAN	DNA repair protein RAD50	586	591	EINQTR	E1dEN3GlcNAc	588	N2H8F0S0	01Y41Y41M(31M21M21M31G)61M(31M)61M	Mannose	93.18	2	N,0;	0
TR1	13292	61.3	1260.53	1260.52	2	4.10805	Q9C086	IN80B_HUMAN	INO80 complex subunit B	236	241	NQTIER	N1GlcNAc@dE	236	N2H8F0S0	01Y41Y41M(31M21M21M31G)61M(31M)61M	Mannose	93.18	2	N,0;	0
TR1	13292	61.3	1260.53	1260.52	2	4.10805	Q5JVX7	CA141_HUMAN	Uncharacterized protein C1orf141	304	309	QTLENR	Q1dEN5GlcNAc	308	N2H8F0S0	01Y41Y41M(31M21M21M31G)61M(31M)61M	Mannose	93.18	2	N,0;	0
TR1	13292	61.3	1260.53	1260.52	2	4.10805	O60293	ZC3H1_HUMAN	Zinc finger C3H1 domain-containing protein	344	349	EQNLTR	E1dEN3GlcNAc	346	N2H8F0S0	01Y41Y41M(31M21M21M31G)61M(31M)61M	Mannose	93.18	2	N,0;	0
TR2	20254	95.12	1154.53	1154.51	2	11.3854	O75563	SKAP2_HUMAN	Src kinase-associated phosphoprotein 2	34	39	GENLSK	G1dEN3GlcNAcK6dE	36	N2H7F0S0	01Y41Y41M(31M21M)61M(31M21M)61M	Mannose	92.96	1	N,1;	1	iI2-3-B/Y,C/Z,
TR2	20254	95.12	1154.53	1154.51	2	11.3854	Q13332	PTPRS_HUMAN	Receptor-type tyrosine-protein phosphatase S	1387	1392	ANDSLK	A1dEN2GlcNAcK6dE	1388	N2H7F0S0	01Y41Y41M(31M21M)61M(31M21M)61M	Mannose	92.96	1	N,1;	1	iI2-3-B/Y,C/Z,
TR2	20254	95.12	1154.53	1154.51	2	11.3854	Q6DD88	ATLA3_HUMAN	Atlastin-3	310	315	EINGSK	E1dEN3GlcNAcK6dE	312	N2H7F0S0	01Y41Y41M(31M21M)61M(31M21M)61M	Mannose	92.96	1	N,1;	1	iI2-3-B/Y,C/Z,
TR2	17513	81.34	964.098	964.101	3	-4.04503	Q96PD2	DCBD2_HUMAN	Discoidin, CUB and LCCL domain-containing protein 2	516	525	NTTVTPNVTK	N1GlcNAc@dEK10dE	516	N2H8F0S0	01Y41Y41M(31M21M)61M(31M21M)61M21M	Mannose	92.83	1	N,0;	1	iI2-3-B/Y,C/Z,
TR3	20009	94	1251.54	1251.54	2	0.370936	Q8IVV2	LOXH1_HUMAN	Lipoxygenase homology domain-containing protein 1	1293	1299	SENRTNK	S1dEN3GlcNAcK7dE	1295	N2H7F0S0	01Y41Y41M(31M)61M(31M21M)61M21M	Mannose	92.73	1	N,0;	1	iI2-3-B/Y,C/Z,
TR3	20009	94	1251.54	1251.54	2	3.00449	Q70EL2	UBP45_HUMAN	Ubiquitin carboxyl-terminal hydrolase 45	184	190	CRNLSVR	C1dE@CamN3GlcNAc	186	N2H7F0S0	01Y41Y41M(31M)61M(31M21M)61M21M	Mannose	92.73	1	N,0;	1	iI2-3-B/Y,C/Z,
TR2	18766	87.62	999.431	999.426	3	5.4295	Q8TCJ2	STT3B_HUMAN	Dolichyl-diphosphooligosaccharide--protein glycosyltransferase subunit STT3B	637	647	AMSSNETAAYK	A1dEN5GlcNAcK11dE	641	N2H8F0S0	01Y41Y41M(31M21M21M31G)61M(31M)61M	Mannose	92.66	2	N,2;	0
TR1	11345	51.95	1112.5	1112.5	2	6.53259	Q9BX67	JAM3_HUMAN	Junctional adhesion molecule C	102	107	IWNVTR	I1dEN3GlcNAc	104	N2H6F0S0	01Y41Y41M(31M)61M(31M21M)61M	Mannose	92.55	1	N,0;	1	iI2-3-B/Y,C/Z,
TR1	11345	51.95	1112.5	1112.5	2	6.53259	Q9NYQ8	FAT2_HUMAN	Protocadherin Fat 2	209	214	LNVTWR	L1dEN2GlcNAc	210	N2H6F0S0	01Y41Y41M(31M)61M(31M21M)61M	Mannose	92.55	1	N,0;	1	iI2-3-B/Y,C/Z,
TR1	11345	51.95	1112.5	1112.51	2	-2.96045	Q8TDR4	TCP1L_HUMAN	T-complex protein 10A homolog 1	187	192	DKNLSR	D1dEK2dEN3GlcNAc	189	N2H6F0S0	01Y41Y41M(31M)61M(31M21M)61M	Mannose	92.55	1	N,0;	1	iI2-3-B/Y,C/Z,
TR1	11345	51.95	1112.5	1112.51	2	-2.96045	Q8N8A2	ANR44_HUMAN	Serine/threonine-protein phosphatase 6 regulatory ankyrin repeat subunit B	630	635	DNVTKR	D1dEN2GlcNAcK5dE	631	N2H6F0S0	01Y41Y41M(31M)61M(31M21M)61M	Mannose	92.55	1	N,0;	1	iI2-3-B/Y,C/Z,
TR1	11345	51.95	1112.5	1112.51	2	-2.96045	Q5JVX7	CA141_HUMAN	Uncharacterized protein C1orf141	152	157	ENKSVR	E1dEN2GlcNAcK3dE	153	N2H6F0S0	01Y41Y41M(31M)61M(31M21M)61M	Mannose	92.55	1	N,0;	1	iI2-3-B/Y,C/Z,
TR1	11345	51.95	1112.5	1112.49	2	8.36542	Q9UNK0	STX8_HUMAN	Syntaxin-8	197	202	LRNETR	L1dEN3GlcNAc	199	N2H6F0S0	01Y41Y41M(31M)61M(31M21M)61M	Mannose	92.55	1	N,0;	1	iI2-3-B/Y,C/Z,
TR1	11345	51.95	1112.5	1112.49	2	8.36542	Q8N8N7	PTGR2_HUMAN	Prostaglandin reductase 2	281	286	NITRER	N1GlcNAc@dE	281	N2H6F0S0	01Y41Y41M(31M)61M(31M21M)61M	Mannose	92.55	1	N,0;	1	iI2-3-B/Y,C/Z,
TR1	11345	51.95	1112.5	1112.49	2	8.36542	Q8N8N7	PTGR2_HUMAN	Prostaglandin reductase 2	279	284	ERNITR	E1dEN3GlcNAc	281	N2H6F0S0	01Y41Y41M(31M)61M(31M21M)61M	Mannose	92.55	1	N,1;	1	iI2-3-B/Y,C/Z,
TR1	11345	51.95	1112.5	1112.49	2	8.36542	Q9UPU3	SORC3_HUMAN	VPS10 domain-containing receptor SorCS3	1065	1070	NLTERR	N1GlcNAc@dE	1065	N2H6F0S0	01Y41Y41M(31M)61M(31M21M)61M	Mannose	92.55	1	N,0;	1	iI2-3-B/Y,C/Z,
TR1	11345	51.95	1112.5	1112.49	2	8.36542	Q5RHP9	ERIC3_HUMAN	Glutamate-rich protein 3	244	249	ITRENR	I1dEN5GlcNAc	248	N2H6F0S0	01Y41Y41M(31M)61M(31M21M)61M	Mannose	92.55	1	N,0;	1	iI2-3-B/Y,C/Z,
TR1	11345	51.95	1112.5	1112.49	2	8.36542	Q96HP0	DOCK6_HUMAN	Dedicator of cytokinesis protein 6	219	224	NETLRR	N1GlcNAc@dE	219	N2H6F0S0	01Y41Y41M(31M)61M(31M21M)61M	Mannose	92.55	1	N,0;	1	iI2-3-B/Y,C/Z,
TR1	11345	51.95	1112.5	1112.49	2	8.36542	Q96HP0	DOCK6_HUMAN	Dedicator of cytokinesis protein 6	218	223	RNETLR	R1dEN2GlcNAc	219	N2H6F0S0	01Y41Y41M(31M)61M(31M21M)61M	Mannose	92.55	1	N,0;	1	iI2-3-B/Y,C/Z,
TR1	11345	51.95	1112	1112	2	-4.0305	Q96N96	SPT13_HUMAN	Spermatogenesis-associated protein 13	593	598	SKGYNR	S1dEK2dEN5GlcNAc	597	N2H6F0S0	01Y41Y41M(31M)61M(31M21M)61M	Mannose	92.55	1	N,0;	1	iI2-3-B/Y,C/Z,
TR2	19028	88.95	1047.49	1047.48	3	13.0127	P14621	ACYP2_HUMAN	Acylphosphatase-2	79	89	TNFSNEKTISK	T1dEN2GlcNAcK7dEK11dE	80	N2H8F0S0	01Y41Y41M(31M21M)61M(31M21M)61M21M	Mannose	92.32	1	N,0;	1	iI2-3-B/Y,C/Z,
TR1	9934	44.91	1379.07	1379.08	2	-2.55965	Q02487	DSC2_HUMAN	Desmocollin-2	627	634	AINDTAAR	A1dEN3GlcNAc	629	N2H9F0S0	01Y41Y41M(31M21M21M)61M(31M21M)61M21M	Mannose	92.31	1	N,0;	1	iI3-3-X01/B,
TR1	17216	80.01	1385.63	1385.62	2	4.32999	Q6W4X9	MUC6_HUMAN	Mucin-6	484	491	TRNITVFR	T1dEN3GlcNAc	486	N2H8F0S0	01Y41Y41M(31M21M)61M(31M21M)61M21M	Mannose	92.31	1	N,0;	1	iI2-3-B/Y,C/Z,
TR2	19028	88.95	1047.49	1047.48	3	13.0127	P28069	PIT1_HUMAN	Pituitary-specific positive transcription factor 1	274	285	TSLNQSLFSISK	T1dEN4GlcNAcK12dE	277	N2H8F0S0	01Y41Y41M(31M21M)61M(31M21M)61M21M	Mannose	92.24	1	N,1;	1	iI2-3-B/Y,C/Z,
TR2	10058	45.35	1379.07	1379.06	2	10.8605	Q6ZRU5	YQ032_HUMAN	Putative uncharacterized protein FLJ46089	135	140	DSNRCK	D1dEN3GlcNAcC5CamK6dE	137	N2H9F0S0	01Y41Y41M(31M21M21M)61M(31M21M)61M21M	Mannose	92.19	1	N,1;	0
TR2	20254	95.12	1154.53	1154.51	2	11.3854	Q8WV22	NSE1_HUMAN	Non-structural maintenance of chromosomes element 1 homolog	47	52	NATVDK	N1GlcNAc@dEK6dE	47	N2H7F0S0	01Y41Y41M(31M)61M(31M21M)61M21M	Mannose	92.16	1	N,0;	3	iI2-3-X01/B,iI2-3-B/Z,iI2-3-B/Y,C/Z,
TR1	17216	80.01	1385.63	1385.63	2	-1.88885	Q8TBZ0	CC110_HUMAN	Coiled-coil domain-containing protein 110	23	31	ILNSSEGVK	I1dEN3GlcNAcK9dE	25	N2H8F0S0	01Y41Y41M(31M21M)61M(31M21M)61M21M	Mannose	92.14	1	N,0;	1	iI2-3-B/Y,C/Z,
TR3	20137	94.64	1154.53	1154.51	2	12.337	Q13332	PTPRS_HUMAN	Receptor-type tyrosine-protein phosphatase S	1387	1392	ANDSLK	A1dEN2GlcNAcK6dE	1388	N2H7F0S0	01Y41Y41M(31M21M21M)61M(31M)61M	Mannose	92.07	1	N,0;	4	iIII3-3-X12/B,15AI2,15AIII3,iIII3-3-X12/B,iI2-3-B/Y,C/Z,iIII2-3-B/Y,C/Z,
TR3	20137	94.64	1154.53	1154.51	2	12.337	Q9H2Y7	ZN106_HUMAN	Zinc finger protein 106	366	371	DITGNK	D1dEN5GlcNAcK6dE	370	N2H7F0S0	01Y41Y41M(31M21M21M)61M(31M)61M	Mannose	92.07	1	N,0;	4	iIII3-3-X12/B,15AI2,15AIII3,iIII3-3-X12/B,iI2-3-B/Y,C/Z,iIII2-3-B/Y,C/Z,
TR3	20137	94.64	1154.53	1154.51	2	12.337	Q6DD88	ATLA3_HUMAN	Atlastin-3	310	315	EINGSK	E1dEN3GlcNAcK6dE	312	N2H7F0S0	01Y41Y41M(31M21M21M)61M(31M)61M	Mannose	92.07	1	N,1;	4	iIII3-3-X12/B,15AI2,15AIII3,iIII3-3-X12/B,iI2-3-B/Y,C/Z,iIII2-3-B/Y,C/Z,
TR3	20137	94.64	1154.53	1154.51	2	12.337	Q6UWU4	CF089_HUMAN	Bombesin receptor-activated protein C6orf89	257	262	DASLNK	D1dEN5GlcNAcK6dE	261	N2H7F0S0	01Y41Y41M(31M21M21M)61M(31M)61M	Mannose	92.07	1	N,0;	4	iIII3-3-X12/B,15AI2,15AIII3,iIII3-3-X12/B,iI2-3-B/Y,C/Z,iIII2-3-B/Y,C/Z,
TR3	20137	94.64	1154.53	1154.51	2	12.337	Q03701	CEBPZ_HUMAN	CCAAT/enhancer-binding protein zeta	1006	1011	DNASLK	D1dEN2GlcNAcK6dE	1007	N2H7F0S0	01Y41Y41M(31M21M21M)61M(31M)61M	Mannose	92.07	1	N,0;	4	iIII3-3-X12/B,15AI2,15AIII3,iIII3-3-X12/B,iI2-3-B/Y,C/Z,iIII2-3-B/Y,C/Z,
TR3	20137	94.64	1154.53	1154.51	2	12.337	Q8WV22	NSE1_HUMAN	Non-structural maintenance of chromosomes element 1 homolog	47	52	NATVDK	N1GlcNAc@dEK6dE	47	N2H7F0S0	01Y41Y41M(31M21M21M)61M(31M)61M	Mannose	92.07	1	N,0;	4	iIII3-3-X12/B,15AI2,15AIII3,iIII3-3-X12/B,iI2-3-B/Y,C/Z,iIII2-3-B/Y,C/Z,
TR3	20137	94.64	1154.53	1154.51	2	12.337	O75563	SKAP2_HUMAN	Src kinase-associated phosphoprotein 2	34	39	GENLSK	G1dEN3GlcNAcK6dE	36	N2H7F0S0	01Y41Y41M(31M21M21M)61M(31M)61M	Mannose	92.07	1	N,0;	4	iIII3-3-X12/B,15AI2,15AIII3,iIII3-3-X12/B,iI2-3-B/Y,C/Z,iIII2-3-B/Y,C/Z,
TR2	19504	91.34	1137	1136.99	2	5.99945	Q7RTR2	NLRC3_HUMAN	NLR family CARD domain-containing protein 3	1000	1005	VNSSLR	V1dEN2GlcNAc	1001	N2H7F0S0	01Y41Y41M(31M21M)61M(31M21M)61M	Mannose	92.05	1	N,0;	1	iI2-3-B/Y,C/Z,
TR1	17200	79.93	968.753	968.751	3	2.50707	P08962	CD63_HUMAN	CD63 antigen	129	138	NNHTASILDR	N1dEN2GlcNAc	130	N2H8F0S0	01Y41Y41M(31M21M21M)61M(31M21M)61M	Mannose	92.04	1	N,1;	0
TR2	15335	70.67	873.437	873.438	3	-0.909132	Q13003	GRIK3_HUMAN	Glutamate receptor ionotropic, kainate 3	378	387	IVFNKTSGLR	I1dEN4GlcNAcK5dE	381	N2H5F1S0	01Y(61F)41Y41M(31M)61M31M21M	Hybrid	92.04	1	N,1;	1	BI2,
TR1	17226	80.06	964.098	964.103	3	-5.59669	O95389	WISP3_HUMAN	WNT1-inducible-signaling pathway protein 3	304	311	CCIPNKSK	C1dE@CamC2CamN5GlcNAcK6dEK8dE	308	N2H8F0S0	01Y41Y41M(31M21M21M)61M(31M21M)61M	Mannose	92.02	1	N,0;	0
TR2	11490	52.38	1274.55	1274.55	2	3.32131	Q9BX67	JAM3_HUMAN	Junctional adhesion molecule C	102	107	IWNVTR	I1dEN3GlcNAc	104	N2H8F0S0	01Y41Y41M(31M21M21M)61M(31M21M)61M	Mannose	91.97	1	N,0;	0
TR2	11490	52.38	1274.55	1274.55	2	3.32131	Q9NYQ8	FAT2_HUMAN	Protocadherin Fat 2	209	214	LNVTWR	L1dEN2GlcNAc	210	N2H8F0S0	01Y41Y41M(31M21M21M)61M(31M21M)61M	Mannose	91.97	1	N,0;	0
TR1	19640	92.19	1226.05	1226.04	2	9.60386	Q7Z553	MDGA2_HUMAN	MAM domain-containing glycosylphosphatidylinositol anchor protein 2	502	507	IVNVSR	I1dEN3GlcNAc	504	N2H8F0S0	01Y41Y41M(31M21M)61M(31M21M)61M21M	Mannose	91.85	1	N,0;	1	iI2-3-B/Y,C/Z,
TR1	17226	80.06	964.098	964.091	3	7.00371	Q99536	VAT1_HUMAN	Synaptic vesicle membrane protein VAT-1 homolog	130	139	AGDRVMVLNR	A1dEN9GlcNAc	138	N2H8F0S0	01Y41Y41M(31M21M21M)61M(31M21M)61M	Mannose	91.81	1	N,0;	0
TR1	17075	79.3	1018.12	1018.11	3	4.66215	Q9NVV4	PAPD1_HUMAN	Poly(A) RNA polymerase, mitochondrial	563	571	GNRTENFTK	G1dEN6GlcNAcK9dE	568	N2H9F0S0	01Y41Y41M(31M21M21M)61M(31M21M)61M21M	Mannose	91.66	1	N,0;	1	iI2-3-X25/B,
TR1	17075	79.3	1018.12	1018.11	3	4.66215	Q9NVV4	PAPD1_HUMAN	Poly(A) RNA polymerase, mitochondrial	563	571	GNRTENFTK	G1dEN2GlcNAcK9dE	564	N2H9F0S0	01Y41Y41M(31M21M21M)61M(31M21M)61M21M	Mannose	91.66	1	N,1;	1	iI2-3-X25/B,
TR3	10039	45.27	1379.08	1379.07	2	4.20444	P05231	IL6_HUMAN	Interleukin-6	69	74	KETCNK	K1dEC4CamN5GlcNAcK6dE	73	N2H9F0S0	01Y41Y41M(31M21M21M)61M(31M21M)61M21M	Mannose	91.64	1	N,1;	0
TR3	18100	84.39	1335.12	1335.12	2	-4.4846	Q8N2E2	VWDE_HUMAN	von Willebrand factor D and EGF domain-containing protein	700	706	KHINLTK	K1dEN4GlcNAcK7dE	703	N2H8F0S0	01Y41Y41M(31M21M)61M(31M21M)61M21M	Mannose	91.63	1	N,1;	0
TR2	14307	65.89	1364.56	1364.55	2	9.21067	Q8WVS4	WDR60_HUMAN	WD repeat-containing protein 60	452	460	TDTNSSPSR	T1dEN4GlcNAc	455	N2H8F0S0	01Y41Y41M(31M21M21M)61M(31M21M)61M	Mannose	91.56	2	N,0;	0
TR2	14307	65.89	1364.56	1364.55	2	9.21067	Q8WVS4	WDR60_HUMAN	WD repeat-containing protein 60	452	460	TDTNSSPSR	T1dEN4GlcNAc	455	N2H8F0S0	01Y41Y41M(31M21M)61M(31M21M)61M21M	Mannose	91.56	2	N,0;	0
TR3	17401	80.9	1385.13	1385.13	2	-5.46281	Q5T655	CFA58_HUMAN	Cilia- and flagella-associated protein 58	125	132	EEIVNLTK	E1dEN5GlcNAcK8dE	129	N2H8F0S0	01Y41Y41M(31M21M21M31G)61M(31M)61M	Mannose	91.51	1	N,0;	0
TR1	17939	83.64	1254.09	1254.08	2	3.23475	Q9Y639	NPTN_HUMAN	Neuroplastin	228	235	ANATIEVK	A1dEN2GlcNAcK8dE	229	N2H7F0S0	01Y41Y41M(31M21M)61M(31M21M)61M	Mannose	91.45	1	N,3;	1	iI2-3-B/Y,C/Z,
TR1	9684	43.7	904.723	904.717	3	6.32376	A6NGG8	PCARE_HUMAN	Photoreceptor cilium actin regulator	657	665	VSPSNTTSR	V1dEN5GlcNAc	661	N2H8F0S0	01Y41Y41M(31M21M)61M(31M21M)61M21M	Mannose	91.44	1	N,2;	1	iI2-3-B/Y,C/Z,
TR1	17278	80.32	1304.1	1304.1	2	1.02532	Q9BRR8	GPTC1_HUMAN	G patch domain-containing protein 1	411	418	HQLNASKR	H1dEN4GlcNAcK7dE	414	N2H7F0S0	01Y41Y41M(31M21M)61M(31M21M)61M	Mannose	91.37	1	N,0;	1	iI2-3-B/Y,C/Z,
TR2	20256	95.13	1151.01	1151.01	2	5.79601	P57075	UBS3A_HUMAN	Ubiquitin-associated and SH3 domain-containing protein A	206	211	LSNLTR	L1dEN3GlcNAc	208	N2H7F0S0	01Y41Y41M(31M)61M(31M21M)61M21M	Mannose	91.35	1	N,2;	1	iI2-3-B/Y,C/Z,
TR3	19596	91.91	1272.07	1272.06	2	7.48009	P18075	BMP7_HUMAN	Bone morphogenetic protein 7	300	305	SQNRSK	S1dEN3GlcNAcK6dE	302	N2H8F0S0	01Y41Y41M(31M21M21M)61M(31M21M)61M	Mannose	91.35	1	N,0;	0
TR3	19596	91.91	1272.07	1272.06	2	11.8777	P49754	VPS41_HUMAN	Vacuolar protein sorting-associated protein 41 homolog	503	508	KDSQNK	K1dEN5GlcNAcK6dE	507	N2H8F0S0	01Y41Y41M(31M21M21M)61M(31M21M)61M	Mannose	91.35	1	N,1;	0
TR3	19596	91.91	1272.07	1272.06	2	7.48009	O15457	MSH4_HUMAN	MutS protein homolog 4	819	824	NTSRNK	N1GlcNAc@dEK6dE	819	N2H8F0S0	01Y41Y41M(31M21M21M)61M(31M21M)61M	Mannose	91.35	1	N,0;	0
TR1	17518	81.52	1249.52	1249.51	2	8.77521	P05534	1A24_HUMAN	HLA class I histocompatibility antigen, A-24 alpha chain	334	339	RNSSDR	R1dEN2GlcNAc	335	N2H8F0S0	01Y41Y41M(31M21M21M31G)61M(31M)61M	Mannose	91.34	1	N,1;	0
TR3	19596	91.91	1272.07	1272.06	2	11.8777	Q5VUR7	A20A3_HUMAN	Ankyrin repeat domain-containing protein 20A3	720	726	VNNSTGK	V1dEN3GlcNAcK7dE	722	N2H8F0S0	01Y41Y41M(31M21M21M)61M(31M21M)61M	Mannose	91.19	1	N,0;	0
TR3	19596	91.91	1272.07	1272.06	2	11.8777	Q5VUR7	A20A3_HUMAN	Ankyrin repeat domain-containing protein 20A3	720	726	VNNSTGK	V1dEN2GlcNAcK7dE	721	N2H8F0S0	01Y41Y41M(31M21M21M)61M(31M21M)61M	Mannose	91.19	1	N,0;	0
TR3	19596	91.91	1272.07	1272.06	2	11.8777	Q96QE3	ATAD5_HUMAN	ATPase family AAA domain-containing protein 5	1034	1040	NNSSGIK	N1GlcNAc@dEK7dE	1034	N2H8F0S0	01Y41Y41M(31M21M21M)61M(31M21M)61M	Mannose	91.19	1	N,0;	0
TR1	17278	80.32	1304.1	1304.1	2	1.27683	P54289	CA2D1_HUMAN	Voltage-dependent calcium channel subunit alpha-2/delta-1	320	328	DAVNNITAK	D1dEN5GlcNAcK9dE	324	N2H7F0S0	01Y41Y41M(31M21M)61M(31M21M)61M	Mannose	91.14	1	N,0;	1	iI2-3-B/Y,C/Z,
TR1	19903	93.52	1236.06	1236.06	2	-1.17246	Q8IYT1	FA71A_HUMAN	Protein FAM71A	535	540	ANLTTK	A1dEN2GlcNAcK6dE	536	N2H8F0S0	01Y41Y41M(31M21M21M)61M(31M21M)61M	Mannose	91.09	1	N,0;	0
TR1	19803	93.02	1313.07	1313.06	2	7.51186	Q9H3P2	NELFA_HUMAN	Negative elongation factor A	430	435	NLSLTR	N1GlcNAc@dE	430	N2H9F0S0	01Y41Y41M(31M21M21M)61M(31M21M)61M21M	Mannose	91.07	1	N,0;	0
TR3	19596	91.91	1272.07	1272.06	2	11.8777	Q14678	KANK1_HUMAN	KN motif and ankyrin repeat domain-containing protein 1	7	14	VNGSASGK	V1dEN2GlcNAcK8dE	8	N2H8F0S0	01Y41Y41M(31M21M21M)61M(31M21M)61M	Mannose	91.06	1	N,1;	0
TR2	15335	70.67	873.437	873.438	3	-0.909132	Q13003	GRIK3_HUMAN	Glutamate receptor ionotropic, kainate 3	378	387	IVFNKTSGLR	I1dEN4GlcNAcK5dE	381	N2H5F1S0	01Y(61F)41Y41M(31M)61M(31M)61M	Hybrid	90.99	1	N,1;	0
TR3	17378	80.79	964.098	964.094	3	3.63905	Q7Z4L9	PPR42_HUMAN	Protein phosphatase 1 regulatory subunit 42	30	38	ITHINFSDK	I1dEN5GlcNAcK9dE	34	N2H8F0S0	01Y41Y41M(31M21M21M)61M(31M21M)61M	Mannose	90.98	1	N,0;	0
TR1	19929	93.65	1151.02	1151	2	11.4657	Q14582	MAD4_HUMAN	Max dimerization protein 4	50	55	KAPNNR	K1dEN5GlcNAc	54	N2H7F0S0	01Y41Y41M(31M21M21M)61M(31M)61M	Mannose	90.97	1	N,1;	1	iI2-3-B/Y,C/Z,iIII2-3-B/Y,C/Z,
TR1	17278	80.32	1304.1	1304.1	2	-3.28647	Q9BZY9	TRI31_HUMAN	E3 ubiquitin-protein ligase TRIM31	326	332	NNHKMNK	N1dEK4dEN6GlcNAcK7dE	331	N2H7F0S0	01Y41Y41M(31M21M21M)61M(31M)61M	Mannose	90.96	2	N,0;	1	iI2-3-B/Y,C/Z,iIII2-3-B/Y,C/Z,
TR1	17278	80.32	1304.1	1304.1	2	-3.28647	Q9BZY9	TRI31_HUMAN	E3 ubiquitin-protein ligase TRIM31	326	332	NNHKMNK	N1dEK4dEN6GlcNAcK7dE	331	N2H7F0S0	01Y41Y41M(31M)61M(31M21M)61M21M	Mannose	90.96	2	N,0;	2	iI2-3-B/Z,iI2-3-B/Y,C/Z,
TR2	9835	44.28	1284.03	1284.03	2	-4.49324	Q86V48	LUZP1_HUMAN	Leucine zipper protein 1	231	237	NASNLER	N1GlcNAc@dE	231	N2H8F0S0	01Y41Y41M(31M21M21M)61M(31M21M)61M	Mannose	90.95	1	N,0;	0
TR1	19916	93.59	1170.51	1170.52	2	-2.89376	Q8IVV2	LOXH1_HUMAN	Lipoxygenase homology domain-containing protein 1	1293	1299	SENRTNK	S1dEN3GlcNAcK7dE	1295	N2H6F0S0	01Y41Y41M(31M21M)61M(31M)61M	Mannose	90.9	1	N,0;	2	04AI3,iI2-3-A24/Y,iI2-3-B/Y,C/Z,
TR1	19916	93.59	1170.51	1170.51	2	-0.0762019	Q70EL2	UBP45_HUMAN	Ubiquitin carboxyl-terminal hydrolase 45	184	190	CRNLSVR	C1dE@CamN3GlcNAc	186	N2H6F0S0	01Y41Y41M(31M21M)61M(31M)61M	Mannose	90.9	1	N,0;	2	04AI3,iI2-3-A24/Y,iI2-3-B/Y,C/Z,
TR3	17398	80.89	910.08	910.077	3	3.35574	Q7Z4L9	PPR42_HUMAN	Protein phosphatase 1 regulatory subunit 42	30	38	ITHINFSDK	I1dEN5GlcNAcK9dE	34	N2H7F0S0	01Y41Y41M(31M21M)61M(31M21M)61M	Mannose	90.87	1	N,0;	1	iI2-3-B/Y,C/Z,
TR1	19819	93.1	1236.56	1236.56	2	-0.0305662	Q8IVF5	TIAM2_HUMAN	T-lymphoma invasion and metastasis-inducing protein 2	1638	1643	KANSTK	K1dEN3GlcNAcK6dE	1640	N2H8F0S0	01Y41Y41M(31M21M21M)61M(31M21M)61M	Mannose	90.87	2	N,0;	1	iI3-3-X45/C,
TR1	19819	93.1	1236.56	1236.56	2	-0.0305662	Q8IVF5	TIAM2_HUMAN	T-lymphoma invasion and metastasis-inducing protein 2	1638	1643	KANSTK	K1dEN3GlcNAcK6dE	1640	N2H8F0S0	01Y41Y41M(31M21M21M31G)61M(31M)61M	Mannose	90.87	2	N,0;	0
TR1	19840	93.2	1232.54	1232.53	2	11.8623	Q8NDD1	CA131_HUMAN	Uncharacterized protein C1orf131	285	290	KINSSR	K1dEN3GlcNAc	287	N2H8F0S0	01Y41Y41M(31M21M)61M(31M21M)61M21M	Mannose	90.86	1	N,0;	1	iI2-3-B/Y,C/Z,
TR1	18934	88.63	1108.82	1108.82	3	3.01263	Q5JQC9	AKAP4_HUMAN	A-kinase anchor protein 4	460	471	CRNQSLEFSTMK	C1dE@CamN3GlcNAcK12dE	462	N2H8F0S0	01Y41Y41M(31M21M21M31G)61M(31M)61M	Mannose	90.78	2	N,0;	0
TR1	19916	93.59	1170.51	1170.51	2	1.88533	O15374	MOT5_HUMAN	Monocarboxylate transporter 5	202	209	SENNSGIK	S1dEN3GlcNAcK8dE	204	N2H6F0S0	01Y41Y41M(31M21M)61M(31M)61M	Mannose	90.77	1	N,0;	2	04AI3,iI2-3-A24/Y,iI2-3-B/Y,C/Z,
TR1	19916	93.59	1170.51	1170.51	2	4.70377	Q14689	DIP2A_HUMAN	Disco-interacting protein 2 homolog A	1269	1276	GVNLSCVR	G1dEN3GlcNAcC6Cam	1271	N2H6F0S0	01Y41Y41M(31M21M)61M(31M)61M	Mannose	90.77	1	N,0;	2	04AI3,iI2-3-A24/Y,iI2-3-B/Y,C/Z,
TR1	17623	82.05	887.426	887.418	3	8.89828	Q96HW7	INT4_HUMAN	Integrator complex subunit 4	437	445	KISNNITLR	K1dEN5GlcNAc	441	N2H7F0S0	01Y41Y41M(31M21M)61M(31M21M)61M	Mannose	90.59	1	N,1;	1	iI2-3-B/Y,C/Z,
TR1	11726	53.88	973.802	973.799	3	3.08361	Q9UBV2	SE1L1_HUMAN	Protein sel-1 homolog 1	193	200	ILNGSNKK	I1dEN3GlcNAcK7dEK8dE	195	N2H9F0S0	01Y41Y41M(31M21M21M)61M(31M21M)61M21M	Mannose	90.56	1	N,1;	0
TR2	26542	125.02	1107.16	1107.16	3	6.25288	Q9BU23	LMF2_HUMAN	Lipase maturation factor 2	614	627	SANSTLAQALHWTR	S1dEN3GlcNAc	616	N2H8F0S0	01Y41Y41M(31M21M21M)61M(31M21M)61M	Mannose	90.54	2	N,1;	0
TR2	26542	125.02	1107.16	1107.16	3	6.25288	Q9BU23	LMF2_HUMAN	Lipase maturation factor 2	614	627	SANSTLAQALHWTR	S1dEN3GlcNAc	616	N2H8F0S0	01Y41Y41M(31M21M)61M(31M21M)61M21M	Mannose	90.54	2	N,1;	0
TR2	17426	80.9	961.422	961.426	3	-4.5746	Q2NL67	PARP6_HUMAN	Protein mono-ADP-ribosyltransferase PARP6	486	495	NGLVNASYTK	N1dEN5GlcNAcK10dE	490	N2H8F0S0	01Y41Y41M(31M21M21M31G)61M(31M)61M	Mannose	90.53	1	N,0;	0
TR2	21454	101.15	1549.7	1549.7	2	5.5514	Q8IZ21	PHAR4_HUMAN	Phosphatase and actin regulator 4	220	232	TVNLSVTPSPAPR	T1dEN3GlcNAc	222	N2H8F0S0	01Y41Y41M(31M21M21M)61M(31M21M)61M	Mannose	90.52	2	N,0;	0
TR2	21454	101.15	1549.7	1549.7	2	5.5514	Q8IZ21	PHAR4_HUMAN	Phosphatase and actin regulator 4	220	232	TVNLSVTPSPAPR	T1dEN3GlcNAc	222	N2H8F0S0	01Y41Y41M(31M21M)61M(31M21M)61M21M	Mannose	90.52	2	N,0;	0
TR2	26663	125.6	1321.23	1321.23	3	3.86432	Q15554	TERF2_HUMAN	Telomeric repeat-binding factor 2	375	395	KDENESSAPADGEGGSELQPK	K1dEN4GlcNAcK21dE	378	N2H8F0S0	01Y41Y41M(31M21M21M31G)61M(31M)61M	Mannose	90.44	1	N,3;	0
TR2	10186	45.95	1219.03	1219.02	2	3.68391	P50454	SERPH_HUMAN	Serpin H1	117	124	SLSNSTAR	S1dEN4GlcNAc	120	N2H7F0S0	01Y41Y41M(31M21M21M)61M(31M)61M	Mannose	90.39	2	N,0;	1	iI2-3-B/Y,C/Z,iIII2-3-B/Y,C/Z,
TR1	15409	71.24	1472.62	1472.61	2	3.29913	P11117	PPAL_HUMAN	Lysosomal acid phosphatase	162	170	YEQLQNETR	Y1dEN6GlcNAc	167	N2H8F0S0	01Y41Y41M(31M21M21M31G)61M(31M)61M	Mannose	90.35	1	N,0;	0
TR1	19904	93.53	1154.53	1154.53	2	-2.89335	Q96D71	REPS1_HUMAN	RalBP1-associated Eps domain-containing protein 1	497	502	INSSVK	I1dEN2GlcNAcK6dE	498	N2H7F0S0	01Y41Y41M(31M21M21M)61M(31M)61M	Mannose	90.14	1	N,1;	1	iI2-3-B/Y,C/Z,iIII2-3-B/Y,C/Z,
TR1	19815	93.08	1251.53	1251.53	2	1.49494	Q96A59-3	MALD3_HUMAN	Isoform 3 of MARVEL domain-containing protein 3	121	127	WNITSQR	W1dEN2GlcNAc	122	N2H7F0S0	01Y41Y41M(31M21M)61M(31M21M)61M	Mannose	90.13	1	N,0;	1	iI2-3-B/Y,C/Z,
TR2	26624	125.41	1030.12	1030.12	3	2.29751	Q99538	LGMN_HUMAN	Legumain	165	175	DLNETIHYMYK	D1dEN3GlcNAcK11dE	167	N2H7F0S0	01Y41Y41M(31M21M)61M(31M21M)61M	Mannose	90.02	1	N,1;	1	iI2-3-B/Y,C/Z,
TR1	17216	80.01	1385.13	1385.13	2	-4.31714	Q5T655	CFA58_HUMAN	Cilia- and flagella-associated protein 58	125	132	EEIVNLTK	E1dEN5GlcNAcK8dE	129	N2H8F0S0	01Y41Y41M(31M21M)61M(31M21M)61M21M	Mannose	89.92	2	N,0;	1	iI2-3-B/Y,C/Z,
TR2	17426	80.9	961.422	961.417	3	5.06946	O15530	PDPK1_HUMAN	3-phosphoinositide-dependent protein kinase 1	513	521	TFFVHTPNR	T1dEN8GlcNAc	520	N2H8F0S0	01Y41Y41M(31M21M21M)61M(31M21M)61M	Mannose	89.81	2	N,0;	0
TR2	17426	80.9	961.422	961.417	3	5.06946	O15530	PDPK1_HUMAN	3-phosphoinositide-dependent protein kinase 1	513	521	TFFVHTPNR	T1dEN8GlcNAc	520	N2H8F0S0	01Y41Y41M(31M21M)61M(31M21M)61M21M	Mannose	89.81	2	N,0;	1	iI2-3-B/Y,C/Z,
TR1	17074	79.29	1015.44	1015.43	3	8.64803	Q5M7Z0	RNFT1_HUMAN	E3 ubiquitin-protein ligase RNFT1	34	42	YLRAMQANR	Y1dEN8GlcNAc	41	N2H9F0S0	01Y41Y41M(31M21M21M31G)61M(31M21M)61M	Mannose	89.8	1	N,1;	0
TR2	17426	80.9	961.422	961.421	3	0.275487	P52738	ZN140_HUMAN	Zinc finger protein 140	253	262	AFSRASNLTR	A1dEN7GlcNAc	259	N2H8F0S0	01Y41Y41M(31M21M21M)61M(31M21M)61M	Mannose	89.66	2	N,1;	0
TR2	17426	80.9	961.422	961.421	3	0.275487	P52738	ZN140_HUMAN	Zinc finger protein 140	253	262	AFSRASNLTR	A1dEN7GlcNAc	259	N2H8F0S0	01Y41Y41M(31M21M)61M(31M21M)61M21M	Mannose	89.66	2	N,1;	1	iI2-3-B/Y,C/Z,
TR1	11345	51.95	1112.5	1112.51	2	-2.96045	Q8TDR4	TCP1L_HUMAN	T-complex protein 10A homolog 1	187	192	DKNLSR	D1dEK2dEN3GlcNAc	189	N2H6F0S0	01Y41Y41M(31M21M)61M(31M)61M	Mannose	89.64	1	N,0;	0
TR1	11345	51.95	1112.5	1112.51	2	-2.96045	Q8N8A2	ANR44_HUMAN	Serine/threonine-protein phosphatase 6 regulatory ankyrin repeat subunit B	630	635	DNVTKR	D1dEN2GlcNAcK5dE	631	N2H6F0S0	01Y41Y41M(31M21M)61M(31M)61M	Mannose	89.64	1	N,0;	0
TR1	11345	51.95	1112.5	1112.51	2	-2.96045	Q5JVX7	CA141_HUMAN	Uncharacterized protein C1orf141	152	157	ENKSVR	E1dEN2GlcNAcK3dE	153	N2H6F0S0	01Y41Y41M(31M21M)61M(31M)61M	Mannose	89.64	1	N,0;	0
TR1	11345	51.95	1112	1112	2	-4.0305	Q96N96	SPT13_HUMAN	Spermatogenesis-associated protein 13	593	598	SKGYNR	S1dEK2dEN5GlcNAc	597	N2H6F0S0	01Y41Y41M(31M21M)61M(31M)61M	Mannose	89.64	1	N,0;	0
TR1	17075	79.3	1018.12	1018.12	3	-4.64524	Q70Z35	PREX2_HUMAN	Phosphatidylinositol 3,4,5-trisphosphate-dependent Rac exchanger 2 protein	973	981	ENKSSEQGK	E1dEN2GlcNAcK3dEK9dE	974	N2H9F0S0	01Y41Y41M(31M21M21M)61M(31M21M)61M21M	Mannose	89.62	2	N,0;	1	iI2-3-X25/B,
TR1	17075	79.3	1018.12	1018.12	3	-4.64524	Q70Z35	PREX2_HUMAN	Phosphatidylinositol 3,4,5-trisphosphate-dependent Rac exchanger 2 protein	973	981	ENKSSEQGK	E1dEN2GlcNAcK3dEK9dE	974	N2H9F0S0	01Y41Y41M(31M21M21M31G)61M(31M21M)61M	Mannose	89.62	2	N,0;	0
TR1	17623	82.05	887.426	887.424	3	1.95115	O43395	PRPF3_HUMAN	U4/U6 small nuclear ribonucleoprotein Prp3	548	556	VRNLSNPAK	V1dEN3GlcNAcK9dE	550	N2H7F0S0	01Y41Y41M(31M21M21M)61M(31M)61M	Mannose	89.62	2	N,1;	0
TR1	17623	82.05	887.426	887.424	3	1.95115	O43395	PRPF3_HUMAN	U4/U6 small nuclear ribonucleoprotein Prp3	548	556	VRNLSNPAK	V1dEN3GlcNAcK9dE	550	N2H7F0S0	01Y41Y41M(31M)61M(31M21M)61M21M	Mannose	89.62	2	N,1;	4	iI2-3-X15/C,iI2-3-X35/B,iI2-3-X45/C,iI2-3-B/Y,C/Z,
TR1	17835	83.11	1335.12	1335.11	2	6.47401	Q92828	COR2A_HUMAN	Coronin-2A	426	432	LLNQTEK	L1dEN3GlcNAcK7dE	428	N2H8F0S0	01Y41Y41M(31M21M21M31G)61M(31M)61M	Mannose	89.58	1	N,0;	0
TR1	17075	79.3	1018.12	1018.12	3	-3.3841	Q96PD2	DCBD2_HUMAN	Discoidin, CUB and LCCL domain-containing protein 2	516	525	NTTVTPNVTK	N1dEN7GlcNAcK10dE	522	N2H9F0S0	01Y41Y41M(31M21M21M31G31G)61M(31M)61M	Mannose	89.46	1	N,0;	0
TR1	17075	79.3	1018.12	1018.12	3	-3.58447	Q2NL67	PARP6_HUMAN	Protein mono-ADP-ribosyltransferase PARP6	486	495	NGLVNASYTK	N1dEN5GlcNAcK10dE	490	N2H9F0S0	01Y41Y41M(31M21M21M)61M(31M21M)61M21M	Mannose	89.46	2	N,0;	1	iI2-3-X25/B,
TR1	17075	79.3	1018.12	1018.12	3	-3.58447	Q2NL67	PARP6_HUMAN	Protein mono-ADP-ribosyltransferase PARP6	486	495	NGLVNASYTK	N1dEN5GlcNAcK10dE	490	N2H9F0S0	01Y41Y41M(31M21M21M31G)61M(31M21M)61M	Mannose	89.46	2	N,0;	0
TR1	11265	51.55	1193.03	1193.02	2	12.6699	Q7L985	LIGO2_HUMAN	Leucine-rich repeat and immunoglobulin-like domain-containing nogo receptor-interacting protein 2	508	513	FLYANR	F1dEN5GlcNAc	512	N2H7F0S0	01Y41Y41M(31M21M21M)61M(31M)61M	Mannose	89.44	1	N,0;	0
TR2	18046	84.02	1308.62	1308.61	2	5.53172	Q6YHK3	CD109_HUMAN	CD109 antigen	245	253	HLNGTITAK	H1dEN3GlcNAcK9dE	247	N2H7F0S0	01Y41Y41M(31M21M21M)61M(31M)61M	Mannose	89.38	1	N,2;	0
TR1	17226	80.06	964.098	964.093	3	4.72695	P38435	VKGC_HUMAN	Vitamin K-dependent gamma-carboxylase	570	578	NQTLREGEK	N1GlcNAc@dEK9dE	570	N2H8F0S0	01Y41Y41M(31M21M21M)61M(31M21M)61M	Mannose	89.34	1	N,0;	0
TR3	11364	51.86	1274.05	1274.04	2	11.9428	E9PKD4-2	NPIA5_HUMAN	Isoform 2 of Nuclear pore complex-interacting protein family member A5	209	214	KPLCNR	K1dEC4CamN5GlcNAc	213	N2H8F0S0	01Y41Y41M(31M21M21M31G)61M(31M)61M	Mannose	89.34	2	N,0;	0
TR3	17320	80.5	961.421	961.415	3	5.80551	Q5M7Z0	RNFT1_HUMAN	E3 ubiquitin-protein ligase RNFT1	34	42	YLRAMQANR	Y1dEN8GlcNAc	41	N2H8F0S0	01Y41Y41M(31M21M21M)61M(31M21M)61M	Mannose	89.33	2	N,1;	0
TR3	17320	80.5	961.421	961.415	3	5.80551	Q5M7Z0	RNFT1_HUMAN	E3 ubiquitin-protein ligase RNFT1	34	42	YLRAMQANR	Y1dEN8GlcNAc	41	N2H8F0S0	01Y41Y41M(31M21M)61M(31M21M)61M21M	Mannose	89.33	2	N,1;	0
TR1	17278	80.32	1304.1	1304.09	2	8.09617	Q6YHU6	THADA_HUMAN	Thyroid adenoma-associated protein	1126	1133	CPNVSLQK	C1dE@CamN3GlcNAcK8dE	1128	N2H7F0S0	01Y41Y41M(31M21M)61M(31M21M)61M	Mannose	89.3	1	N,0;	1	iI2-3-B/Y,C/Z,
TR1	15129	69.84	982.456	982.457	3	-1.15239	Q9BX84	TRPM6_HUMAN	Transient receptor potential cation channel subfamily M member 6	1990	1999	INSTFGLEIK	I1dEN2GlcNAcK10dE	1991	N2H8F0S0	01Y41Y41M(31M21M21M)61M(31M21M)61M	Mannose	89.28	1	N,0;	0
TR3	19596	91.91	1272.07	1272.06	2	11.8777	Q96QE3	ATAD5_HUMAN	ATPase family AAA domain-containing protein 5	1034	1040	NNSSGIK	N1dEN2GlcNAcK7dE	1035	N2H8F0S0	01Y41Y41M(31M21M21M)61M(31M21M)61M	Mannose	89.25	1	N,0;	0
TR1	17226	80.06	964.098	964.093	3	4.51638	P08151	GLI1_HUMAN	Zinc finger protein GLI1	341	350	AFSNASDRAK	A1dEN4GlcNAcK10dE	344	N2H8F0S0	01Y41Y41M(31M21M21M)61M(31M21M)61M	Mannose	89.24	1	N,0;	0
TR2	9865	44.42	1226.52	1226.52	2	1.89677	P11279	LAMP1_HUMAN	Lysosome-associated membrane glycoprotein 1	320	326	AANGSLR	A1dEN3GlcNAc	322	N2H8F0S0	01Y41Y41M(31M21M21M31G)61M(31M)61M	Mannose	89.23	1	N,0;	0
TR3	17323	80.51	1018.12	1018.12	3	-2.68523	Q9H967	WDR76_HUMAN	WD repeat-containing protein 76	606	616	YILAGGNSSGK	Y1dEN7GlcNAcK11dE	612	N2H9F0S0	01Y41Y41M(31M21M21M)61M(31M21M)61M21M	Mannose	89.21	2	N,0;	0
TR3	17323	80.51	1018.12	1018.12	3	-2.68523	Q9H967	WDR76_HUMAN	WD repeat-containing protein 76	606	616	YILAGGNSSGK	Y1dEN7GlcNAcK11dE	612	N2H9F0S0	01Y41Y41M(31M21M21M31G)61M(31M21M)61M	Mannose	89.21	2	N,0;	0
TR1	9684	43.7	904.723	904.717	3	6.32376	A6NGG8	PCARE_HUMAN	Photoreceptor cilium actin regulator	657	665	VSPSNTTSR	V1dEN5GlcNAc	661	N2H8F0S0	01Y41Y41M(31M21M21M)61M(31M21M)61M	Mannose	89.1	1	N,2;	0
TR1	19840	93.2	1232.54	1232.54	2	-0.181199	P59045	NAL11_HUMAN	NACHT, LRR and PYD domains-containing protein 11	684	689	ALARNR	A1dEN5GlcNAc	688	N2H8F0S0	01Y41Y41M(31M21M)61M(31M21M)61M21M	Mannose	89.05	1	N,0;	1	iI2-3-B/Y,C/Z,
TR1	19840	93.2	1232.54	1232.54	2	-0.181199	P33261	CP2CJ_HUMAN	Cytochrome P450 2C19	330	335	VVGRNR	V1dEN5GlcNAc	334	N2H8F0S0	01Y41Y41M(31M21M)61M(31M21M)61M21M	Mannose	89.05	1	N,0;	1	iI2-3-B/Y,C/Z,
TR1	19840	93.2	1232.54	1232.53	2	11.6157	Q9Y4C8	RBM19_HUMAN	Probable RNA-binding protein 19	327	332	NAHGNK	N1dEN5GlcNAcK6dE	331	N2H8F0S0	01Y41Y41M(31M21M)61M(31M21M)61M21M	Mannose	89.05	1	N,0;	1	iI2-3-B/Y,C/Z,
TR2	11490	52.38	1274.06	1274.05	2	1.33678	Q9H2D6	TARA_HUMAN	TRIO and F-actin-binding protein	736	741	NRTIQR	N1GlcNAc@dE	736	N2H8F0S0	01Y41Y41M(31M21M)61M(31M21M)61M21M	Mannose	89	1	N,0;	0
TR2	11490	52.38	1274.06	1274.05	2	1.33678	Q96A56	T53I1_HUMAN	Tumor protein p53-inducible nuclear protein 1	211	216	RQNLTR	R1dEN3GlcNAc	213	N2H8F0S0	01Y41Y41M(31M21M)61M(31M21M)61M21M	Mannose	89	1	N,0;	0
TR1	22672	106.84	1372.18	1372.18	2	3.00338	P20645	MPRD_HUMAN	Cation-dependent mannose-6-phosphate receptor	52	58	LKPLFNK	L1dEK2dEN6GlcNAcK7dE	57	N2H8F0S0	01Y41Y41M(31M21M21M)61M(31M21M)61M	Mannose	88.97	1	N,1;	0
TR2	21454	101.15	1549.7	1549.7	2	0.626561	Q9NR96	TLR9_HUMAN	Toll-like receptor 9	339	348	LNLSFNYQKR	L1dEN2GlcNAcK9dE	340	N2H8F0S0	01Y41Y41M(31M21M21M)61M(31M21M)61M	Mannose	88.91	2	N,0;	0
TR2	21454	101.15	1549.7	1549.7	2	0.626561	Q9NR96	TLR9_HUMAN	Toll-like receptor 9	339	348	LNLSFNYQKR	L1dEN2GlcNAcK9dE	340	N2H8F0S0	01Y41Y41M(31M21M)61M(31M21M)61M21M	Mannose	88.91	2	N,0;	0
TR2	26992	127.16	982.143	982.138	3	4.56259	Q8WYK1	CNTP5_HUMAN	Contactin-associated protein-like 5	277	287	VGKQVNFTVDK	V1dEK3dEN6GlcNAcK11dE	282	N2H7F0S0	01Y41Y41M(31M21M21M)61M(31M)61M	Mannose	88.91	1	N,1;	3	iI2-3-X25/C,iIII3-3-X12/B,iI2-3-B/Y,C/Z,iIII2-3-B/Y,C/Z,
TR2	21454	101.15	1549.7	1549.7	2	1.74097	P10911	MCF2_HUMAN	Proto-oncogene DBL	458	467	TWRQNQSNLK	T1dEN5GlcNAcK10dE	462	N2H8F0S0	01Y41Y41M(31M21M21M)61M(31M21M)61M	Mannose	88.91	2	N,0;	0
TR2	21454	101.15	1549.7	1549.7	2	1.74097	P10911	MCF2_HUMAN	Proto-oncogene DBL	458	467	TWRQNQSNLK	T1dEN5GlcNAcK10dE	462	N2H8F0S0	01Y41Y41M(31M21M)61M(31M21M)61M21M	Mannose	88.91	2	N,0;	0
TR1	19744	92.72	1146.82	1146.81	3	9.0061	P02751	FINC_HUMAN	Fibronectin	535	550	HEEGHMLNCTCFGQGR	H1dEN8GlcNAcC9CamC11Cam	542	N4H3F1S0	01Y(61F)41Y41M(31M41Y)61M61Y	Complex	88.82	1	N,0;	0
TR3	10034	45.24	1298.55	1298.55	2	0.00576967	O15438	MRP3_HUMAN	Canalicular multispecific organic anion transporter 2	1005	1011	QNNTSLR	Q1dEN3GlcNAc	1007	N2H8F0S0	01Y41Y41M(31M21M)61M(31M21M)61M21M	Mannose	88.78	1	N,0;	1	iI2-3-B/Y,C/Z,
TR3	10034	45.24	1298.55	1298.55	2	0.00576967	O15438	MRP3_HUMAN	Canalicular multispecific organic anion transporter 2	1005	1011	QNNTSLR	Q1dEN2GlcNAc	1006	N2H8F0S0	01Y41Y41M(31M21M)61M(31M21M)61M21M	Mannose	88.78	1	N,0;	1	iI2-3-B/Y,C/Z,
TR3	10034	45.24	1298.55	1298.54	2	4.31522	Q07912	ACK1_HUMAN	Activated CDC42 kinase 1	28	34	DDLNVTR	D1dEN4GlcNAc	31	N2H8F0S0	01Y41Y41M(31M21M)61M(31M21M)61M21M	Mannose	88.78	1	N,1;	1	iI2-3-B/Y,C/Z,
TR1	17939	83.64	1254.09	1254.08	2	3.23475	Q9Y639	NPTN_HUMAN	Neuroplastin	228	235	ANATIEVK	A1dEN2GlcNAcK8dE	229	N2H7F0S0	01Y41Y41M(31M)61M(31M21M)61M21M	Mannose	88.77	1	N,3;	1	iI2-3-B/Y,C/Z,
TR3	19596	91.91	1272.07	1272.06	2	7.48009	P18075	BMP7_HUMAN	Bone morphogenetic protein 7	300	305	SQNRSK	S1dEN3GlcNAcK6dE	302	N2H8F0S0	01Y41Y41M(31M21M)61M(31M21M)61M21M	Mannose	88.76	1	N,0;	2	iI2-3-B/Y,C/Z,02XI4,02XII4,
TR3	19596	91.91	1272.07	1272.06	2	11.8777	P49754	VPS41_HUMAN	Vacuolar protein sorting-associated protein 41 homolog	503	508	KDSQNK	K1dEN5GlcNAcK6dE	507	N2H8F0S0	01Y41Y41M(31M21M)61M(31M21M)61M21M	Mannose	88.76	1	N,1;	2	iI2-3-B/Y,C/Z,02XI4,02XII4,
TR3	19596	91.91	1272.07	1272.06	2	7.48009	O15457	MSH4_HUMAN	MutS protein homolog 4	819	824	NTSRNK	N1GlcNAc@dEK6dE	819	N2H8F0S0	01Y41Y41M(31M21M)61M(31M21M)61M21M	Mannose	88.76	1	N,0;	2	iI2-3-B/Y,C/Z,02XI4,02XII4,
TR3	19051	89.15	885.437	885.426	3	13.0287	P14621	ACYP2_HUMAN	Acylphosphatase-2	79	89	TNFSNEKTISK	T1dEN2GlcNAcK7dEK11dE	80	N2H5F0S0	01Y41Y41M(31M)61M(31M)61M	Mannose	88.75	1	N,0;	21	iI2-3-X15/C,iI2-3-X35/B,BI1,BII1,BIII1,BI2,iI2-3-X45/C,iI2-3-A03/Z,iI2-4-A03/Z,iII2-4-A03/Z,iIII2-3-A03/Z,iI2-4-X25/C,iI3-4-X01/C,iI3-4-B/Y,C/Z,iII3-4-B/Y,C/Z,iIII3-3-B/Y,C/Z,iI2-3-B/Y,C/Z,YI2,iI3III3Y,iII3III3Y,YI3,iI4II4Y,iI4III3Y,iII4III3Y,YI4,YII4,YII
TR2	17426	80.9	961.422	961.418	3	4.1583	Q9NVV4	PAPD1_HUMAN	Poly(A) RNA polymerase, mitochondrial	563	571	GNRTENFTK	G1dEN6GlcNAcK9dE	568	N2H8F0S0	01Y41Y41M(31M21M21M31G)61M(31M)61M	Mannose	88.73	1	N,0;	0
TR2	17426	80.9	961.422	961.418	3	4.1583	Q9NVV4	PAPD1_HUMAN	Poly(A) RNA polymerase, mitochondrial	563	571	GNRTENFTK	G1dEN2GlcNAcK9dE	564	N2H8F0S0	01Y41Y41M(31M21M21M31G)61M(31M)61M	Mannose	88.73	1	N,0;	0
TR3	20275	95.34	1190.52	1190.52	3	2.93238	Q5H9K5	ZMAT1_HUMAN	Zinc finger matrin-type protein 1	520	535	HLSSENNTADHQAGHK	H1dEN6GlcNAcK16dE	525	N2H8F0S0	01Y41Y41M(31M21M)61M(31M21M)61M21M	Mannose	88.71	1	N,1;	0
TR3	19051	89.15	885.437	885.426	3	13.0287	P28069	PIT1_HUMAN	Pituitary-specific positive transcription factor 1	274	285	TSLNQSLFSISK	T1dEN4GlcNAcK12dE	277	N2H5F0S0	01Y41Y41M(31M)61M(31M)61M	Mannose	88.67	1	N,1;	21	iI2-3-X15/C,iI2-3-X35/B,BI1,BII1,BIII1,BI2,iI2-3-X45/C,iI2-3-A03/Z,iI2-4-A03/Z,iII2-4-A03/Z,iIII2-3-A03/Z,iI2-4-X25/C,iI3-4-X01/C,iI3-4-B/Y,C/Z,iII3-4-B/Y,C/Z,iIII3-3-B/Y,C/Z,iI2-3-B/Y,C/Z,YI2,iI3III3Y,iII3III3Y,YI3,iI4II4Y,iI4III3Y,iII4III3Y,YI4,YII4,YII
TR3	19596	91.91	1272.07	1272.06	2	11.8777	Q5VUR7	A20A3_HUMAN	Ankyrin repeat domain-containing protein 20A3	720	726	VNNSTGK	V1dEN3GlcNAcK7dE	722	N2H8F0S0	01Y41Y41M(31M21M)61M(31M21M)61M21M	Mannose	88.6	1	N,0;	2	iI2-3-B/Y,C/Z,02XI4,02XII4,
TR3	19596	91.91	1272.07	1272.06	2	11.8777	Q5VUR7	A20A3_HUMAN	Ankyrin repeat domain-containing protein 20A3	720	726	VNNSTGK	V1dEN2GlcNAcK7dE	721	N2H8F0S0	01Y41Y41M(31M21M)61M(31M21M)61M21M	Mannose	88.6	1	N,0;	2	iI2-3-B/Y,C/Z,02XI4,02XII4,
TR3	19596	91.91	1272.07	1272.06	2	11.8777	Q96QE3	ATAD5_HUMAN	ATPase family AAA domain-containing protein 5	1034	1040	NNSSGIK	N1GlcNAc@dEK7dE	1034	N2H8F0S0	01Y41Y41M(31M21M)61M(31M21M)61M21M	Mannose	88.6	1	N,0;	2	iI2-3-B/Y,C/Z,02XI4,02XII4,
TR1	18973	88.83	1240.06	1240.05	2	11.3705	P07384	CAN1_HUMAN	Calpain-1 catalytic subunit	72	79	DLGPNSSK	D1dEN5GlcNAcK8dE	76	N2H7F0S0	01Y41Y41M(31M)61M(31M21M)61M21M	Mannose	88.58	1	N,0;	1	iI2-3-B/Y,C/Z,
TR3	19596	91.91	1272.07	1272.06	2	11.8777	Q14678	KANK1_HUMAN	KN motif and ankyrin repeat domain-containing protein 1	7	14	VNGSASGK	V1dEN2GlcNAcK8dE	8	N2H8F0S0	01Y41Y41M(31M21M)61M(31M21M)61M21M	Mannose	88.47	1	N,1;	2	iI2-3-B/Y,C/Z,02XI4,02XII4,
TR1	19803	93.02	1313.07	1313.06	2	7.51186	P57075	UBS3A_HUMAN	Ubiquitin-associated and SH3 domain-containing protein A	206	211	LSNLTR	L1dEN3GlcNAc	208	N2H9F0S0	01Y41Y41M(31M21M21M31G)61M(31M21M)61M	Mannose	88.43	1	N,2;	0
TR3	17398	80.89	910.08	910.072	3	8.94653	Q15643	TRIPB_HUMAN	Thyroid receptor-interacting protein 11	918	926	IIEDQNQSK	I1dEN6GlcNAcK9dE	923	N2H7F0S0	01Y41Y41M(31M21M)61M(31M21M)61M	Mannose	88.32	1	N,0;	1	iI2-3-B/Y,C/Z,
TR3	20784	97.87	1273.06	1273.04	2	13.2379	Q92820	GGH_HUMAN	Gamma-glutamyl hydrolase	203	209	NFTMNEK	N1GlcNAc@dEK7dE	203	N2H7F0S0	01Y41Y41M(31M21M)61M(31M21M)61M	Mannose	88.32	1	N,0;	1	iI2-3-B/Y,C/Z,
TR1	16692	77.41	1491.11	1491.1	2	4.86216	Q8NHC8	OR2T6_HUMAN	Olfactory receptor 2T6	1	10	MNENNETLTR	M1dEN5GlcNAc	5	N2H8F0S0	01Y41Y41M(31M21M21M)61M(31M21M)61M	Mannose	88.26	1	N,0;	0
TR1	17623	82.05	887.426	887.422	3	4.85732	Q9UQK1	PPR3C_HUMAN	Protein phosphatase 1 regulatory subunit 3C	175	182	VKNVSFEK	V1dEK2dEN3GlcNAcK8dE	177	N2H7F0S0	01Y41Y41M(31M21M)61M(31M21M)61M	Mannose	88.17	1	N,1;	1	iI2-3-B/Y,C/Z,
TR1	16692	77.41	1491.11	1491.1	2	4.86216	P48307	TFPI2_HUMAN	Tissue factor pathway inhibitor 2	163	173	DEGLCSANVTR	D1dEC5CamN8GlcNAc	170	N2H8F0S0	01Y41Y41M(31M21M21M)61M(31M21M)61M	Mannose	88.13	1	N,1;	0
TR2	20254	95.12	1154.53	1154.51	2	11.3854	O75563	SKAP2_HUMAN	Src kinase-associated phosphoprotein 2	34	39	GENLSK	G1dEN3GlcNAcK6dE	36	N2H7F0S0	01Y41Y41M(31M)61M(31M21M)61M21M	Mannose	88.09	1	N,1;	3	iI2-3-X01/B,iI2-3-B/Z,iI2-3-B/Y,C/Z,
TR2	20254	95.12	1154.53	1154.51	2	11.3854	Q13332	PTPRS_HUMAN	Receptor-type tyrosine-protein phosphatase S	1387	1392	ANDSLK	A1dEN2GlcNAcK6dE	1388	N2H7F0S0	01Y41Y41M(31M)61M(31M21M)61M21M	Mannose	88.09	1	N,1;	3	iI2-3-X01/B,iI2-3-B/Z,iI2-3-B/Y,C/Z,
TR2	20254	95.12	1154.53	1154.51	2	11.3854	Q6DD88	ATLA3_HUMAN	Atlastin-3	310	315	EINGSK	E1dEN3GlcNAcK6dE	312	N2H7F0S0	01Y41Y41M(31M)61M(31M21M)61M21M	Mannose	88.09	1	N,1;	3	iI2-3-X01/B,iI2-3-B/Z,iI2-3-B/Y,C/Z,
TR2	17426	80.9	961.422	961.425	3	-3.37743	Q9NU23	LYRM2_HUMAN	LYR motif-containing protein 2	35	43	QVPNDSDRK	Q1dEN4GlcNAcK9dE	38	N2H8F0S0	01Y41Y41M(31M21M21M)61M(31M21M)61M	Mannose	88	2	N,0;	0
TR2	17426	80.9	961.422	961.425	3	-3.37743	Q9NU23	LYRM2_HUMAN	LYR motif-containing protein 2	35	43	QVPNDSDRK	Q1dEN4GlcNAcK9dE	38	N2H8F0S0	01Y41Y41M(31M21M)61M(31M21M)61M21M	Mannose	88	2	N,0;	1	iI2-3-B/Y,C/Z,
TR2	17426	80.9	961.422	961.426	3	-4.78678	Q13613	MTMR1_HUMAN	Myotubularin-related protein 1	239	247	QGLPNESWK	Q1dEN5GlcNAcK9dE	243	N2H8F0S0	01Y41Y41M(31M21M21M)61M(31M21M)61M	Mannose	88	2	N,0;	0
TR2	17426	80.9	961.422	961.426	3	-4.78678	Q13613	MTMR1_HUMAN	Myotubularin-related protein 1	239	247	QGLPNESWK	Q1dEN5GlcNAcK9dE	243	N2H8F0S0	01Y41Y41M(31M21M)61M(31M21M)61M21M	Mannose	88	2	N,0;	1	iI2-3-B/Y,C/Z,
TR3	17320	80.5	961.421	961.419	3	2.40219	Q92817	EVPL_HUMAN	Envoplakin	1886	1895	GLIENTSTQR	G1dEN5GlcNAc	1890	N2H8F0S0	01Y41Y41M(31M21M21M)61M(31M21M)61M	Mannose	87.94	2	N,0;	0
TR3	17320	80.5	961.421	961.419	3	2.40219	Q92817	EVPL_HUMAN	Envoplakin	1886	1895	GLIENTSTQR	G1dEN5GlcNAc	1890	N2H8F0S0	01Y41Y41M(31M21M)61M(31M21M)61M21M	Mannose	87.94	2	N,0;	0
TR2	26624	125.41	1030.12	1030.12	3	2.29751	Q99538	LGMN_HUMAN	Legumain	165	175	DLNETIHYMYK	D1dEN3GlcNAcK11dE	167	N2H7F0S0	01Y41Y41M(31M)61M(31M21M)61M21M	Mannose	87.92	1	N,1;	4	iI2-3-X15/C,iI2-3-X35/B,iI2-3-X45/C,iI2-3-B/Y,C/Z,
TR1	11726	53.88	973.802	973.799	3	3.08361	Q9UBV2	SE1L1_HUMAN	Protein sel-1 homolog 1	193	200	ILNGSNKK	I1dEN3GlcNAcK7dEK8dE	195	N2H9F0S0	01Y41Y41M(31M21M21M31G)61M(31M21M)61M	Mannose	87.87	1	N,1;	0
TR2	11558	52.71	1193.03	1193.02	2	8.9864	Q7L985	LIGO2_HUMAN	Leucine-rich repeat and immunoglobulin-like domain-containing nogo receptor-interacting protein 2	508	513	FLYANR	F1dEN5GlcNAc	512	N2H7F0S0	01Y41Y41M(31M21M)61M(31M21M)61M	Mannose	87.86	1	N,0;	0
TR1	17294	80.4	1385.13	1385.11	2	11.5496	P10915	HPLN1_HUMAN	Hyaluronan and proteoglycan link protein 1	54	62	GGNVTLPCK	G1dEN3GlcNAcC8CamK9dE	56	N2H8F0S0	01Y41Y41M(31M21M)61M(31M21M)61M21M	Mannose	87.85	1	N,1;	1	iI2-3-B/Y,C/Z,
TR1	17074	79.29	1015.44	1015.44	3	6.48835	Q9NVV4	PAPD1_HUMAN	Poly(A) RNA polymerase, mitochondrial	563	571	GNRTENFTK	G1dEN2GlcNAcK9dE	564	N2H9F0S0	01Y41Y41M(31M21M21M31G)61M(31M21M)61M	Mannose	87.81	1	N,0;	0
TR1	17074	79.29	1015.44	1015.44	3	6.48835	Q9NVV4	PAPD1_HUMAN	Poly(A) RNA polymerase, mitochondrial	563	571	GNRTENFTK	G1dEN6GlcNAcK9dE	568	N2H9F0S0	01Y41Y41M(31M21M21M31G)61M(31M21M)61M	Mannose	87.81	1	N,0;	0
TR1	18819	88.06	885.435	885.437	3	-1.83999	O75051	PLXA2_HUMAN	Plexin-A2	1166	1178	GKNLCPPASGGAK	G1dEK2dEN3GlcNAcC5CamK13dE	1168	N2H5F0S0	01Y41Y41M(31M)61M(31M)61M	Mannose	87.8	1	N,0;	26	03AI2,iI2-3-X15/C,iI2-3-X35/B,BI1,BII1,BIII1,BI2,iI2-3-X45/C,iI2-3-A34/Y,iI2-3-A03/Z,iI2-4-A03/Z,iII2-4-A03/Z,iIII2-3-A03/Z,iI2-4-X25/C,iI3-4-X01/C,iII3-4-X12/B,iIII3-3-X12/B,iI2-3-B/Y,C/Z,YI2,iI3III3Y,iII3III3Y,YI3,02XI1,iI4II4Y,iI4III3Y,iII4III3Y,YI1,YI
TR1	17167	79.76	1381.12	1381.1	2	17.6633	Q5JNZ3	ZN311_HUMAN	Zinc finger protein 311	540	547	SNLTNHRR	S1dEN2GlcNAc	541	N2H8F0S0	01Y41Y41M(31M21M)61M(31M21M)61M21M	Mannose	87.69	1	N,0;	1	iI2-3-B/Y,C/Z,
TR1	17075	79.3	1018.12	1018.11	3	4.66215	P08151	GLI1_HUMAN	Zinc finger protein GLI1	341	350	AFSNASDRAK	A1dEN4GlcNAcK10dE	344	N2H9F0S0	01Y41Y41M(31M21M21M)61M(31M21M)61M21M	Mannose	87.6	1	N,0;	1	iI2-3-X25/B,
TR1	13292	61.3	1260.53	1260.53	2	2.32625	Q8WXA9	SREK1_HUMAN	Splicing regulatory glutamine/lysine-rich protein 1	221	226	SHNRSR	S1dEN3GlcNAc	223	N2H8F0S0	01Y41Y41M(31M21M21M31G)61M(31M)61M	Mannose	87.56	1	N,0;	0
TR1	13292	61.3	1260.53	1260.53	2	2.32625	Q8WXA9	SREK1_HUMAN	Splicing regulatory glutamine/lysine-rich protein 1	219	224	SRSHNR	S1dEN5GlcNAc	223	N2H8F0S0	01Y41Y41M(31M21M21M31G)61M(31M)61M	Mannose	87.56	1	N,0;	0
TR1	18465	86.28	1579.67	1579.68	2	-4.23472	Q92564	DCNL4_HUMAN	DCN1-like protein 4	185	194	SFLNDSTNFK	S1dEN4GlcNAcK10dE	188	N2H9F0S0	01Y41Y41M(31M21M21M)61M(31M21M)61M21M	Mannose	87.54	1	N,0;	0
TR2	19504	91.34	1137	1136.99	2	5.99945	O94851	MICA2_HUMAN	[F-actin]-monooxygenase MICAL2	507	512	SVNLSR	S1dEN3GlcNAc	509	N2H7F0S0	01Y41Y41M(31M21M)61M(31M21M)61M	Mannose	87.5	1	N,0;	1	iI2-3-B/Y,C/Z,
TR2	19504	91.34	1137	1136.99	2	5.99945	Q9Y252	RNF6_HUMAN	E3 ubiquitin-protein ligase RNF6	287	292	SNVTVR	S1dEN2GlcNAc	288	N2H7F0S0	01Y41Y41M(31M21M)61M(31M21M)61M	Mannose	87.5	1	N,0;	1	iI2-3-B/Y,C/Z,
TR2	19504	91.34	1137	1137	2	-2.13517	O75592	MYCB2_HUMAN	E3 ubiquitin-protein ligase MYCBP2	2826	2831	TLPANR	T1dEN5GlcNAc	2830	N2H7F0S0	01Y41Y41M(31M21M)61M(31M21M)61M	Mannose	87.5	1	N,0;	1	iI2-3-B/Y,C/Z,
TR2	11506	52.46	932.733	932.729	3	3.79097	Q92545	TM131_HUMAN	Transmembrane protein 131	942	948	FTPVHNR	F1dEN6GlcNAc	947	N2H9F0S0	01Y41Y41M(31M21M21M)61M(31M21M)61M21M	Mannose	87.47	1	N,2;	0
TR1	17693	82.4	1044.13	1044.14	3	-4.51356	P13725	ONCM_HUMAN	Oncostatin-M	208	218	VFSKWGESPNR	V1dEK4dEN10GlcNAc	217	N2H8F0S0	01Y41Y41M(31M21M)61M(31M21M)61M21M	Mannose	87.42	2	N,1;	0
TR1	17693	82.4	1044.13	1044.14	3	-4.51356	P13725	ONCM_HUMAN	Oncostatin-M	208	218	VFSKWGESPNR	V1dEK4dEN10GlcNAc	217	N2H8F0S0	01Y41Y41M(31M21M21M31G)61M(31M)61M	Mannose	87.42	2	N,1;	0
TR3	17929	83.53	1377.6	1377.6	2	-0.563465	A4UGR9-4	XIRP2_HUMAN	Isoform 4 of Xin actin-binding repeat-containing protein 2	477	484	WNCKNQSR	W1dEC3CamK4dEN5GlcNAc	481	N2H7F0S0	01Y41Y41M(31M21M)61M(31M21M)61M	Mannose	87.38	1	N,0;	1	iI2-3-B/Y,C/Z,
TR2	17489	81.22	910.081	910.072	3	9.68426	Q8TEP8	CE192_HUMAN	Centrosomal protein of 192 kDa	871	880	ENNSAVVDVK	E1dEN2GlcNAcK10dE	872	N2H7F0S0	01Y41Y41M(31M)61M(31M21M)61M21M	Mannose	87.32	1	N,0;	4	iI2-3-X15/C,iI2-3-X35/B,iI2-3-X45/C,iI2-3-B/Y,C/Z,
TR1	17074	79.29	1015.44	1015.43	3	8.64803	Q5M7Z0	RNFT1_HUMAN	E3 ubiquitin-protein ligase RNFT1	34	42	YLRAMQANR	Y1dEN8GlcNAc	41	N2H9F0S0	01Y41Y41M(31M21M21M)61M(31M21M)61M21M	Mannose	87.28	1	N,1;	0
TR1	17278	80.32	1304.1	1304.1	2	-3.01349	Q92997	DVL3_HUMAN	Segment polarity protein dishevelled homolog DVL-3	158	166	LNGTAKGER	L1dEN2GlcNAcK6dE	159	N2H7F0S0	01Y41Y41M(31M21M)61M(31M21M)61M	Mannose	87.25	1	N,0;	1	iI2-3-B/Y,C/Z,
TR1	17696	82.42	1458.62	1458.62	2	4.01571	Q8NE63	HIPK4_HUMAN	Homeodomain-interacting protein kinase 4	497	506	SDSNFSNLIR	S1dEN4GlcNAc	500	N2H8F0S0	01Y41Y41M(31M21M21M31G)61M(31M)61M	Mannose	87.2	1	N,0;	0
TR2	15220	70.15	824.752	824.752	3	-0.664504	Q13003	GRIK3_HUMAN	Glutamate receptor ionotropic, kainate 3	378	387	IVFNKTSGLR	I1dEN4GlcNAcK5dE	381	N2H5F0S0	01Y41Y41M(31M)61M(31M)61M	Mannose	87.14	1	N,1;	18	iI2-3-X15/C,iI2-3-X35/B,BI1,BII1,BIII1,BI2,iI2-3-X45/C,iI2-3-B/Y,C/Z,YI2,iI3III3Y,iII3III3Y,YI3,iI4II4Y,iI4III3Y,iII4III3Y,YI1,YI4,YII4,YIII3,YI2,iI3III3Y,iII3III3Y,YI3,iI4II4Y,iI4III3Y,iII4III3Y,YI4,YII4,YIII3,YI1,
TR3	17929	83.53	1377.6	1377.59	2	0.868742	Q9UQ84	EXO1_HUMAN	Exonuclease 1	364	373	SANVSSIWHR	S1dEN3GlcNAc	366	N2H7F0S0	01Y41Y41M(31M21M)61M(31M21M)61M	Mannose	87.05	1	N,0;	1	iI2-3-B/Y,C/Z,
TR3	19179	89.8	1240.06	1240.04	2	12.0781	Q8NHY6	ZFP28_HUMAN	Zinc finger protein 28 homolog	375	381	TYNKSGR	T1dEN3GlcNAcK4dE	377	N2H7F0S0	01Y41Y41M(31M)61M(31M21M)61M21M	Mannose	87	1	N,0;	1	iI2-3-B/Y,C/Z,
TR1	17282	80.34	1068.47	1068.46	3	4.89299	P18462	1A25_HUMAN	HLA class I histocompatibility antigen, A-25 alpha chain	108	121	YYNQSEDGSHTIQR	Y1dEN3GlcNAc	110	N4H3F1S0	01Y(61F)41Y41M(31M41Y)61M61Y	Complex	86.96	1	N,0;	0
TR1	17200	79.93	968.753	968.753	3	0.205132	O60487	MPZL2_HUMAN	Myelin protein zero-like protein 2	34	44	VLEAVNGTDAR	V1dEN6GlcNAc	39	N2H8F0S0	01Y41Y41M(31M21M)61M(31M21M)61M21M	Mannose	86.91	1	N,1;	1	iI2-3-B/Y,C/Z,
TR3	19596	91.91	1272.07	1272.06	2	11.8777	Q96QE3	ATAD5_HUMAN	ATPase family AAA domain-containing protein 5	1034	1040	NNSSGIK	N1dEN2GlcNAcK7dE	1035	N2H8F0S0	01Y41Y41M(31M21M)61M(31M21M)61M21M	Mannose	86.66	1	N,0;	2	iI2-3-B/Y,C/Z,02XI4,02XII4,
TR1	19840	93.2	1232.54	1232.53	2	11.6157	Q9Y4C8	RBM19_HUMAN	Probable RNA-binding protein 19	327	332	NAHGNK	N1dEN5GlcNAcK6dE	331	N2H8F0S0	01Y41Y41M(31M21M21M)61M(31M21M)61M	Mannose	86.66	1	N,0;	0
TR3	17378	80.79	964.098	964.101	3	-3.66518	Q96PD2	DCBD2_HUMAN	Discoidin, CUB and LCCL domain-containing protein 2	516	525	NTTVTPNVTK	N1GlcNAc@dEK10dE	516	N2H8F0S0	01Y41Y41M(31M21M21M)61M(31M21M)61M	Mannose	86.6	1	N,0;	0
TR3	20225	95.08	1236.05	1236.06	2	-3.44389	Q96RV3	PCX1_HUMAN	Pecanex-like protein 1	1091	1096	NLTATK	N1GlcNAc@dEK6dE	1091	N2H8F0S0	01Y41Y41M(31M21M21M)61M(31M21M)61M	Mannose	86.54	1	N,0;	0
TR2	10120	45.65	865.699	865.699	3	-0.00969231	Q15149	PLEC_HUMAN	Plectin	785	791	NTNMTAK	N1dEN3GlcNAcK7dE	787	N2H8F0S0	01Y41Y41M(31M21M21M31G)61M(31M)61M	Mannose	86.47	2	N,1;	0
TR2	19190	89.76	885.435	885.428	3	7.5688	Q14674	ESPL1_HUMAN	Separin	1330	1341	LNNTSQKGLEGR	L1dEN3GlcNAcK7dE	1332	N2H5F0S0	01Y41Y41M(31M)61M(31M)61M	Mannose	86.44	1	N,0;	22	03AI2,iI2-3-X15/C,iI2-3-X35/B,BI1,BII1,BIII1,BI2,iI2-3-X45/C,iI2-3-A03/Z,iI2-4-A03/Z,iII2-4-A03/Z,iIII2-3-A03/Z,iI3-4-X01/C,iI2-3-B/Y,C/Z,YI2,iI3III3Y,iII3III3Y,YI3,02XI1,iI4II4Y,iI4III3Y,iII4III3Y,YI1,YI4,YII4,YIII3,YI2,iI3III3Y,iII3III3Y,YI3,iI4II4Y,iI4
TR2	19190	89.76	885.435	885.428	3	7.5688	Q14674	ESPL1_HUMAN	Separin	1330	1341	LNNTSQKGLEGR	L1dEN2GlcNAcK7dE	1331	N2H5F0S0	01Y41Y41M(31M)61M(31M)61M	Mannose	86.44	1	N,0;	22	03AI2,iI2-3-X15/C,iI2-3-X35/B,BI1,BII1,BIII1,BI2,iI2-3-X45/C,iI2-3-A03/Z,iI2-4-A03/Z,iII2-4-A03/Z,iIII2-3-A03/Z,iI3-4-X01/C,iI2-3-B/Y,C/Z,YI2,iI3III3Y,iII3III3Y,YI3,02XI1,iI4II4Y,iI4III3Y,iII4III3Y,YI1,YI4,YII4,YIII3,YI2,iI3III3Y,iII3III3Y,YI3,iI4II4Y,iI4
TR2	17426	80.9	961.422	961.426	3	-4.5746	Q9NY74	ETAA1_HUMAN	Ewing's tumor-associated antigen 1	528	535	YSNEQKNK	Y1dEK6dEN7GlcNAcK8dE	534	N2H8F0S0	01Y41Y41M(31M21M21M)61M(31M21M)61M	Mannose	86.43	2	N,1;	0
TR2	17426	80.9	961.422	961.426	3	-4.5746	Q9NY74	ETAA1_HUMAN	Ewing's tumor-associated antigen 1	528	535	YSNEQKNK	Y1dEK6dEN7GlcNAcK8dE	534	N2H8F0S0	01Y41Y41M(31M21M)61M(31M21M)61M21M	Mannose	86.43	2	N,1;	1	iI2-3-B/Y,C/Z,
TR1	11726	53.88	973.802	973.799	3	3.08361	Q86WJ1	CHD1L_HUMAN	Chromodomain-helicase-DNA-binding protein 1-like	458	465	IGQNKSVK	I1dEN4GlcNAcK5dEK8dE	461	N2H9F0S0	01Y41Y41M(31M21M21M)61M(31M21M)61M21M	Mannose	86.41	1	N,1;	0
TR1	11726	53.88	973.802	973.799	3	3.08361	Q01780	EXOSX_HUMAN	Exosome component 10	858	865	IKQSVGNK	I1dEK2dEN7GlcNAcK8dE	864	N2H9F0S0	01Y41Y41M(31M21M21M)61M(31M21M)61M21M	Mannose	86.41	1	N,1;	0
TR2	18138	84.48	1335.11	1335.1	2	9.34137	P05556	ITB1_HUMAN	Integrin beta-1	92	98	NKNVTNR	N1dEK2dEN6GlcNAc	97	N2H8F0S0	01Y41Y41M(31M21M)61M(31M21M)61M21M	Mannose	86.41	1	N,0;	0
TR2	18138	84.48	1335.11	1335.1	2	9.34137	P05556	ITB1_HUMAN	Integrin beta-1	92	98	NKNVTNR	N1dEK2dEN3GlcNAc	94	N2H8F0S0	01Y41Y41M(31M21M)61M(31M21M)61M21M	Mannose	86.41	1	N,0;	0
TR3	17103	79.4	888.417	888.415	4	3.15776	Q16880	CGT_HUMAN	2-hydroxyacylsphingosine 1-beta-galactosyltransferase	429	443	LSEIHKDQPGHPVNR	L1dEK6dEN14GlcNAc	442	N2H8F0S0	01Y41Y41M(31M21M21M)61M(31M21M)61M	Mannose	86.37	1	N,1;	0
TR1	13980	64.52	896.114	896.12	3	-6.8055	Q9NUA8	ZBT40_HUMAN	Zinc finger and BTB domain-containing protein 40	83	92	LPVGKHNFSK	L1dEK5dEN7GlcNAcK10dE	89	N2H6F0S0	01Y41Y41M(31M)61M(31M21M)61M	Mannose	86.35	1	N,0;	3	iI2-3-X15/C,iI2-3-X35/B,iI2-3-X45/C,
TR2	17426	80.9	961.422	961.428	3	-6.13789	Q96M42	CU129_HUMAN	Putative uncharacterized protein encoded by LINC00479	95	104	VNYSRGLGPR	V1dEN2GlcNAc	96	N2H8F0S0	01Y41Y41M(31M21M21M)61M(31M21M)61M	Mannose	86.32	2	N,1;	0
TR2	17426	80.9	961.422	961.428	3	-6.13789	Q96M42	CU129_HUMAN	Putative uncharacterized protein encoded by LINC00479	95	104	VNYSRGLGPR	V1dEN2GlcNAc	96	N2H8F0S0	01Y41Y41M(31M21M)61M(31M21M)61M21M	Mannose	86.32	2	N,1;	1	iI2-3-B/Y,C/Z,
TR2	26542	125.02	1107.16	1107.16	3	6.25288	Q9BU23	LMF2_HUMAN	Lipase maturation factor 2	614	627	SANSTLAQALHWTR	S1dEN3GlcNAc	616	N2H8F0S0	01Y41Y41M(31M21M21M31G)61M(31M)61M	Mannose	86.19	1	N,1;	0
TR1	17278	80.32	1304.1	1304.1	2	1.02532	Q9BRR8	GPTC1_HUMAN	G patch domain-containing protein 1	411	418	HQLNASKR	H1dEN4GlcNAcK7dE	414	N2H7F0S0	01Y41Y41M(31M21M21M)61M(31M)61M	Mannose	86.15	2	N,0;	1	iI2-3-B/Y,C/Z,iIII2-3-B/Y,C/Z,
TR1	17278	80.32	1304.1	1304.1	2	1.02532	Q9BRR8	GPTC1_HUMAN	G patch domain-containing protein 1	411	418	HQLNASKR	H1dEN4GlcNAcK7dE	414	N2H7F0S0	01Y41Y41M(31M)61M(31M21M)61M21M	Mannose	86.15	2	N,0;	2	iI2-3-B/Z,iI2-3-B/Y,C/Z,
TR2	19434	90.98	1218.03	1218.01	2	11.4543	Q16555	DPYL2_HUMAN	Dihydropyrimidinase-related protein 2	566	572	ANITSLG	A1dEN2GlcNAc	567	N2H8F0S0	01Y41Y41M(31M21M)61M(31M21M)61M21M	Mannose	86.04	1	N,1;	1	iI2-3-B/Y,C/Z,
TR2	19434	90.98	1218.03	1218.01	2	11.4543	Q9NV06	DCA13_HUMAN	DDB1- and CUL4-associated factor 13	354	359	ANASEK	A1dEN2GlcNAcK6dE	355	N2H8F0S0	01Y41Y41M(31M21M)61M(31M21M)61M21M	Mannose	86.04	1	N,1;	1	iI2-3-B/Y,C/Z,
TR3	16753	77.65	1291.56	1291.55	2	5.19538	P78357	CNTP1_HUMAN	Contactin-associated protein 1	840	846	VELNTSR	V1dEN4GlcNAc	843	N2H8F0S0	01Y41Y41M(31M21M21M)61M(31M21M)61M	Mannose	85.96	2	N,1;	0
TR3	16753	77.65	1291.56	1291.55	2	5.19538	P78357	CNTP1_HUMAN	Contactin-associated protein 1	840	846	VELNTSR	V1dEN4GlcNAc	843	N2H8F0S0	01Y41Y41M(31M21M)61M(31M21M)61M21M	Mannose	85.96	2	N,1;	0
TR3	16753	77.65	1291.56	1291.55	2	5.19538	Q8N3K9	CMYA5_HUMAN	Cardiomyopathy-associated protein 5	1361	1367	LDSNLTR	L1dEN4GlcNAc	1364	N2H8F0S0	01Y41Y41M(31M21M21M)61M(31M21M)61M	Mannose	85.96	2	N,1;	0
TR3	16753	77.65	1291.56	1291.55	2	5.19538	Q8N3K9	CMYA5_HUMAN	Cardiomyopathy-associated protein 5	1361	1367	LDSNLTR	L1dEN4GlcNAc	1364	N2H8F0S0	01Y41Y41M(31M21M)61M(31M21M)61M21M	Mannose	85.96	2	N,1;	0
TR1	19803	93.02	1313.07	1313.06	2	7.51186	P57075	UBS3A_HUMAN	Ubiquitin-associated and SH3 domain-containing protein A	206	211	LSNLTR	L1dEN3GlcNAc	208	N2H9F0S0	01Y41Y41M(31M21M21M)61M(31M21M)61M21M	Mannose	85.94	1	N,2;	0
TR1	17074	79.29	1015.44	1015.43	3	7.35005	O15530	PDPK1_HUMAN	3-phosphoinositide-dependent protein kinase 1	513	521	TFFVHTPNR	T1dEN8GlcNAc	520	N2H9F0S0	01Y41Y41M(31M21M21M31G)61M(31M21M)61M	Mannose	85.93	1	N,0;	0
TR1	17278	80.32	1304.1	1304.1	2	1.27683	P54289	CA2D1_HUMAN	Voltage-dependent calcium channel subunit alpha-2/delta-1	320	328	DAVNNITAK	D1dEN5GlcNAcK9dE	324	N2H7F0S0	01Y41Y41M(31M21M21M)61M(31M)61M	Mannose	85.92	2	N,0;	1	iI2-3-B/Y,C/Z,iIII2-3-B/Y,C/Z,
TR1	17278	80.32	1304.1	1304.1	2	1.27683	P54289	CA2D1_HUMAN	Voltage-dependent calcium channel subunit alpha-2/delta-1	320	328	DAVNNITAK	D1dEN5GlcNAcK9dE	324	N2H7F0S0	01Y41Y41M(31M)61M(31M21M)61M21M	Mannose	85.92	2	N,0;	2	iI2-3-B/Z,iI2-3-B/Y,C/Z,
TR1	14032	64.77	879.104	879.099	3	5.3904	Q99996	AKAP9_HUMAN	A-kinase anchor protein 9	1030	1040	GAEGSVSKVNK	G1dEK8dEN10GlcNAcK11dE	1039	N2H6F0S0	01Y41Y41M(31M21M)61M(31M)61M	Mannose	85.9	2	N,0;	1	iI2-3-B/Y,C/Z,
TR1	14032	64.77	879.104	879.099	3	5.3904	Q99996	AKAP9_HUMAN	A-kinase anchor protein 9	1030	1040	GAEGSVSKVNK	G1dEK8dEN10GlcNAcK11dE	1039	N2H6F0S0	01Y41Y41M(31M)61M(31M21M)61M	Mannose	85.9	2	N,0;	3	iI2-3-X15/C,iI2-3-X45/C,iI2-3-B/Y,C/Z,
TR2	10186	45.95	1219.03	1219.02	2	3.68391	Q8IYU4	UBQLN_HUMAN	Ubiquilin-like protein	25	32	NISSSATR	N1GlcNAc@dE	25	N2H7F0S0	01Y41Y41M(31M21M21M)61M(31M)61M	Mannose	85.82	2	N,0;	1	iI2-3-B/Y,C/Z,iIII2-3-B/Y,C/Z,
TR1	17074	79.29	1015.44	1015.43	3	9.10104	Q53EZ4-2	CEP55_HUMAN	Isoform 2 of Centrosomal protein of 55 kDa	390	400	NNTVGILETAS	N1GlcNAc@dE	390	N2H9F0S0	01Y41Y41M(31M21M21M31G)61M(31M21M)61M	Mannose	85.74	1	N,0;	0
TR3	11364	51.86	1274.05	1274.05	2	4.96337	O95714	HERC2_HUMAN	E3 ubiquitin-protein ligase HERC2	3741	3747	LNLASNR	L1dEN6GlcNAc	3746	N2H8F0S0	01Y41Y41M(31M21M)61M(31M21M)61M21M	Mannose	85.67	1	N,0;	0
TR3	11364	51.86	1274.05	1274.05	2	4.96337	Q32P28	P3H1_HUMAN	Prolyl 3-hydroxylase 1	465	471	LLNGSQR	L1dEN3GlcNAc	467	N2H8F0S0	01Y41Y41M(31M21M)61M(31M21M)61M21M	Mannose	85.67	1	N,0;	0
TR1	17623	82.05	887.426	887.418	3	8.89828	Q96HW7	INT4_HUMAN	Integrator complex subunit 4	437	445	KISNNITLR	K1dEN5GlcNAc	441	N2H7F0S0	01Y41Y41M(31M21M21M)61M(31M)61M	Mannose	85.64	2	N,1;	0
TR1	17623	82.05	887.426	887.418	3	8.89828	Q96HW7	INT4_HUMAN	Integrator complex subunit 4	437	445	KISNNITLR	K1dEN5GlcNAc	441	N2H7F0S0	01Y41Y41M(31M)61M(31M21M)61M21M	Mannose	85.64	2	N,1;	4	iI2-3-X15/C,iI2-3-X35/B,iI2-3-X45/C,iI2-3-B/Y,C/Z,
TR2	19317	90.4	1031.1	1031.09	3	4.70706	P49454	CENPF_HUMAN	Centromere protein F	1112	1122	SEMTDNQNNSK	S1dEN8GlcNAcK11dE	1119	N2H8F0S0	01Y41Y41M(31M21M)61M(31M21M)61M21M	Mannose	85.61	1	N,1;	1	iI2-3-B/Y,C/Z,
TR1	18750	87.71	939.456	939.444	3	13.0009	Q8IVC4	ZN584_HUMAN	Zinc finger protein 584	29	39	EEWGLLNVTQK	E1dEN7GlcNAcK11dE	35	N2H6F0S0	01Y41Y41M(31M21M)61M(31M)61M	Mannose	85.53	1	N,0;	2	iI2-3-A34/Y,iI2-3-B/Y,C/Z,
TR1	19916	93.59	1170.51	1170.52	2	-2.89376	Q8IVV2	LOXH1_HUMAN	Lipoxygenase homology domain-containing protein 1	1293	1299	SENRTNK	S1dEN3GlcNAcK7dE	1295	N2H6F0S0	01Y41Y41M(31M)61M(31M21M)61M	Mannose	85.51	1	N,0;	1	iI2-3-B/Y,C/Z,
TR1	19916	93.59	1170.51	1170.51	2	-0.0762019	Q70EL2	UBP45_HUMAN	Ubiquitin carboxyl-terminal hydrolase 45	184	190	CRNLSVR	C1dE@CamN3GlcNAc	186	N2H6F0S0	01Y41Y41M(31M)61M(31M21M)61M	Mannose	85.51	1	N,0;	1	iI2-3-B/Y,C/Z,
TR2	19504	91.34	1137	1136.99	2	5.99945	P50851	LRBA_HUMAN	Lipopolysaccharide-responsive and beige-like anchor protein	1215	1220	ATNLTR	A1dEN3GlcNAc	1217	N2H7F0S0	01Y41Y41M(31M21M)61M(31M21M)61M	Mannose	85.46	1	N,1;	1	iI2-3-B/Y,C/Z,
TR1	19916	93.59	1170.51	1170.51	2	1.88533	O15374	MOT5_HUMAN	Monocarboxylate transporter 5	202	209	SENNSGIK	S1dEN3GlcNAcK8dE	204	N2H6F0S0	01Y41Y41M(31M)61M(31M21M)61M	Mannose	85.38	1	N,0;	1	iI2-3-B/Y,C/Z,
TR1	13292	61.3	1260.53	1260.53	2	2.32625	Q9NXE8	CWC25_HUMAN	Pre-mRNA-splicing factor CWC25 homolog	256	261	NHSRSR	N1GlcNAc@dE	256	N2H8F0S0	01Y41Y41M(31M21M21M31G)61M(31M)61M	Mannose	85.31	1	N,0;	0
TR1	17074	79.29	1015.44	1015.44	3	-0.647505	Q9NU23	LYRM2_HUMAN	LYR motif-containing protein 2	35	43	QVPNDSDRK	Q1dEN4GlcNAcK9dE	38	N2H9F0S0	01Y41Y41M(31M21M21M31G)61M(31M21M)61M	Mannose	85.29	1	N,0;	0
TR1	17074	79.29	1015.44	1015.43	3	11.2627	Q9Y487	VPP2_HUMAN	V-type proton ATPase 116 kDa subunit a isoform 2	437	445	LNQSQEIMR	L1dEN2GlcNAc	438	N2H9F0S0	01Y41Y41M(31M21M21M31G)61M(31M21M)61M	Mannose	85.29	1	N,0;	0
TR2	17410	80.82	1445.64	1445.65	2	-5.07988	Q70Z35	PREX2_HUMAN	Phosphatidylinositol 3,4,5-trisphosphate-dependent Rac exchanger 2 protein	973	981	ENKSSEQGK	E1dEN2GlcNAcK3dEK9dE	974	N2H8F0S0	01Y41Y41M(31M21M)61M(31M21M)61M21M	Mannose	85.28	1	N,0;	0
TR2	21454	101.15	1549.7	1549.7	2	5.5514	Q9UPQ4	TRI35_HUMAN	Tripartite motif-containing protein 35	71	81	TNHTLNNLVEK	T1dEN2GlcNAcK11dE	72	N2H8F0S0	01Y41Y41M(31M21M21M31G)61M(31M)61M	Mannose	85.21	1	N,0;	0
TR2	21454	101.15	1549.7	1549.7	2	1.92036	Q8WZ42	TITIN_HUMAN	Titin	25088	25098	AYANVSSKCSK	A1dEN4GlcNAcK8dEC9CamK11dE	25091	N2H8F0S0	01Y41Y41M(31M21M21M31G)61M(31M)61M	Mannose	85.21	1	N,0;	0
TR1	17294	80.4	1385.13	1385.11	2	11.5496	P10915	HPLN1_HUMAN	Hyaluronan and proteoglycan link protein 1	54	62	GGNVTLPCK	G1dEN3GlcNAcC8CamK9dE	56	N2H8F0S0	01Y41Y41M(31M21M21M)61M(31M21M)61M	Mannose	85.18	1	N,1;	0
TR1	21339	100.69	1008.46	1008.46	3	7.01223	Q15165	PON2_HUMAN	Serum paraoxonase/arylesterase 2	250	259	HTNMNLTQLK	H1dEN5GlcNAcK10dE	254	N2H8F0S0	01Y41Y41M(31M21M)61M(31M21M)61M21M	Mannose	85.08	1	N,1;	1	iI2-3-B/Y,C/Z,
TR1	19815	93.08	1251.53	1251.53	2	1.49494	Q96A59-3	MALD3_HUMAN	Isoform 3 of MARVEL domain-containing protein 3	121	127	WNITSQR	W1dEN2GlcNAc	122	N2H7F0S0	01Y41Y41M(31M)61M(31M21M)61M21M	Mannose	84.99	1	N,0;	1	iI2-3-B/Y,C/Z,
TR2	21454	101.15	1549.7	1549.7	2	5.5514	Q8IZ21	PHAR4_HUMAN	Phosphatase and actin regulator 4	220	232	TVNLSVTPSPAPR	T1dEN3GlcNAc	222	N2H8F0S0	01Y41Y41M(31M21M21M31G)61M(31M)61M	Mannose	84.97	1	N,0;	0
TR2	30031	141.8	1196.26	1196.25	4	6.19645	P02787	TRFE_HUMAN	Serotransferrin	622	642	QQQHLFGSNVTDCSGNFCLFR	Q1dEC13CamN16GlcNAcC18Cam	637	N4H5F0S2	01Y41Y41M(31M)61M(21Y41L32S)61Y41L32S	Complex	84.83	1	N,0;	7	iI2-3-A25/Z,BIII1,iI2-3-X45/C,iI4-4-X01/B,iI2-3-A03/Z,iI4-4-X45/C,iI4-4-X45/B,
TR2	30031	141.8	1196.26	1196.25	4	6.19645	P02787	TRFE_HUMAN	Serotransferrin	622	642	QQQHLFGSNVTDCSGNFCLFR	Q1dEN9GlcNAcC13CamC18Cam	630	N4H5F0S2	01Y41Y41M(31M)61M(21Y41L32S)61Y41L32S	Complex	84.83	1	N,0;	7	iI2-3-A25/Z,BIII1,iI2-3-X45/C,iI4-4-X01/B,iI2-3-A03/Z,iI4-4-X45/C,iI4-4-X45/B,
TR1	17200	79.93	968.753	968.753	3	-0.232544	Q9Y3M8-2	STA13_HUMAN	Isoform 2 of StAR-related lipid transfer protein 13	39	47	SRVNHTFQR	S1dEN4GlcNAc	42	N2H8F0S0	01Y41Y41M(31M21M)61M(31M21M)61M21M	Mannose	84.82	1	N,1;	1	iI2-3-B/Y,C/Z,
TR1	9684	43.7	904.723	904.723	3	-0.733689	P40222	TXLNA_HUMAN	Alpha-taxilin	247	253	ELQRHNR	E1dEN6GlcNAc	252	N2H8F0S0	01Y41Y41M(31M21M)61M(31M21M)61M21M	Mannose	84.81	1	N,0;	1	iI2-3-B/Y,C/Z,
TR3	11359	51.83	932.732	932.729	3	3.72553	Q92545	TM131_HUMAN	Transmembrane protein 131	942	948	FTPVHNR	F1dEN6GlcNAc	947	N2H9F0S0	01Y41Y41M(31M21M21M31G)61M(31M21M)61M	Mannose	84.81	1	N,1;	0
TR2	17426	80.9	961.422	961.417	3	5.06946	O15530	PDPK1_HUMAN	3-phosphoinositide-dependent protein kinase 1	513	521	TFFVHTPNR	T1dEN8GlcNAc	520	N2H8F0S0	01Y41Y41M(31M21M21M31G)61M(31M)61M	Mannose	84.77	1	N,0;	0
TR1	10179	46.11	1217.03	1217.02	2	6.25532	P05231	IL6_HUMAN	Interleukin-6	69	74	KETCNK	K1dEC4CamN5GlcNAcK6dE	73	N2H7F0S0	01Y41Y41M(31M21M)61M(31M21M)61M	Mannose	84.74	1	N,1;	0
TR2	17426	80.9	961.422	961.421	3	0.275487	P52738	ZN140_HUMAN	Zinc finger protein 140	253	262	AFSRASNLTR	A1dEN7GlcNAc	259	N2H8F0S0	01Y41Y41M(31M21M21M31G)61M(31M)61M	Mannose	84.62	1	N,1;	0
TR1	17200	79.93	968.753	968.753	3	0.205132	Q8IYE0	CC146_HUMAN	Coiled-coil domain-containing protein 146	638	647	NESGVQLIER	N1GlcNAc@dE	638	N2H8F0S0	01Y41Y41M(31M21M)61M(31M21M)61M21M	Mannose	84.61	1	N,0;	1	iI2-3-B/Y,C/Z,
TR2	19028	88.95	1047.49	1047.48	3	13.0127	P14621	ACYP2_HUMAN	Acylphosphatase-2	79	89	TNFSNEKTISK	T1dEN2GlcNAcK7dEK11dE	80	N2H8F0S0	01Y41Y41M(31M21M21M)61M(31M21M)61M	Mannose	84.52	1	N,0;	0
TR2	10230	46.15	1298.05	1298.03	2	10.1685	Q9HC35	EMAL4_HUMAN	Echinoderm microtubule-associated protein-like 4	759	764	NRSDCK	N1GlcNAc@dEC5CamK6dE	759	N2H8F0S0	01Y41Y41M(31M21M21M31G)61M(31M)61M	Mannose	84.51	1	N,0;	0
TR1	17075	79.3	1018.12	1018.12	3	-4.64524	Q70Z35	PREX2_HUMAN	Phosphatidylinositol 3,4,5-trisphosphate-dependent Rac exchanger 2 protein	973	981	ENKSSEQGK	E1dEN2GlcNAcK3dEK9dE	974	N2H9F0S0	01Y41Y41M(31M21M21M31G31G)61M(31M)61M	Mannose	84.49	1	N,0;	0
TR2	19028	88.95	1047.49	1047.48	3	13.0127	P28069	PIT1_HUMAN	Pituitary-specific positive transcription factor 1	274	285	TSLNQSLFSISK	T1dEN4GlcNAcK12dE	277	N2H8F0S0	01Y41Y41M(31M21M21M)61M(31M21M)61M	Mannose	84.44	1	N,1;	0
TR1	15213	70.26	928.439	928.435	3	3.90845	O94901	SUN1_HUMAN	SUN domain-containing protein 1	588	597	NVTHHVSVTK	N1GlcNAc@dEK10dE	588	N2H7F0S0	01Y41Y41M(31M)61M(31M21M)61M21M	Mannose	84.41	1	N,0;	3	iI2-3-X15/C,iI2-3-X45/C,iI2-3-B/Y,C/Z,
TR1	17696	82.42	1458.62	1458.62	2	4.01571	Q8NE63	HIPK4_HUMAN	Homeodomain-interacting protein kinase 4	497	506	SDSNFSNLIR	S1dEN4GlcNAc	500	N2H8F0S0	01Y41Y41M(31M21M21M)61M(31M21M)61M	Mannose	84.4	1	N,0;	0
TR1	19803	93.02	1313.07	1313.07	2	0.467238	Q08AN1	ZN616_HUMAN	Zinc finger protein 616	776	781	LNVTRP	L1dEN2GlcNAc	777	N2H9F0S0	01Y41Y41M(31M21M21M)61M(31M21M)61M21M	Mannose	84.37	2	N,0;	0
TR1	19803	93.02	1313.07	1313.07	2	0.467238	Q08AN1	ZN616_HUMAN	Zinc finger protein 616	776	781	LNVTRP	L1dEN2GlcNAc	777	N2H9F0S0	01Y41Y41M(31M21M21M31G)61M(31M21M)61M	Mannose	84.37	2	N,0;	0
TR1	19803	93.02	1313.07	1313.07	2	0.467238	P78562	PHEX_HUMAN	Phosphate-regulating neutral endopeptidase PHEX	375	380	IPNLSR	I1dEN3GlcNAc	377	N2H9F0S0	01Y41Y41M(31M21M21M)61M(31M21M)61M21M	Mannose	84.37	2	N,0;	0
TR1	19803	93.02	1313.07	1313.07	2	0.467238	P78562	PHEX_HUMAN	Phosphate-regulating neutral endopeptidase PHEX	375	380	IPNLSR	I1dEN3GlcNAc	377	N2H9F0S0	01Y41Y41M(31M21M21M31G)61M(31M21M)61M	Mannose	84.37	2	N,0;	0
TR3	10039	45.27	1379.08	1379.06	2	13.3774	Q9NY74	ETAA1_HUMAN	Ewing's tumor-associated antigen 1	430	437	ANTSPDAR	A1dEN2GlcNAc	431	N2H9F0S0	01Y41Y41M(31M21M21M31G)61M(31M21M)61M	Mannose	84.37	1	N,0;	0
TR3	17398	80.89	910.412	910.418	3	-6.73166	A1KZ92	PXDNL_HUMAN	Peroxidasin-like protein	1158	1166	VFCNLTSVK	V1dEC3CamN4GlcNAcK9dE	1161	N2H7F0S0	01Y41Y41M(31M21M)61M(31M21M)61M	Mannose	84.36	1	N,0;	1	iI2-3-B/Y,C/Z,
TR1	17075	79.3	1018.12	1018.12	3	-3.58447	Q2NL67	PARP6_HUMAN	Protein mono-ADP-ribosyltransferase PARP6	486	495	NGLVNASYTK	N1dEN5GlcNAcK10dE	490	N2H9F0S0	01Y41Y41M(31M21M21M31G31G)61M(31M)61M	Mannose	84.33	1	N,0;	0
TR2	17513	81.34	964.098	964.101	3	-4.04503	Q2NKX8	ERC6L_HUMAN	DNA excision repair protein ERCC-6-like	794	803	VNVTTLQDGK	V1dEN2GlcNAcK10dE	795	N2H8F0S0	01Y41Y41M(31M21M21M)61M(31M21M)61M	Mannose	84.33	1	N,0;	0
TR1	9934	44.91	1379.07	1379.06	2	10.6334	Q15035	TRAM2_HUMAN	Translocating chain-associated membrane protein 2	356	363	AENGTSPR	A1dEN3GlcNAc	358	N2H9F0S0	01Y41Y41M(31M21M21M)61M(31M21M)61M21M	Mannose	84.32	1	N,0;	1	iI3-3-X01/B,
TR1	9934	44.91	1379.07	1379.06	2	10.6334	Q9NY74	ETAA1_HUMAN	Ewing's tumor-associated antigen 1	430	437	ANTSPDAR	A1dEN2GlcNAc	431	N2H9F0S0	01Y41Y41M(31M21M21M)61M(31M21M)61M21M	Mannose	84.32	1	N,0;	1	iI3-3-X01/B,
TR3	17320	80.5	961.421	961.415	3	5.80551	Q5M7Z0	RNFT1_HUMAN	E3 ubiquitin-protein ligase RNFT1	34	42	YLRAMQANR	Y1dEN8GlcNAc	41	N2H8F0S0	01Y41Y41M(31M21M21M31G)61M(31M)61M	Mannose	84.2	1	N,1;	0
TR3	17929	83.53	1377.6	1377.59	2	0.868742	Q9UQ84	EXO1_HUMAN	Exonuclease 1	364	373	SANVSSIWHR	S1dEN3GlcNAc	366	N2H7F0S0	01Y41Y41M(31M)61M(31M21M)61M21M	Mannose	84.19	1	N,0;	1	iI2-3-B/Y,C/Z,
TR1	17074	79.29	1015.44	1015.44	3	2.8111	P52738	ZN140_HUMAN	Zinc finger protein 140	253	262	AFSRASNLTR	A1dEN7GlcNAc	259	N2H9F0S0	01Y41Y41M(31M21M21M31G)61M(31M21M)61M	Mannose	84.19	1	N,1;	0
TR1	33472	158.2	1197.55	1197.55	3	6.55741	O75096	LRP4_HUMAN	Low-density lipoprotein receptor-related protein 4	1412	1428	ADLNGSNMETVIGRGLK	A1dEN4GlcNAcK17dE	1415	N2H8F0S0	01Y41Y41M(31M21M21M31G)61M(31M)61M	Mannose	84.18	1	N,0;	0
TR1	17835	83.11	1335.12	1335.1	2	11.7186	Q2Y0W8-2	S4A8_HUMAN	Isoform 2 of Electroneutral sodium bicarbonate exchanger 1	5	11	NNSNKLR	N1GlcNAc@dEK5dE	5	N2H8F0S0	01Y41Y41M(31M21M21M)61M(31M21M)61M	Mannose	84.16	2	N,0;	0
TR1	17835	83.11	1335.12	1335.1	2	11.7186	Q2Y0W8-2	S4A8_HUMAN	Isoform 2 of Electroneutral sodium bicarbonate exchanger 1	5	11	NNSNKLR	N1GlcNAc@dEK5dE	5	N2H8F0S0	01Y41Y41M(31M21M)61M(31M21M)61M21M	Mannose	84.16	2	N,0;	0
TR1	17835	83.11	1335.12	1335.1	2	11.7186	P05556	ITB1_HUMAN	Integrin beta-1	92	98	NKNVTNR	N1dEK2dEN6GlcNAc	97	N2H8F0S0	01Y41Y41M(31M21M21M)61M(31M21M)61M	Mannose	84.16	2	N,1;	0
TR1	17835	83.11	1335.12	1335.1	2	11.7186	P05556	ITB1_HUMAN	Integrin beta-1	92	98	NKNVTNR	N1dEK2dEN3GlcNAc	94	N2H8F0S0	01Y41Y41M(31M21M21M)61M(31M21M)61M	Mannose	84.16	2	N,0;	0
TR2	19504	91.34	1137	1136.99	2	5.99945	Q9H611	PIF1_HUMAN	ATP-dependent DNA helicase PIF1	486	491	NLSVSR	N1GlcNAc@dE	486	N2H7F0S0	01Y41Y41M(31M)61M(31M21M)61M21M	Mannose	84.1	1	N,0;	1	iI2-3-B/Y,C/Z,
TR2	19504	91.34	1137	1136.99	2	5.99945	Q9UBE8	NLK_HUMAN	Serine/threonine-protein kinase NLK	470	475	NLSSVR	N1GlcNAc@dE	470	N2H7F0S0	01Y41Y41M(31M)61M(31M21M)61M21M	Mannose	84.1	1	N,0;	1	iI2-3-B/Y,C/Z,
TR3	16214	74.99	1471.11	1471.12	2	-0.513104	P55081	MFAP1_HUMAN	Microfibrillar-associated protein 1	307	315	MRNLTEEER	M1dEN3GlcNAc	309	N2H8F0S0	01Y41Y41M(31M21M21M)61M(31M21M)61M	Mannose	84.1	1	N,0;	0
TR1	17278	80.32	1304.1	1304.09	2	8.09617	Q6YHU6	THADA_HUMAN	Thyroid adenoma-associated protein	1126	1133	CPNVSLQK	C1dE@CamN3GlcNAcK8dE	1128	N2H7F0S0	01Y41Y41M(31M21M21M)61M(31M)61M	Mannose	84.08	2	N,0;	1	iI2-3-B/Y,C/Z,iIII2-3-B/Y,C/Z,
TR1	17278	80.32	1304.1	1304.09	2	8.09617	Q6YHU6	THADA_HUMAN	Thyroid adenoma-associated protein	1126	1133	CPNVSLQK	C1dE@CamN3GlcNAcK8dE	1128	N2H7F0S0	01Y41Y41M(31M)61M(31M21M)61M21M	Mannose	84.08	2	N,0;	2	iI2-3-B/Z,iI2-3-B/Y,C/Z,
TR2	17181	79.66	1184.22	1184.22	3	6.08168	Q16880	CGT_HUMAN	2-hydroxyacylsphingosine 1-beta-galactosyltransferase	429	443	LSEIHKDQPGHPVNR	L1dEK6dEN14GlcNAc	442	N2H8F0S0	01Y41Y41M(31M21M21M31G)61M(31M)61M	Mannose	84.07	1	N,1;	0
TR1	15129	69.84	982.456	982.457	3	-1.15239	Q9BX84	TRPM6_HUMAN	Transient receptor potential cation channel subfamily M member 6	1990	1999	INSTFGLEIK	I1dEN2GlcNAcK10dE	1991	N2H8F0S0	01Y41Y41M(31M21M21M31G)61M(31M)61M	Mannose	84.03	1	N,0;	0
TR2	10120	45.65	865.699	865.693	3	7.15336	P51815	ZN75D_HUMAN	Zinc finger protein 75D	28	34	ENSSQSK	E1dEN2GlcNAcK7dE	29	N2H8F0S0	01Y41Y41M(31M21M)61M(31M21M)61M21M	Mannose	83.95	1	N,1;	1	iI2-3-B/Y,C/Z,
TR2	9835	44.28	1284.03	1284.02	2	6.74952	P59923	ZN445_HUMAN	Zinc finger protein 445	870	875	CNLCGK	C1dE@CamN2GlcNAcC4CamK6dE	871	N2H8F0S0	01Y41Y41M(31M21M21M31G)61M(31M)61M	Mannose	83.93	1	N,0;	0
TR2	9835	44.28	1284.03	1284.02	2	6.74952	B4DU55	ZN879_HUMAN	Zinc finger protein 879	206	211	CNICGK	C1dE@CamN2GlcNAcC4CamK6dE	207	N2H8F0S0	01Y41Y41M(31M21M21M31G)61M(31M)61M	Mannose	83.93	1	N,0;	0
TR1	13418	61.88	1179.5	1179.5	2	3.08877	Q6ZSJ9	SHSA6_HUMAN	Protein shisa-6	57	63	ELNGTAR	E1dEN3GlcNAc	59	N2H7F0S0	01Y41Y41M(31M21M21M)61M(31M)61M	Mannose	83.83	2	N,0;	1	iI2-3-B/Y,C/Z,iIII2-3-B/Y,C/Z,
TR1	13418	61.88	1179.5	1179.5	2	3.08877	Q6ZSJ9	SHSA6_HUMAN	Protein shisa-6	57	63	ELNGTAR	E1dEN3GlcNAc	59	N2H7F0S0	01Y41Y41M(31M21M)61M(31M21M)61M	Mannose	83.83	2	N,0;	1	iI2-3-B/Y,C/Z,
TR1	13418	61.88	1179.5	1179.5	2	3.08877	Q6ZUT9	DEN5B_HUMAN	DENN domain-containing protein 5B	450	456	GNETIAR	G1dEN2GlcNAc	451	N2H7F0S0	01Y41Y41M(31M21M21M)61M(31M)61M	Mannose	83.83	2	N,0;	1	iI2-3-B/Y,C/Z,iIII2-3-B/Y,C/Z,
TR1	13418	61.88	1179.5	1179.5	2	3.08877	Q6ZUT9	DEN5B_HUMAN	DENN domain-containing protein 5B	450	456	GNETIAR	G1dEN2GlcNAc	451	N2H7F0S0	01Y41Y41M(31M21M)61M(31M21M)61M	Mannose	83.83	2	N,0;	1	iI2-3-B/Y,C/Z,
TR1	11643	53.46	937.113	937.104	3	9.00007	Q9Y4P8	WIPI2_HUMAN	WD repeat domain phosphoinositide-interacting protein 2	332	341	NICSLATIQK	N1GlcNAc@dEC3CamK10dE	332	N2H7F0S0	01Y41Y41M(31M21M)61M(31M21M)61M	Mannose	83.8	1	N,0;	0
TR1	17939	83.64	1254.09	1254.08	2	3.23475	Q9GZV8	PRD14_HUMAN	PR domain zinc finger protein 14	287	294	VVNASEVK	V1dEN3GlcNAcK8dE	289	N2H7F0S0	01Y41Y41M(31M21M)61M(31M21M)61M	Mannose	83.76	1	N,1;	1	iI2-3-B/Y,C/Z,
TR3	12846	59.09	1172.03	1172.02	2	4.28626	O95490	AGRL2_HUMAN	Adhesion G protein-coupled receptor L2	809	814	LVDTNK	L1dEN5GlcNAcK6dE	813	N2H7F0S0	01Y41Y41M(31M21M)61M(31M21M)61M	Mannose	83.75	1	N,1;	1	iI2-3-B/Y,C/Z,
TR1	11726	53.88	973.802	973.799	3	3.08361	Q86WJ1	CHD1L_HUMAN	Chromodomain-helicase-DNA-binding protein 1-like	458	465	IGQNKSVK	I1dEN4GlcNAcK5dEK8dE	461	N2H9F0S0	01Y41Y41M(31M21M21M31G)61M(31M21M)61M	Mannose	83.72	1	N,1;	0
TR1	11726	53.88	973.802	973.799	3	3.08361	Q01780	EXOSX_HUMAN	Exosome component 10	858	865	IKQSVGNK	I1dEK2dEN7GlcNAcK8dE	864	N2H9F0S0	01Y41Y41M(31M21M21M31G)61M(31M21M)61M	Mannose	83.72	1	N,1;	0
TR1	19840	93.2	1232.54	1232.53	2	11.8623	Q8NDD1	CA131_HUMAN	Uncharacterized protein C1orf131	285	290	KINSSR	K1dEN3GlcNAc	287	N2H8F0S0	01Y41Y41M(31M21M21M)61M(31M21M)61M	Mannose	83.71	1	N,0;	0
TR2	11506	52.46	932.733	932.729	3	3.98717	P07900	HS90A_HUMAN	Heat shock protein HSP 90-alpha	568	573	FENLCK	F1dEN3GlcNAcC5CamK6dE	570	N2H9F0S0	01Y41Y41M(31M21M21M)61M(31M21M)61M21M	Mannose	83.64	1	N,1;	0
TR1	16692	77.41	1491.11	1491.11	2	-1.52706	Q6ZRS4	ITPI1_HUMAN	Protein ITPRID1	589	598	VQSHHNESQR	V1dEN6GlcNAc	594	N2H8F0S0	01Y41Y41M(31M21M)61M(31M21M)61M21M	Mannose	83.61	1	N,0;	1	iI2-3-B/Y,C/Z,
TR1	19904	93.53	1154.53	1154.53	2	-2.89335	Q92772	CDKL2_HUMAN	Cyclin-dependent kinase-like 2	310	315	NVSLSK	N1GlcNAc@dEK6dE	310	N2H7F0S0	01Y41Y41M(31M21M21M)61M(31M)61M	Mannose	83.53	1	N,0;	1	iI2-3-B/Y,C/Z,iIII2-3-B/Y,C/Z,
TR1	17769	82.78	1389.65	1389.65	2	0.0886804	Q96N67	DOCK7_HUMAN	Dedicator of cytokinesis protein 7	1978	1985	TRVNVTHK	T1dEN4GlcNAcK8dE	1981	N2H8F0S0	01Y41Y41M(31M21M21M31G)61M(31M)61M	Mannose	83.45	1	N,0;	0
TR1	19803	93.02	1313.07	1313.07	2	-2.08175	Q96D71	REPS1_HUMAN	RalBP1-associated Eps domain-containing protein 1	497	502	INSSVK	I1dEN2GlcNAcK6dE	498	N2H9F0S0	01Y41Y41M(31M21M21M)61M(31M21M)61M21M	Mannose	83.45	2	N,1;	0
TR1	19803	93.02	1313.07	1313.07	2	-2.08175	Q96D71	REPS1_HUMAN	RalBP1-associated Eps domain-containing protein 1	497	502	INSSVK	I1dEN2GlcNAcK6dE	498	N2H9F0S0	01Y41Y41M(31M21M21M31G)61M(31M21M)61M	Mannose	83.45	2	N,1;	0
TR1	17399	80.93	1385.13	1385.13	2	2.41098	Q4FZB7	KMT5B_HUMAN	Histone-lysine N-methyltransferase KMT5B	461	468	LEQKNASR	L1dEK4dEN5GlcNAc	465	N2H8F0S0	01Y41Y41M(31M21M21M)61M(31M21M)61M	Mannose	83.43	1	N,0;	0
TR1	17074	79.29	1015.44	1015.43	3	7.35005	O15530	PDPK1_HUMAN	3-phosphoinositide-dependent protein kinase 1	513	521	TFFVHTPNR	T1dEN8GlcNAc	520	N2H9F0S0	01Y41Y41M(31M21M21M)61M(31M21M)61M21M	Mannose	83.41	1	N,0;	0
TR3	18930	88.55	993.475	993.464	3	11.7093	Q9NY28	GALT8_HUMAN	Probable polypeptide N-acetylgalactosaminyltransferase 8	80	90	QQENVNSTLKR	Q1dEN6GlcNAcK10dE	85	N2H7F0S0	01Y41Y41M(31M21M21M)61M(31M)61M	Mannose	83.36	2	N,0;	1	iIII3-3-X12/B,
TR3	18930	88.55	993.475	993.464	3	11.7093	Q9NY28	GALT8_HUMAN	Probable polypeptide N-acetylgalactosaminyltransferase 8	80	90	QQENVNSTLKR	Q1dEN6GlcNAcK10dE	85	N2H7F0S0	01Y41Y41M(31M21M)61M(31M21M)61M	Mannose	83.36	2	N,0;	0
TR2	21454	101.15	1549.7	1549.7	2	0.626561	Q9NR96	TLR9_HUMAN	Toll-like receptor 9	339	348	LNLSFNYQKR	L1dEN2GlcNAcK9dE	340	N2H8F0S0	01Y41Y41M(31M21M21M31G)61M(31M)61M	Mannose	83.36	1	N,0;	0
TR2	21454	101.15	1549.7	1549.7	2	1.74097	P10911	MCF2_HUMAN	Proto-oncogene DBL	458	467	TWRQNQSNLK	T1dEN5GlcNAcK10dE	462	N2H8F0S0	01Y41Y41M(31M21M21M31G)61M(31M)61M	Mannose	83.36	1	N,0;	0
TR1	20208	95.06	1084.83	1084.82	3	7.5523	Q9Y2I7	FYV1_HUMAN	1-phosphatidylinositol 3-phosphate 5-kinase	1712	1728	SSSPIRLPEMSGGQTNR	S1dEN16GlcNAc	1727	N2H6F0S0	01Y41Y41M(31M)61M(31M21M)61M	Mannose	83.35	1	N,2;	4	iI2-3-X15/C,iI2-3-X35/B,iI2-3-X45/C,iI2-3-B/Y,C/Z,
TR1	17623	82.05	887.426	887.422	3	4.85732	Q9UQK1	PPR3C_HUMAN	Protein phosphatase 1 regulatory subunit 3C	175	182	VKNVSFEK	V1dEK2dEN3GlcNAcK8dE	177	N2H7F0S0	01Y41Y41M(31M21M21M)61M(31M)61M	Mannose	83.24	2	N,1;	0
TR1	17623	82.05	887.426	887.422	3	4.85732	Q9UQK1	PPR3C_HUMAN	Protein phosphatase 1 regulatory subunit 3C	175	182	VKNVSFEK	V1dEK2dEN3GlcNAcK8dE	177	N2H7F0S0	01Y41Y41M(31M)61M(31M21M)61M21M	Mannose	83.24	2	N,1;	4	iI2-3-X15/C,iI2-3-X35/B,iI2-3-X45/C,iI2-3-B/Y,C/Z,
TR1	17074	79.29	1015.44	1015.43	3	9.10104	Q53EZ4-2	CEP55_HUMAN	Isoform 2 of Centrosomal protein of 55 kDa	390	400	NNTVGILETAS	N1GlcNAc@dE	390	N2H9F0S0	01Y41Y41M(31M21M21M)61M(31M21M)61M21M	Mannose	83.22	1	N,0;	0
TR3	18100	84.39	1335.12	1335.12	2	-4.4846	Q8N2E2	VWDE_HUMAN	von Willebrand factor D and EGF domain-containing protein	700	706	KHINLTK	K1dEN4GlcNAcK7dE	703	N2H8F0S0	01Y41Y41M(31M21M21M)61M(31M21M)61M	Mannose	83.19	1	N,1;	0
TR2	24275	114.05	1274.9	1274.91	3	-6.22533	P46977	STT3A_HUMAN	Dolichyl-diphosphooligosaccharide--protein glycosyltransferase subunit STT3A	539	554	TILVDNNTWNNTHISR	T1dEN10GlcNAc	548	N6H4F0S0	01Y41Y41M(31M41Y)(41Y)61M(21Y41L)61Y	Complex	83.11	1	N,1;	0
TR2	24275	114.05	1274.9	1274.91	3	-6.22533	P46977	STT3A_HUMAN	Dolichyl-diphosphooligosaccharide--protein glycosyltransferase subunit STT3A	539	554	TILVDNNTWNNTHISR	T1dEN6GlcNAc	544	N6H4F0S0	01Y41Y41M(31M41Y)(41Y)61M(21Y41L)61Y	Complex	83.11	1	N,0;	0
TR1	18750	87.71	939.456	939.444	3	13.0009	Q8IVC4	ZN584_HUMAN	Zinc finger protein 584	29	39	EEWGLLNVTQK	E1dEN7GlcNAcK11dE	35	N2H6F0S0	01Y41Y41M(31M)61M(31M21M)61M	Mannose	83.08	1	N,0;	4	iI2-3-X15/C,iI2-3-X35/B,iI2-3-X45/C,iI2-3-B/Y,C/Z,
TR3	20157	94.74	1151.01	1151.02	2	-1.60322	P78562	PHEX_HUMAN	Phosphate-regulating neutral endopeptidase PHEX	375	380	IPNLSR	I1dEN3GlcNAc	377	N2H7F0S0	01Y41Y41M(31M21M)61M(31M21M)61M	Mannose	83.04	1	N,0;	1	iI2-3-B/Y,C/Z,
TR2	17426	80.9	961.422	961.425	3	-3.37743	Q9NU23	LYRM2_HUMAN	LYR motif-containing protein 2	35	43	QVPNDSDRK	Q1dEN4GlcNAcK9dE	38	N2H8F0S0	01Y41Y41M(31M21M21M31G)61M(31M)61M	Mannose	82.96	1	N,0;	0
TR2	17426	80.9	961.422	961.426	3	-4.78678	Q13613	MTMR1_HUMAN	Myotubularin-related protein 1	239	247	QGLPNESWK	Q1dEN5GlcNAcK9dE	243	N2H8F0S0	01Y41Y41M(31M21M21M31G)61M(31M)61M	Mannose	82.96	1	N,0;	0
TR3	19041	89.11	885.769	885.765	3	4.61962	Q2M243	CCD27_HUMAN	Coiled-coil domain-containing protein 27	459	469	KINTENETLQK	K1dEN6GlcNAcK11dE	464	N2H5F0S0	01Y41Y41M(31M)61M(31M)61M	Mannose	82.89	1	N,0;	22	iI2-3-X15/C,iI2-3-X35/B,BI1,BII1,BIII1,BI2,iI2-3-X45/C,iI2-3-A03/Z,iI2-4-A03/Z,iII2-4-A03/Z,iIII2-3-A03/Z,iI3-4-X01/C,iII3-4-X12/B,iIII3-3-X12/B,iI2-3-B/Y,C/Z,YI2,YI3,02XI1,ZI1,YI1,YI4,YII4,YIII3,YI2,iI3III3Y,iII3III3Y,YI3,iI4II4Y,iI4III3Y,iII4III3Y,YI4,Y
TR1	21339	100.69	1008.46	1008.46	3	7.01223	Q15165	PON2_HUMAN	Serum paraoxonase/arylesterase 2	250	259	HTNMNLTQLK	H1dEN5GlcNAcK10dE	254	N2H8F0S0	01Y41Y41M(31M21M21M)61M(31M21M)61M	Mannose	82.87	1	N,1;	0
TR2	19504	91.34	1137	1136.98	2	10.9195	Q9NV06	DCA13_HUMAN	DDB1- and CUL4-associated factor 13	354	359	ANASEK	A1dEN2GlcNAcK6dE	355	N2H7F0S0	01Y41Y41M(31M21M)61M(31M21M)61M	Mannose	82.86	1	N,1;	1	iI2-3-B/Y,C/Z,
TR2	17426	80.9	961.422	961.419	3	3.03703	Q92817	EVPL_HUMAN	Envoplakin	1886	1895	GLIENTSTQR	G1dEN5GlcNAc	1890	N2H8F0S0	01Y41Y41M(31M21M21M31G)61M(31M)61M	Mannose	82.86	1	N,0;	0
TR1	19916	93.59	1170.51	1170.5	2	9.48294	O14980	XPO1_HUMAN	Exportin-1	97	103	NQCEGIK	N1GlcNAc@dEC3CamK7dE	97	N2H6F0S0	01Y41Y41M(31M21M)61M(31M)61M	Mannose	82.83	2	N,0;	2	04AI3,iI2-3-A24/Y,iI2-3-B/Y,C/Z,
TR1	19916	93.59	1170.51	1170.5	2	9.48294	O14980	XPO1_HUMAN	Exportin-1	97	103	NQCEGIK	N1GlcNAc@dEC3CamK7dE	97	N2H6F0S0	01Y41Y41M(31M)61M(31M21M)61M	Mannose	82.83	2	N,0;	1	iI2-3-B/Y,C/Z,
TR3	17320	80.5	961.421	961.418	3	3.52345	P08151	GLI1_HUMAN	Zinc finger protein GLI1	341	350	AFSNASDRAK	A1dEN4GlcNAcK10dE	344	N2H8F0S0	01Y41Y41M(31M21M21M31G)61M(31M)61M	Mannose	82.79	1	N,0;	0
TR2	17426	80.9	961.422	961.426	3	-4.5746	Q9H967	WDR76_HUMAN	WD repeat-containing protein 76	606	616	YILAGGNSSGK	Y1dEN7GlcNAcK11dE	612	N2H8F0S0	01Y41Y41M(31M21M21M31G)61M(31M)61M	Mannose	82.77	1	N,1;	0
TR1	17074	79.29	1015.44	1015.44	3	-0.647505	Q9NU23	LYRM2_HUMAN	LYR motif-containing protein 2	35	43	QVPNDSDRK	Q1dEN4GlcNAcK9dE	38	N2H9F0S0	01Y41Y41M(31M21M21M)61M(31M21M)61M21M	Mannose	82.77	1	N,0;	0
TR1	17074	79.29	1015.44	1015.43	3	11.2627	Q9Y487	VPP2_HUMAN	V-type proton ATPase 116 kDa subunit a isoform 2	437	445	LNQSQEIMR	L1dEN2GlcNAc	438	N2H9F0S0	01Y41Y41M(31M21M21M)61M(31M21M)61M21M	Mannose	82.77	1	N,0;	0
TR1	19916	93.59	1170.51	1170.51	2	4.70377	Q14689	DIP2A_HUMAN	Disco-interacting protein 2 homolog A	1269	1276	GVNLSCVR	G1dEN3GlcNAcC6Cam	1271	N2H6F0S0	01Y41Y41M(31M)61M(31M21M)61M	Mannose	82.7	1	N,0;	1	iI2-3-B/Y,C/Z,
TR2	10230	46.15	1298.05	1298.03	2	10.1685	Q6ZRU5	YQ032_HUMAN	Putative uncharacterized protein FLJ46089	135	140	DSNRCK	D1dEN3GlcNAcC5CamK6dE	137	N2H8F0S0	01Y41Y41M(31M21M21M31G)61M(31M)61M	Mannose	82.59	1	N,1;	0
TR1	9684	43.7	904.723	904.723	3	-0.733689	P40222	TXLNA_HUMAN	Alpha-taxilin	247	253	ELQRHNR	E1dEN6GlcNAc	252	N2H8F0S0	01Y41Y41M(31M21M21M)61M(31M21M)61M	Mannose	82.5	1	N,0;	0
TR1	20603	97.02	1273.06	1273.04	2	11.416	Q92820	GGH_HUMAN	Gamma-glutamyl hydrolase	203	209	NFTMNEK	N1GlcNAc@dEK7dE	203	N2H7F0S0	01Y41Y41M(31M)61M(31M21M)61M21M	Mannose	82.5	2	N,0;	1	iI2-3-B/Y,C/Z,
TR1	18881	88.37	964.146	964.144	4	2.32573	P02751	FINC_HUMAN	Fibronectin	534	550	RHEEGHMLNCTCFGQGR	R1dEN9GlcNAcC10CamC12Cam	542	N2H8F0S0	01Y41Y41M(31M21M21M31G)61M(31M)61M	Mannose	82.48	1	N,0;	1	25AIII2,
TR1	17075	79.3	1018.12	1018.11	3	4.66215	P08151	GLI1_HUMAN	Zinc finger protein GLI1	341	350	AFSNASDRAK	A1dEN4GlcNAcK10dE	344	N2H9F0S0	01Y41Y41M(31M21M21M31G)61M(31M21M)61M	Mannose	82.47	1	N,0;	0
TR2	20256	95.13	1151.01	1151.01	2	5.79601	Q03001	DYST_HUMAN	Dystonin	687	692	LLNTSR	L1dEN3GlcNAc	689	N2H7F0S0	01Y41Y41M(31M)61M(31M21M)61M21M	Mannose	82.42	1	N,1;	1	iI2-3-B/Y,C/Z,
TR2	20256	95.13	1151.01	1151.01	2	5.79601	Q13077	TRAF1_HUMAN	TNF receptor-associated factor 1	273	278	ITNVTR	I1dEN3GlcNAc	275	N2H7F0S0	01Y41Y41M(31M)61M(31M21M)61M21M	Mannose	82.42	1	N,1;	1	iI2-3-B/Y,C/Z,
TR2	20256	95.13	1151.01	1151.01	2	5.79601	O95274	LYPD3_HUMAN	Ly6/PLAUR domain-containing protein 3	117	122	LNLTSR	L1dEN2GlcNAc	118	N2H7F0S0	01Y41Y41M(31M)61M(31M21M)61M21M	Mannose	82.42	1	N,1;	1	iI2-3-B/Y,C/Z,
TR2	20256	95.13	1151.01	1151.02	2	-2.23955	Q08AN1	ZN616_HUMAN	Zinc finger protein 616	776	781	LNVTRP	L1dEN2GlcNAc	777	N2H7F0S0	01Y41Y41M(31M21M)61M(31M21M)61M	Mannose	82.42	1	N,0;	1	iI2-3-B/Y,C/Z,
TR1	18557	86.74	1493.12	1493.1	2	15.2453	Q8N448	LNX2_HUMAN	Ligand of Numb protein X 2	324	334	AHNHSDSNSPR	A1dEN3GlcNAc	326	N2H8F0S0	01Y41Y41M(31M21M)61M(31M21M)61M21M	Mannose	82.4	1	N,2;	1	iI2-3-B/Y,C/Z,
TR2	24275	114.05	1274.9	1274.91	3	-6.22533	P46977	STT3A_HUMAN	Dolichyl-diphosphooligosaccharide--protein glycosyltransferase subunit STT3A	539	554	TILVDNNTWNNTHISR	T1dEN10GlcNAc	548	N6H4F0S0	01Y41Y41M(31M41Y41L31Y)(41Y)61M61Y	Complex	82.39	1	N,1;	0
TR2	24275	114.05	1274.9	1274.91	3	-6.22533	P46977	STT3A_HUMAN	Dolichyl-diphosphooligosaccharide--protein glycosyltransferase subunit STT3A	539	554	TILVDNNTWNNTHISR	T1dEN6GlcNAc	544	N6H4F0S0	01Y41Y41M(31M41Y41L31Y)(41Y)61M61Y	Complex	82.39	1	N,0;	0
TR1	17075	79.3	1018.12	1018.12	3	-3.58447	Q9H967	WDR76_HUMAN	WD repeat-containing protein 76	606	616	YILAGGNSSGK	Y1dEN7GlcNAcK11dE	612	N2H9F0S0	01Y41Y41M(31M21M21M31G31G)61M(31M)61M	Mannose	82.38	1	N,1;	0
TR2	12083	55.31	919.784	919.781	3	3.36898	Q9UBV2	SE1L1_HUMAN	Protein sel-1 homolog 1	193	200	ILNGSNKK	I1dEN3GlcNAcK7dEK8dE	195	N2H8F0S0	01Y41Y41M(31M21M21M)61M(31M21M)61M	Mannose	82.33	1	N,1;	0
TR2	17489	81.22	910.081	910.072	3	9.68426	Q8TEP8	CE192_HUMAN	Centrosomal protein of 192 kDa	871	880	ENNSAVVDVK	E1dEN2GlcNAcK10dE	872	N2H7F0S0	01Y41Y41M(31M21M21M)61M(31M)61M	Mannose	82.28	2	N,0;	0
TR2	17489	81.22	910.081	910.072	3	9.68426	Q8TEP8	CE192_HUMAN	Centrosomal protein of 192 kDa	871	880	ENNSAVVDVK	E1dEN2GlcNAcK10dE	872	N2H7F0S0	01Y41Y41M(31M21M)61M(31M21M)61M	Mannose	82.28	2	N,0;	1	iI2-3-B/Y,C/Z,
TR2	9865	44.42	1226.52	1226.52	2	1.89677	Q96M02	CJ090_HUMAN	(E2-independent) E3 ubiquitin-conjugating enzyme FATS	86	91	QSLANR	Q1dEN5GlcNAc	90	N2H8F0S0	01Y41Y41M(31M21M21M31G)61M(31M)61M	Mannose	82.23	1	N,0;	0
TR2	9865	44.42	1226.52	1226.52	2	1.89677	A6NHM9	MOXD2_HUMAN	Putative DBH-like monooxygenase protein 2	404	409	NGTQLR	N1GlcNAc@dE	404	N2H8F0S0	01Y41Y41M(31M21M21M31G)61M(31M)61M	Mannose	82.23	1	N,0;	0
TR2	19166	89.64	939.456	939.446	3	10.9265	Q8NC74	RB8NL_HUMAN	RBBP8 N-terminal-like protein	487	499	SPQALSNGTKGTR	S1dEN7GlcNAcK10dE	493	N2H6F0S0	01Y41Y41M(31M21M)61M(31M)61M	Mannose	82.22	2	N,0;	3	iI2-3-X25/B,iI2-3-A34/Y,iI2-3-B/Y,C/Z,
TR2	19166	89.64	939.456	939.446	3	10.9265	Q8NC74	RB8NL_HUMAN	RBBP8 N-terminal-like protein	487	499	SPQALSNGTKGTR	S1dEN7GlcNAcK10dE	493	N2H6F0S0	01Y41Y41M(31M)61M(31M21M)61M	Mannose	82.22	2	N,0;	4	iI2-3-X15/C,iI2-3-X35/B,iI2-3-X45/C,iI2-3-B/Y,C/Z,
TR2	26992	127.16	982.143	982.131	3	11.9751	Q8TE56	ATS17_HUMAN	A disintegrin and metalloproteinase with thrombospondin motifs 17	823	833	TIVSCTRIVNK	T1dEC5CamN10GlcNAcK11dE	832	N2H7F0S0	01Y41Y41M(31M21M21M)61M(31M)61M	Mannose	82.12	1	N,0;	3	iI2-3-X25/C,iIII3-3-X12/B,iI2-3-B/Y,C/Z,iIII2-3-B/Y,C/Z,
TR3	16214	74.99	1471.11	1471.11	2	3.10457	O75323	NIPS2_HUMAN	Protein NipSnap homolog 2	32	41	TWTSSSNRSR	T1dEN7GlcNAc	38	N2H8F0S0	01Y41Y41M(31M21M21M)61M(31M21M)61M	Mannose	82.05	1	N,1;	0
TR1	17200	79.93	968.753	968.753	3	0.205132	Q8ND76	CCNY_HUMAN	Cyclin-Y	324	334	SASADNLTLPR	S1dEN6GlcNAc	329	N2H8F0S0	01Y41Y41M(31M21M)61M(31M21M)61M21M	Mannose	82.04	1	N,1;	1	iI2-3-B/Y,C/Z,
TR1	17278	80.32	1304.1	1304.1	2	-3.01349	Q92997	DVL3_HUMAN	Segment polarity protein dishevelled homolog DVL-3	158	166	LNGTAKGER	L1dEN2GlcNAcK6dE	159	N2H7F0S0	01Y41Y41M(31M21M21M)61M(31M)61M	Mannose	82.03	2	N,0;	1	iI2-3-B/Y,C/Z,iIII2-3-B/Y,C/Z,
TR1	17278	80.32	1304.1	1304.1	2	-3.01349	Q92997	DVL3_HUMAN	Segment polarity protein dishevelled homolog DVL-3	158	166	LNGTAKGER	L1dEN2GlcNAcK6dE	159	N2H7F0S0	01Y41Y41M(31M)61M(31M21M)61M21M	Mannose	82.03	2	N,0;	2	iI2-3-B/Z,iI2-3-B/Y,C/Z,
TR1	10019	45.32	1219.53	1219.52	2	10.2171	Q8IYM2	SLN12_HUMAN	Schlafen family member 12	283	288	INYSCK	I1dEN2GlcNAcC5CamK6dE	284	N2H7F0S0	01Y41Y41M(31M21M)61M(31M21M)61M	Mannose	82.01	1	N,1;	1	iI2-3-B/Y,C/Z,
TR3	17398	80.89	910.412	910.418	3	-6.73166	A1KZ92	PXDNL_HUMAN	Peroxidasin-like protein	1158	1166	VFCNLTSVK	V1dEC3CamN4GlcNAcK9dE	1161	N2H7F0S0	01Y41Y41M(31M)61M(31M21M)61M21M	Mannose	81.85	1	N,0;	4	iI2-3-X15/C,iI2-3-X35/B,iI2-3-X45/C,iI2-3-B/Y,C/Z,
TR1	10179	46.11	1217.03	1217.02	2	6.25532	P05231	IL6_HUMAN	Interleukin-6	69	74	KETCNK	K1dEC4CamN5GlcNAcK6dE	73	N2H7F0S0	01Y41Y41M(31M)61M(31M21M)61M21M	Mannose	81.77	1	N,1;	1	iI2-3-B/Y,C/Z,
TR1	17074	79.29	1015.44	1015.44	3	-1.78001	Q9NY74	ETAA1_HUMAN	Ewing's tumor-associated antigen 1	528	535	YSNEQKNK	Y1dEK6dEN7GlcNAcK8dE	534	N2H9F0S0	01Y41Y41M(31M21M21M31G)61M(31M21M)61M	Mannose	81.77	1	N,1;	0
TR2	11558	52.71	1193.03	1193.03	2	-1.49376	Q9H2D6	TARA_HUMAN	TRIO and F-actin-binding protein	736	741	NRTIQR	N1GlcNAc@dE	736	N2H7F0S0	01Y41Y41M(31M21M21M)61M(31M)61M	Mannose	81.72	2	N,0;	0
TR2	11558	52.71	1193.03	1193.01	2	10.6503	E9PKD4-2	NPIA5_HUMAN	Isoform 2 of Nuclear pore complex-interacting protein family member A5	209	214	KPLCNR	K1dEC4CamN5GlcNAc	213	N2H7F0S0	01Y41Y41M(31M21M)61M(31M21M)61M	Mannose	81.72	1	N,0;	0
TR2	11558	52.71	1193.03	1193.03	2	-1.49376	Q96A56	T53I1_HUMAN	Tumor protein p53-inducible nuclear protein 1	211	216	RQNLTR	R1dEN3GlcNAc	213	N2H7F0S0	01Y41Y41M(31M21M21M)61M(31M)61M	Mannose	81.72	2	N,1;	0
TR2	11558	52.71	1193.03	1193.02	2	8.9864	Q7L985	LIGO2_HUMAN	Leucine-rich repeat and immunoglobulin-like domain-containing nogo receptor-interacting protein 2	508	513	FLYANR	F1dEN5GlcNAc	512	N2H7F0S0	01Y41Y41M(31M)61M(31M21M)61M21M	Mannose	81.72	2	N,0;	0
TR1	9934	44.91	1379.07	1379.06	2	10.6334	Q15035	TRAM2_HUMAN	Translocating chain-associated membrane protein 2	356	363	AENGTSPR	A1dEN3GlcNAc	358	N2H9F0S0	01Y41Y41M(31M21M21M31G)61M(31M21M)61M	Mannose	81.68	1	N,0;	0
TR1	17074	79.29	1015.44	1015.44	3	2.8111	P52738	ZN140_HUMAN	Zinc finger protein 140	253	262	AFSRASNLTR	A1dEN7GlcNAc	259	N2H9F0S0	01Y41Y41M(31M21M21M)61M(31M21M)61M21M	Mannose	81.67	1	N,1;	0
TR1	19904	93.53	1154.53	1154.53	2	-2.89335	Q8IYT1	FA71A_HUMAN	Protein FAM71A	535	540	ANLTTK	A1dEN2GlcNAcK6dE	536	N2H7F0S0	01Y41Y41M(31M21M21M)61M(31M)61M	Mannose	81.55	1	N,0;	1	iI2-3-B/Y,C/Z,iIII2-3-B/Y,C/Z,
TR1	19904	93.53	1154.53	1154.53	2	-2.89335	Q96RV3	PCX1_HUMAN	Pecanex-like protein 1	1091	1096	NLTATK	N1GlcNAc@dEK6dE	1091	N2H7F0S0	01Y41Y41M(31M21M21M)61M(31M)61M	Mannose	81.55	1	N,0;	1	iI2-3-B/Y,C/Z,iIII2-3-B/Y,C/Z,
TR1	19916	93.59	1170.51	1170.5	2	12.65	Q13705	AVR2B_HUMAN	Activin receptor type-2B	41	48	TNQSGLER	T1dEN2GlcNAc	42	N2H6F0S0	01Y41Y41M(31M)61M(31M21M)61M	Mannose	81.49	1	N,0;	1	iI2-3-B/Y,C/Z,
TR1	13418	61.88	1179.5	1179.5	2	3.08877	Q6UWJ1-3	TMCO3_HUMAN	Isoform 3 of Transmembrane and coiled-coil domain-containing protein 3	408	414	EGNRTAL	E1dEN3GlcNAc	410	N2H7F0S0	01Y41Y41M(31M21M21M)61M(31M)61M	Mannose	81.39	2	N,0;	1	iI2-3-B/Y,C/Z,iIII2-3-B/Y,C/Z,
TR1	13418	61.88	1179.5	1179.5	2	3.08877	Q6UWJ1-3	TMCO3_HUMAN	Isoform 3 of Transmembrane and coiled-coil domain-containing protein 3	408	414	EGNRTAL	E1dEN3GlcNAc	410	N2H7F0S0	01Y41Y41M(31M21M)61M(31M21M)61M	Mannose	81.39	2	N,0;	1	iI2-3-B/Y,C/Z,
TR1	13418	61.88	1179.5	1179.5	2	3.08877	A1L4H1	SRCRL_HUMAN	Soluble scavenger receptor cysteine-rich domain-containing protein SSC5D	375	381	GNETALR	G1dEN2GlcNAc	376	N2H7F0S0	01Y41Y41M(31M21M21M)61M(31M)61M	Mannose	81.39	2	N,0;	1	iI2-3-B/Y,C/Z,iIII2-3-B/Y,C/Z,
TR1	13418	61.88	1179.5	1179.5	2	3.08877	A1L4H1	SRCRL_HUMAN	Soluble scavenger receptor cysteine-rich domain-containing protein SSC5D	375	381	GNETALR	G1dEN2GlcNAc	376	N2H7F0S0	01Y41Y41M(31M21M)61M(31M21M)61M	Mannose	81.39	2	N,0;	1	iI2-3-B/Y,C/Z,
TR1	19803	93.02	1313.07	1313.06	2	7.51186	O95274	LYPD3_HUMAN	Ly6/PLAUR domain-containing protein 3	117	122	LNLTSR	L1dEN2GlcNAc	118	N2H9F0S0	01Y41Y41M(31M21M21M31G)61M(31M21M)61M	Mannose	81.39	1	N,1;	0
TR2	17426	80.9	961.422	961.426	3	-4.5746	Q9NY74	ETAA1_HUMAN	Ewing's tumor-associated antigen 1	528	535	YSNEQKNK	Y1dEK6dEN7GlcNAcK8dE	534	N2H8F0S0	01Y41Y41M(31M21M21M31G)61M(31M)61M	Mannose	81.39	1	N,1;	0
TR2	17426	80.9	961.422	961.428	3	-6.13789	Q96M42	CU129_HUMAN	Putative uncharacterized protein encoded by LINC00479	95	104	VNYSRGLGPR	V1dEN2GlcNAc	96	N2H8F0S0	01Y41Y41M(31M21M21M31G)61M(31M)61M	Mannose	81.28	1	N,1;	0
TR2	20809	97.91	1584.19	1584.18	2	3.99969	Q9NSJ1	Z355P_HUMAN	Putative zinc finger protein 355P	83	92	WSSNLTIHQR	W1dEN4GlcNAc	86	N2H9F0S0	01Y41Y41M(31M21M21M)61M(31M21M)61M21M	Mannose	81.27	2	N,0;	0
TR2	20809	97.91	1584.19	1584.18	2	3.99969	Q9NSJ1	Z355P_HUMAN	Putative zinc finger protein 355P	83	92	WSSNLTIHQR	W1dEN4GlcNAc	86	N2H9F0S0	01Y41Y41M(31M21M21M31G)61M(31M21M)61M	Mannose	81.27	2	N,0;	0
TR1	17132	79.59	961.42	961.414	3	6.45402	Q8N8J6	ZN615_HUMAN	Zinc finger protein 615	139	147	SNLSFENQK	S1dEN2GlcNAcK9dE	140	N2H8F0S0	01Y41Y41M(31M21M)61M(31M21M)61M21M	Mannose	81.21	1	N,0;	0
TR3	12846	59.09	1172.03	1172.02	2	4.28626	Q8TDY4	ASAP3_HUMAN	Arf-GAP with SH3 domain, ANK repeat and PH domain-containing protein 3	726	731	LDISNK	L1dEN5GlcNAcK6dE	730	N2H7F0S0	01Y41Y41M(31M21M)61M(31M21M)61M	Mannose	81.21	1	N,0;	1	iI2-3-B/Y,C/Z,
TR3	12846	59.09	1172.03	1172.02	2	4.28626	Q68DH5	LMBD2_HUMAN	LMBR1 domain-containing protein 2	254	259	VNESIK	V1dEN2GlcNAcK6dE	255	N2H7F0S0	01Y41Y41M(31M21M)61M(31M21M)61M	Mannose	81.21	1	N,0;	1	iI2-3-B/Y,C/Z,
TR3	12846	59.09	1172.03	1172.02	2	4.28626	O60673	REV3L_HUMAN	DNA polymerase zeta catalytic subunit	2766	2771	LVNDTK	L1dEN3GlcNAcK6dE	2768	N2H7F0S0	01Y41Y41M(31M21M)61M(31M21M)61M	Mannose	81.21	1	N,0;	1	iI2-3-B/Y,C/Z,
TR3	12846	59.09	1172.03	1172.02	2	4.28626	Q86X45	TILB_HUMAN	Protein tilB homolog	59	64	IENVSK	I1dEN3GlcNAcK6dE	61	N2H7F0S0	01Y41Y41M(31M21M)61M(31M21M)61M	Mannose	81.21	1	N,0;	1	iI2-3-B/Y,C/Z,
TR3	12846	59.09	1172.03	1172.02	2	4.28626	Q9HA90	EFCC1_HUMAN	EF-hand and coiled-coil domain-containing protein 1	529	534	DLNISK	D1dEN3GlcNAcK6dE	531	N2H7F0S0	01Y41Y41M(31M21M)61M(31M21M)61M	Mannose	81.21	1	N,0;	1	iI2-3-B/Y,C/Z,
TR3	12846	59.09	1172.03	1172.02	2	4.28626	Q03164	KMT2A_HUMAN	Histone-lysine N-methyltransferase 2A	2342	2347	ELNVSK	E1dEN3GlcNAcK6dE	2344	N2H7F0S0	01Y41Y41M(31M21M)61M(31M21M)61M	Mannose	81.21	1	N,0;	1	iI2-3-B/Y,C/Z,
TR3	12846	59.09	1172.03	1172.02	2	4.28626	O94910	AGRL1_HUMAN	Adhesion G protein-coupled receptor L1	823	828	LVESNK	L1dEN5GlcNAcK6dE	827	N2H7F0S0	01Y41Y41M(31M21M)61M(31M21M)61M	Mannose	81.21	1	N,0;	1	iI2-3-B/Y,C/Z,
TR3	12846	59.09	1172.03	1172.02	2	4.28626	Q9Y6Y8	S23IP_HUMAN	SEC23-interacting protein	598	603	DLNLSK	D1dEN3GlcNAcK6dE	600	N2H7F0S0	01Y41Y41M(31M21M)61M(31M21M)61M	Mannose	81.21	1	N,0;	1	iI2-3-B/Y,C/Z,
TR3	12846	59.09	1172.03	1172.02	2	4.28626	Q15475	SIX1_HUMAN	Homeobox protein SIX1	46	51	NESVLK	N1GlcNAc@dEK6dE	46	N2H7F0S0	01Y41Y41M(31M21M)61M(31M21M)61M	Mannose	81.21	1	N,0;	1	iI2-3-B/Y,C/Z,
TR3	12846	59.09	1172.03	1172.02	2	4.28626	Q9HCK1	ZDBF2_HUMAN	DBF4-type zinc finger-containing protein 2	427	432	EVNLSK	E1dEN3GlcNAcK6dE	429	N2H7F0S0	01Y41Y41M(31M21M)61M(31M21M)61M	Mannose	81.21	1	N,0;	1	iI2-3-B/Y,C/Z,
TR3	12846	59.09	1172.03	1172.02	2	4.28626	Q13315	ATM_HUMAN	Serine-protein kinase ATM	271	276	LNDSLK	L1dEN2GlcNAcK6dE	272	N2H7F0S0	01Y41Y41M(31M21M)61M(31M21M)61M	Mannose	81.21	1	N,0;	1	iI2-3-B/Y,C/Z,
TR3	12846	59.09	1172.03	1172.02	2	4.28626	Q02224	CENPE_HUMAN	Centromere-associated protein E	1498	1503	VNLSEK	V1dEN2GlcNAcK6dE	1499	N2H7F0S0	01Y41Y41M(31M21M)61M(31M21M)61M	Mannose	81.21	1	N,0;	1	iI2-3-B/Y,C/Z,
TR1	19333	90.65	1268.06	1268.06	2	2.40044	P49639	HXA1_HUMAN	Homeobox protein Hox-A1	234	239	TNFTTK	T1dEN2GlcNAcK6dE	235	N2H8F0S0	01Y41Y41M(31M21M)61M(31M21M)61M21M	Mannose	81.15	1	N,0;	1	iI2-3-B/Y,C/Z,
TR1	19333	90.65	1268.06	1268.06	2	2.40044	Q9NRZ9	HELLS_HUMAN	Lymphoid-specific helicase	515	520	SINYSK	S1dEN3GlcNAcK6dE	517	N2H8F0S0	01Y41Y41M(31M21M)61M(31M21M)61M21M	Mannose	81.15	1	N,0;	1	iI2-3-B/Y,C/Z,
TR2	17244	79.98	1126.8	1126.8	3	4.3986	Q9Y2I2	NTNG1_HUMAN	Netrin-G1	313	328	LTCECEHNTTGPDCGK	L1dEC3CamC5CamN8GlcNAcC14CamK16dE	320	N2H6F0S0	01Y41Y41M(31M21M)61M(31M)61M	Mannose	81.14	1	N,0;	1	04AI3,iI2-3-A24/Y,
TR3	24245	114.12	1167.2	1167.19	3	8.6054	Q8NDW4	ZN248_HUMAN	Zinc finger protein 248	485	499	THTGEKPFICNECGK	T1dEK6dEC10CamN11GlcNAcC13CamK15dE	495	N2H7F0S0	01Y41Y41M(31M21M)61M(31M21M)61M	Mannose	81.12	1	N,1;	1	iI2-3-B/Y,C/Z,
TR1	17939	83.64	1254.09	1254.08	2	3.23475	Q9GZV8	PRD14_HUMAN	PR domain zinc finger protein 14	287	294	VVNASEVK	V1dEN3GlcNAcK8dE	289	N2H7F0S0	01Y41Y41M(31M)61M(31M21M)61M21M	Mannose	81.08	1	N,1;	1	iI2-3-B/Y,C/Z,
TR1	14032	64.77	879.104	879.099	3	5.3904	Q6N043	Z280D_HUMAN	Zinc finger protein 280D	560	569	SNTSKPNTVK	S1dEN2GlcNAcK5dEK10dE	561	N2H6F0S0	01Y41Y41M(31M21M)61M(31M)61M	Mannose	80.86	2	N,0;	1	iI2-3-B/Y,C/Z,
TR1	14032	64.77	879.104	879.099	3	5.3904	Q6N043	Z280D_HUMAN	Zinc finger protein 280D	560	569	SNTSKPNTVK	S1dEN2GlcNAcK5dEK10dE	561	N2H6F0S0	01Y41Y41M(31M)61M(31M21M)61M	Mannose	80.86	2	N,0;	3	iI2-3-X15/C,iI2-3-X45/C,iI2-3-B/Y,C/Z,
TR3	17398	80.89	910.412	910.416	3	-3.79566	Q96JM4	LRIQ1_HUMAN	Leucine-rich repeat and IQ domain-containing protein 1	706	714	SEIRNISEK	S1dEN5GlcNAcK9dE	710	N2H7F0S0	01Y41Y41M(31M21M)61M(31M21M)61M	Mannose	80.74	1	N,0;	1	iI2-3-B/Y,C/Z,
TR3	12846	59.09	1172.03	1172.02	2	4.28626	O95490	AGRL2_HUMAN	Adhesion G protein-coupled receptor L2	809	814	LVDTNK	L1dEN5GlcNAcK6dE	813	N2H7F0S0	01Y41Y41M(31M)61M(31M21M)61M21M	Mannose	80.73	1	N,1;	1	iI2-3-B/Y,C/Z,
TR1	33472	158.2	1197.55	1197.55	3	6.55741	Q15154	PCM1_HUMAN	Pericentriolar material 1 protein	1689	1703	LMQDLDNNSITVKQR	L1dEN7GlcNAcK13dE	1695	N2H8F0S0	01Y41Y41M(31M21M21M31G)61M(31M)61M	Mannose	80.71	1	N,1;	0
TR2	17489	81.22	910.081	910.072	3	9.68426	Q15643	TRIPB_HUMAN	Thyroid receptor-interacting protein 11	918	926	IIEDQNQSK	I1dEN6GlcNAcK9dE	923	N2H7F0S0	01Y41Y41M(31M21M21M)61M(31M)61M	Mannose	80.68	2	N,0;	0
TR1	9934	44.91	1379.07	1379.06	2	9.12074	P53779	MK10_HUMAN	Mitogen-activated protein kinase 10	36	41	HYNMSK	H1dEN3GlcNAcK6dE	38	N2H9F0S0	01Y41Y41M(31M21M21M)61M(31M21M)61M21M	Mannose	80.61	1	N,1;	1	iI3-3-X01/B,
TR1	9934	44.91	1379.07	1379.06	2	9.12074	Q9Y238	DLEC1_HUMAN	Deleted in lung and esophageal cancer protein 1	781	786	MWNNSK	M1dEN3GlcNAcK6dE	783	N2H9F0S0	01Y41Y41M(31M21M21M)61M(31M21M)61M21M	Mannose	80.61	1	N,1;	1	iI3-3-X01/B,
TR1	9934	44.91	1379.07	1379.06	2	7.90831	Q9NYK1	TLR7_HUMAN	Toll-like receptor 7	109	114	NNMCIK	N1dEN2GlcNAcC4CamK6dE	110	N2H9F0S0	01Y41Y41M(31M21M21M)61M(31M21M)61M21M	Mannose	80.61	1	N,1;	1	iI3-3-X01/B,
TR1	25801	121.63	1109.2	1109.18	3	13.6649	Q9P1A6	DLGP2_HUMAN	Disks large-associated protein 2	242	257	SHSLEGSSKSNANGTK	S1dEK9dEN13GlcNAcK16dE	254	N2H7F0S0	01Y41Y41M(31M)61M(31M21M)61M21M	Mannose	80.6	1	N,0;	6	iI2-3-X15/C,iI2-3-X35/B,iI2-3-X45/C,iI2-4-X25/C,45AI3,iI2-3-B/Y,C/Z,
TR1	19904	93.53	1154.53	1154.53	2	-2.89335	Q96D71	REPS1_HUMAN	RalBP1-associated Eps domain-containing protein 1	497	502	INSSVK	I1dEN2GlcNAcK6dE	498	N2H7F0S0	01Y41Y41M(31M21M)61M(31M21M)61M	Mannose	80.58	1	N,1;	1	iI2-3-B/Y,C/Z,
TR2	10244	46.22	1217.02	1217.01	2	8.92718	Q9NY74	ETAA1_HUMAN	Ewing's tumor-associated antigen 1	430	437	ANTSPDAR	A1dEN2GlcNAc	431	N2H7F0S0	01Y41Y41M(31M21M)61M(31M21M)61M	Mannose	80.5	2	N,0;	0
TR2	10244	46.22	1217.02	1217.01	2	8.92718	Q9NY74	ETAA1_HUMAN	Ewing's tumor-associated antigen 1	430	437	ANTSPDAR	A1dEN2GlcNAc	431	N2H7F0S0	01Y41Y41M(31M)61M(31M21M)61M21M	Mannose	80.5	2	N,0;	1	iI2-3-B/Y,C/Z,
TR2	33709	159.44	1197.55	1197.56	3	-2.65307	Q96MR6	CFA57_HUMAN	Cilia- and flagella-associated protein 57	230	244	WETSIMVKEPTNGSK	W1dEK8dEN12GlcNAcK15dE	241	N2H8F0S0	01Y41Y41M(31M21M)61M(31M21M)61M21M	Mannose	80.36	1	N,1;	1	iI2-3-B/Y,C/Z,
TR2	12083	55.31	919.784	919.781	3	3.36898	Q86WJ1	CHD1L_HUMAN	Chromodomain-helicase-DNA-binding protein 1-like	458	465	IGQNKSVK	I1dEN4GlcNAcK5dEK8dE	461	N2H8F0S0	01Y41Y41M(31M21M21M)61M(31M21M)61M	Mannose	80.34	1	N,1;	0
TR2	12083	55.31	919.784	919.781	3	3.36898	Q01780	EXOSX_HUMAN	Exosome component 10	858	865	IKQSVGNK	I1dEK2dEN7GlcNAcK8dE	864	N2H8F0S0	01Y41Y41M(31M21M21M)61M(31M21M)61M	Mannose	80.34	1	N,1;	0
TR1	17344	80.65	1223.08	1223.08	2	0.633489	Q9BZY9	TRI31_HUMAN	E3 ubiquitin-protein ligase TRIM31	326	332	NNHKMNK	N1dEK4dEN6GlcNAcK7dE	331	N2H6F0S0	01Y41Y41M(31M)61M(31M21M)61M	Mannose	80.12	1	N,0;	1	iI2-3-B/Y,C/Z,
TR3	16753	77.65	1291.56	1291.55	2	5.19538	P78357	CNTP1_HUMAN	Contactin-associated protein 1	840	846	VELNTSR	V1dEN4GlcNAc	843	N2H8F0S0	01Y41Y41M(31M21M21M31G)61M(31M)61M	Mannose	80.09	1	N,1;	0
TR3	16753	77.65	1291.56	1291.55	2	5.19538	Q8N3K9	CMYA5_HUMAN	Cardiomyopathy-associated protein 5	1361	1367	LDSNLTR	L1dEN4GlcNAc	1364	N2H8F0S0	01Y41Y41M(31M21M21M31G)61M(31M)61M	Mannose	80.09	1	N,1;	0
TR1	11248	51.47	1195.03	1195.03	2	-0.173675	O95714	HERC2_HUMAN	E3 ubiquitin-protein ligase HERC2	3741	3747	LNLASNR	L1dEN6GlcNAc	3746	N2H7F0S0	01Y41Y41M(31M21M)61M(31M21M)61M	Mannose	80.07	1	N,0;	0
TR2	9865	44.42	1226.52	1226.52	2	1.89677	O95185	UNC5C_HUMAN	Netrin receptor UNC5C	519	524	NQSLAR	N1GlcNAc@dE	519	N2H8F0S0	01Y41Y41M(31M21M21M31G)61M(31M)61M	Mannose	79.95	1	N,0;	0
TR2	9865	44.42	1226.52	1226.52	2	1.89677	P11532	DMD_HUMAN	Dystrophin	2897	2902	AQNVTR	A1dEN3GlcNAc	2899	N2H8F0S0	01Y41Y41M(31M21M21M31G)61M(31M)61M	Mannose	79.95	1	N,0;	0
TR2	9865	44.42	1226.52	1226.52	2	1.89677	P36269	GGT5_HUMAN	Glutathione hydrolase 5 proenzyme	345	350	LQNASR	L1dEN3GlcNAc	347	N2H8F0S0	01Y41Y41M(31M21M21M31G)61M(31M)61M	Mannose	79.95	1	N,0;	0
TR2	9865	44.42	1226.52	1226.52	2	1.89677	Q13443	ADAM9_HUMAN	Disintegrin and metalloproteinase domain-containing protein 9	231	236	NQTAVR	N1GlcNAc@dE	231	N2H8F0S0	01Y41Y41M(31M21M21M31G)61M(31M)61M	Mannose	79.95	1	N,0;	0
TR1	19731	92.66	1306.11	1306.11	2	5.35253	Q9UHN6	CEIP2_HUMAN	Cell surface hyaluronidase	913	919	NNISLVK	N1dEN2GlcNAcK7dE	914	N2H8F0S0	01Y41Y41M(31M21M)61M(31M21M)61M21M	Mannose	79.91	1	N,1;	1	iI2-3-B/Y,C/Z,
TR1	17200	79.93	968.753	968.752	3	1.10836	O60391	NMD3B_HUMAN	Glutamate receptor ionotropic, NMDA 3B	341	350	FLANTSFQGR	F1dEN4GlcNAc	344	N2H8F0S0	01Y41Y41M(31M21M)61M(31M21M)61M21M	Mannose	79.87	1	N,1;	1	iI2-3-B/Y,C/Z,
TR1	17167	79.76	1381.12	1381.1	2	17.6633	Q5JNZ3	ZN311_HUMAN	Zinc finger protein 311	540	547	SNLTNHRR	S1dEN2GlcNAc	541	N2H8F0S0	01Y41Y41M(31M21M21M)61M(31M21M)61M	Mannose	79.86	1	N,0;	0
TR2	17426	80.9	961.422	961.413	3	9.20194	Q9Y487	VPP2_HUMAN	V-type proton ATPase 116 kDa subunit a isoform 2	437	445	LNQSQEIMR	L1dEN2GlcNAc	438	N2H8F0S0	01Y41Y41M(31M21M21M)61M(31M21M)61M	Mannose	79.77	2	N,0;	0
TR2	17426	80.9	961.422	961.413	3	9.20194	Q9Y487	VPP2_HUMAN	V-type proton ATPase 116 kDa subunit a isoform 2	437	445	LNQSQEIMR	L1dEN2GlcNAc	438	N2H8F0S0	01Y41Y41M(31M21M)61M(31M21M)61M21M	Mannose	79.77	2	N,0;	1	iI2-3-B/Y,C/Z,
TR1	17200	79.93	968.753	968.744	3	8.87202	P0DKB5	TPBGL_HUMAN	Trophoblast glycoprotein-like	251	260	NATERVPDSR	N1GlcNAc@dE	251	N2H8F0S0	01Y41Y41M(31M21M)61M(31M21M)61M21M	Mannose	79.72	1	N,0;	1	iI2-3-B/Y,C/Z,
TR2	33804	159.89	1089.51	1089.51	3	3.62962	Q86XL3	ANKL2_HUMAN	Ankyrin repeat and LEM domain-containing protein 2	699	714	NGLCHPLNHSRTLAGK	N1dEC4CamN8GlcNAcK16dE	706	N2H6F0S0	01Y41Y41M(31M21M)61M(31M)61M	Mannose	79.66	1	N,0;	2	iI2-3-A34/Y,iI2-3-B/Y,C/Z,
TR2	33804	159.89	1089.51	1089.52	3	-0.255611	Q9H307	PININ_HUMAN	Pinin	441	456	TLSPGKENVSALDMEK	T1dEK6dEN8GlcNAcK16dE	448	N2H6F0S0	01Y41Y41M(31M21M)61M(31M)61M	Mannose	79.66	1	N,0;	2	iI2-3-A34/Y,iI2-3-B/Y,C/Z,
TR1	17344	80.65	1223.08	1223.07	2	5.49748	P54289	CA2D1_HUMAN	Voltage-dependent calcium channel subunit alpha-2/delta-1	320	328	DAVNNITAK	D1dEN5GlcNAcK9dE	324	N2H6F0S0	01Y41Y41M(31M)61M(31M21M)61M	Mannose	79.63	1	N,0;	1	iI2-3-B/Y,C/Z,
TR3	17378	80.79	964.431	964.436	3	-5.31492	A1KZ92	PXDNL_HUMAN	Peroxidasin-like protein	1158	1166	VFCNLTSVK	V1dEC3CamN4GlcNAcK9dE	1161	N2H8F0S0	01Y41Y41M(31M21M)61M(31M21M)61M21M	Mannose	79.63	1	N,0;	1	iI2-3-B/Y,C/Z,
TR2	14307	65.89	1364.56	1364.55	2	9.21067	Q8WVS4	WDR60_HUMAN	WD repeat-containing protein 60	452	460	TDTNSSPSR	T1dEN4GlcNAc	455	N2H8F0S0	01Y41Y41M(31M21M21M31G)61M(31M)61M	Mannose	79.47	1	N,0;	0
TR1	30046	141.9	1149.87	1149.87	3	7.33347	Q12841	FSTL1_HUMAN	Follistatin-related protein 1	142	154	GSNYSEILDKYFK	G1dEN3GlcNAcK10dEK13dE	144	N2H8F0S0	01Y41Y41M(31M21M21M31G)61M(31M)61M	Mannose	79.46	1	N,2;	4	25AIII2,02AIII2,iIII3-3-X12/B,iI2-3-X25/C,
TR1	10066	45.55	1138	1137.99	2	12.0254	Q9UHC1	MLH3_HUMAN	DNA mismatch repair protein Mlh3	289	295	QMNSSLR	Q1dEN3GlcNAc	291	N2H6F0S0	01Y41Y41M(31M21M)61M(31M)61M	Mannose	79.39	1	N,0;	1	iI2-3-B/Y,C/Z,
TR3	9807	44.14	1284.03	1284.03	2	0.54699	Q9UQ49	NEUR3_HUMAN	Sialidase-3	246	251	TPNRCR	T1dEN3GlcNAcC5Cam	248	N2H8F0S0	01Y41Y41M(31M21M)61M(31M21M)61M21M	Mannose	79.35	3	N,0;	1	iI2-3-B/Y,C/Z,
TR1	19803	93.02	1313.07	1313.06	2	7.51186	Q13077	TRAF1_HUMAN	TNF receptor-associated factor 1	273	278	ITNVTR	I1dEN3GlcNAc	275	N2H9F0S0	01Y41Y41M(31M21M21M31G)61M(31M21M)61M	Mannose	79.34	1	N,1;	0
TR1	19803	93.02	1313.07	1313.06	2	7.51186	Q03001	DYST_HUMAN	Dystonin	687	692	LLNTSR	L1dEN3GlcNAc	689	N2H9F0S0	01Y41Y41M(31M21M21M31G)61M(31M21M)61M	Mannose	79.34	1	N,1;	0
TR2	19305	90.34	1027.14	1027.14	3	2.84756	Q9Y4L1	HYOU1_HUMAN	Hypoxia up-regulated protein 1	926	940	AEPPLNASASDQGEK	A1dEN6GlcNAcK15dE	931	N4H3F1S0	01Y(61F)41Y41M(31M41Y)61M61Y	Complex	79.34	1	N,1;	0
TR1	17074	79.29	1015.44	1015.44	3	-1.78001	Q9NY74	ETAA1_HUMAN	Ewing's tumor-associated antigen 1	528	535	YSNEQKNK	Y1dEK6dEN7GlcNAcK8dE	534	N2H9F0S0	01Y41Y41M(31M21M21M)61M(31M21M)61M21M	Mannose	79.25	1	N,1;	0
TR1	9692	43.74	1356.08	1356.07	2	5.07408	Q5JTV8	TOIP1_HUMAN	Torsin-1A-interacting protein 1	397	404	HLNSSHPR	H1dEN3GlcNAc	399	N2H8F0S0	01Y41Y41M(31M21M21M31G)61M(31M)61M	Mannose	79.25	1	N,0;	0
TR1	19333	90.65	1268.06	1268.06	2	2.40044	Q5VWN6	F208B_HUMAN	Protein FAM208B	2097	2102	YNSTVK	Y1dEN2GlcNAcK6dE	2098	N2H8F0S0	01Y41Y41M(31M21M)61M(31M21M)61M21M	Mannose	79.25	1	N,0;	1	iI2-3-B/Y,C/Z,
TR1	13418	61.88	1179.5	1179.5	2	1.1888	Q8WXA9	SREK1_HUMAN	Splicing regulatory glutamine/lysine-rich protein 1	221	226	SHNRSR	S1dEN3GlcNAc	223	N2H7F0S0	01Y41Y41M(31M21M21M)61M(31M)61M	Mannose	79.24	2	N,0;	1	iI2-3-B/Y,C/Z,iIII2-3-B/Y,C/Z,
TR1	13418	61.88	1179.5	1179.5	2	1.1888	Q8WXA9	SREK1_HUMAN	Splicing regulatory glutamine/lysine-rich protein 1	221	226	SHNRSR	S1dEN3GlcNAc	223	N2H7F0S0	01Y41Y41M(31M21M)61M(31M21M)61M	Mannose	79.24	2	N,0;	1	iI2-3-B/Y,C/Z,
TR1	13418	61.88	1179.5	1179.5	2	1.1888	Q8WXA9	SREK1_HUMAN	Splicing regulatory glutamine/lysine-rich protein 1	219	224	SRSHNR	S1dEN5GlcNAc	223	N2H7F0S0	01Y41Y41M(31M21M21M)61M(31M)61M	Mannose	79.24	2	N,0;	1	iI2-3-B/Y,C/Z,iIII2-3-B/Y,C/Z,
TR1	13418	61.88	1179.5	1179.5	2	1.1888	Q8WXA9	SREK1_HUMAN	Splicing regulatory glutamine/lysine-rich protein 1	219	224	SRSHNR	S1dEN5GlcNAc	223	N2H7F0S0	01Y41Y41M(31M21M)61M(31M21M)61M	Mannose	79.24	2	N,0;	1	iI2-3-B/Y,C/Z,
TR2	14012	64.5	1260.53	1260.52	2	4.39857	P06400	RB_HUMAN	Retinoblastoma-associated protein	538	544	AEGNLTR	A1dEN4GlcNAc	541	N2H8F0S0	01Y41Y41M(31M21M21M31G)61M(31M)61M	Mannose	79.2	1	N,1;	0
TR2	19504	91.34	1137	1136.99	2	5.99945	Q7RTR2	NLRC3_HUMAN	NLR family CARD domain-containing protein 3	1000	1005	VNSSLR	V1dEN2GlcNAc	1001	N2H7F0S0	01Y41Y41M(31M)61M(31M21M)61M21M	Mannose	79.15	1	N,0;	1	iI2-3-B/Y,C/Z,
TR1	17132	79.59	961.42	961.412	3	8.73609	Q9NZM1-8	MYOF_HUMAN	Isoform 8 of Myoferlin	1	10	MIPPNSPPNR	M1dEN9GlcNAc	9	N2H8F0S0	01Y41Y41M(31M21M)61M(31M21M)61M21M	Mannose	79.14	1	N,0;	0
TR1	13418	61.88	1179.5	1179.5	2	3.08877	Q03188	CENPC_HUMAN	Centromere protein C	58	64	SVPNSTR	S1dEN4GlcNAc	61	N2H7F0S0	01Y41Y41M(31M21M21M)61M(31M)61M	Mannose	79.08	2	N,0;	1	iI2-3-B/Y,C/Z,iIII2-3-B/Y,C/Z,
TR1	13418	61.88	1179.5	1179.5	2	3.08877	Q03188	CENPC_HUMAN	Centromere protein C	58	64	SVPNSTR	S1dEN4GlcNAc	61	N2H7F0S0	01Y41Y41M(31M21M)61M(31M21M)61M	Mannose	79.08	2	N,0;	1	iI2-3-B/Y,C/Z,
TR1	13418	61.88	1179.5	1179.5	2	5.93067	O15144	ARPC2_HUMAN	Actin-related protein 2/3 complex subunit 2	231	237	HTNASAR	H1dEN3GlcNAc	233	N2H7F0S0	01Y41Y41M(31M21M21M)61M(31M)61M	Mannose	79.08	1	N,0;	1	iI2-3-B/Y,C/Z,iIII2-3-B/Y,C/Z,
TR3	17398	80.89	910.412	910.413	3	-1.34403	P82987	ATL3_HUMAN	ADAMTS-like protein 3	1515	1525	ANGTVQVVSPR	A1dEN2GlcNAc	1516	N2H7F0S0	01Y41Y41M(31M21M)61M(31M21M)61M	Mannose	79.07	1	N,1;	1	iI2-3-B/Y,C/Z,
TR2	19271	90.17	1112.83	1112.81	3	16.0665	Q3SY69	AL1L2_HUMAN	Mitochondrial 10-formyltetrahydrofolate dehydrogenase	848	862	ANSTEYGLASGVFTR	A1dEN2GlcNAc	849	N2H8F0S0	01Y41Y41M(31M21M21M)61M(31M21M)61M	Mannose	78.97	1	N,0;	0
TR1	19803	93.02	1313.07	1313.06	2	7.51186	O95274	LYPD3_HUMAN	Ly6/PLAUR domain-containing protein 3	117	122	LNLTSR	L1dEN2GlcNAc	118	N2H9F0S0	01Y41Y41M(31M21M21M)61M(31M21M)61M21M	Mannose	78.9	1	N,1;	0
TR1	25943	122.3	1440.15	1440.16	2	-5.23759	Q9Y2K7-5	KDM2A_HUMAN	Isoform 5 of Lysine-specific demethylase 2A	27	35	TSSTENKTK	T1dEN6GlcNAcK7dEK9dE	32	N2H8F0S0	01Y41Y41M(31M21M)61M(31M21M)61M21M	Mannose	78.84	1	N,0;	1	iI2-3-B/Y,C/Z,
TR3	17929	83.53	1377.6	1377.6	2	-0.563465	A4UGR9-4	XIRP2_HUMAN	Isoform 4 of Xin actin-binding repeat-containing protein 2	477	484	WNCKNQSR	W1dEC3CamK4dEN5GlcNAc	481	N2H7F0S0	01Y41Y41M(31M21M21M)61M(31M)61M	Mannose	78.83	1	N,0;	0
TR2	9835	44.28	1284.03	1284.02	2	6.74952	P59923	ZN445_HUMAN	Zinc finger protein 445	870	875	CNLCGK	C1dE@CamN2GlcNAcC4CamK6dE	871	N2H8F0S0	01Y41Y41M(31M21M21M)61M(31M21M)61M	Mannose	78.81	1	N,0;	0
TR2	9835	44.28	1284.03	1284.02	2	6.74952	B4DU55	ZN879_HUMAN	Zinc finger protein 879	206	211	CNICGK	C1dE@CamN2GlcNAcC4CamK6dE	207	N2H8F0S0	01Y41Y41M(31M21M21M)61M(31M21M)61M	Mannose	78.81	1	N,0;	0
TR1	17835	83.11	1335.12	1335.1	2	11.7186	Q2Y0W8-2	S4A8_HUMAN	Isoform 2 of Electroneutral sodium bicarbonate exchanger 1	5	11	NNSNKLR	N1GlcNAc@dEK5dE	5	N2H8F0S0	01Y41Y41M(31M21M21M31G)61M(31M)61M	Mannose	78.78	1	N,0;	0
TR1	17835	83.11	1335.12	1335.1	2	11.7186	P05556	ITB1_HUMAN	Integrin beta-1	92	98	NKNVTNR	N1dEK2dEN6GlcNAc	97	N2H8F0S0	01Y41Y41M(31M21M21M31G)61M(31M)61M	Mannose	78.78	1	N,1;	0
TR1	17835	83.11	1335.12	1335.1	2	11.7186	P05556	ITB1_HUMAN	Integrin beta-1	92	98	NKNVTNR	N1dEK2dEN3GlcNAc	94	N2H8F0S0	01Y41Y41M(31M21M21M31G)61M(31M)61M	Mannose	78.78	1	N,0;	0
TR1	17132	79.59	961.42	961.414	3	6.45402	Q8N8J6	ZN615_HUMAN	Zinc finger protein 615	139	147	SNLSFENQK	S1dEN2GlcNAcK9dE	140	N2H8F0S0	01Y41Y41M(31M21M21M)61M(31M21M)61M	Mannose	78.74	1	N,0;	0
TR1	19333	90.65	1268.06	1268.06	2	2.40044	P49639	HXA1_HUMAN	Homeobox protein Hox-A1	234	239	TNFTTK	T1dEN2GlcNAcK6dE	235	N2H8F0S0	01Y41Y41M(31M21M21M)61M(31M21M)61M	Mannose	78.71	1	N,0;	0
TR1	19333	90.65	1268.06	1268.06	2	2.40044	Q9NRZ9	HELLS_HUMAN	Lymphoid-specific helicase	515	520	SINYSK	S1dEN3GlcNAcK6dE	517	N2H8F0S0	01Y41Y41M(31M21M21M)61M(31M21M)61M	Mannose	78.71	1	N,0;	0
TR2	17971	83.64	833.409	833.406	3	4.33365	P50897	PPT1_HUMAN	Palmitoyl-protein thioesterase 1	210	217	GINESYKK	G1dEN3GlcNAcK7dEK8dE	212	N2H6F0S0	01Y41Y41M(31M21M)61M(31M)61M	Mannose	78.6	2	N,1;	0
TR2	17971	83.64	833.409	833.406	3	4.33365	P50897	PPT1_HUMAN	Palmitoyl-protein thioesterase 1	210	217	GINESYKK	G1dEN3GlcNAcK7dEK8dE	212	N2H6F0S0	01Y41Y41M(31M)61M(31M21M)61M	Mannose	78.6	2	N,1;	4	iI2-3-X15/C,iI2-3-X35/B,iI2-3-X45/C,iI2-3-B/Y,C/Z,
TR1	15142	69.91	979.78	979.773	3	6.9265	Q9NS85	CAH10_HUMAN	Carbonic anhydrase-related protein 10	299	308	TNINFSLQGK	T1dEN4GlcNAcK10dE	302	N2H8F0S0	01Y41Y41M(31M21M21M)61M(31M21M)61M	Mannose	78.57	1	N,0;	0
TR1	19803	93.02	1313.07	1313.05	2	11.7745	P16383	GCFC2_HUMAN	GC-rich sequence DNA-binding factor 2	630	635	SAVENK	S1dEN5GlcNAcK6dE	634	N2H9F0S0	01Y41Y41M(31M21M21M31G)61M(31M21M)61M	Mannose	78.53	1	N,0;	0
TR2	16354	75.54	1288.52	1288.52	2	-1.80244	P52948	NUP98_HUMAN	Nuclear pore complex protein Nup98-Nup96	1640	1645	AEHWNR	A1dEN5GlcNAc	1644	N2H8F0S0	01Y41Y41M(31M21M21M)61M(31M21M)61M	Mannose	78.51	1	N,0;	0
TR2	16354	75.54	1288.52	1288.52	2	1.24446	P00736	C1R_HUMAN	Complement C1r subcomponent	220	225	CNYSIR	C1dE@CamN2GlcNAc	221	N2H8F0S0	01Y41Y41M(31M21M21M)61M(31M21M)61M	Mannose	78.51	1	N,0;	0
TR2	16354	75.54	1288.52	1288.52	2	1.24446	Q96T58	MINT_HUMAN	Msx2-interacting protein	1132	1137	NYCSLR	N1GlcNAc@dEC3Cam	1132	N2H8F0S0	01Y41Y41M(31M21M21M)61M(31M21M)61M	Mannose	78.51	1	N,0;	0
TR2	16354	75.54	1288.52	1288.52	2	1.24446	Q7Z2Y8	GVIN1_HUMAN	Interferon-induced very large GTPase 1	738	743	NICSYR	N1GlcNAc@dEC3Cam	738	N2H8F0S0	01Y41Y41M(31M21M21M)61M(31M21M)61M	Mannose	78.51	1	N,0;	0
TR2	16354	75.54	1288.52	1288.52	2	1.24446	Q02809	PLOD1_HUMAN	Procollagen-lysine,2-oxoglutarate 5-dioxygenase 1	685	690	YNCSIR	Y1dEN2GlcNAcC3Cam	686	N2H8F0S0	01Y41Y41M(31M21M21M)61M(31M21M)61M	Mannose	78.51	1	N,0;	0
TR1	20310	95.57	1009.1	1009.1	3	1.46857	P53634	CATC_HUMAN	Dipeptidyl peptidase 1	51	62	DVNCSVMGPQEK	D1dEN3GlcNAcC4CamK12dE	53	N2H7F0S0	01Y41Y41M(31M)61M(31M21M)61M21M	Mannose	78.49	1	N,2;	6	iI2-3-X15/C,iI2-3-X35/B,iI2-3-X45/C,iI2-3-A35/Z,iI2-3-X02/B,iI2-3-B/Y,C/Z,
TR2	9858	44.39	1307.55	1307.55	2	3.97944	Q9NSI6	BRWD1_HUMAN	Bromodomain and WD repeat-containing protein 1	1665	1671	NASAVAR	N1GlcNAc@dE	1665	N2H9F0S0	01Y41Y41M(31M21M21M)61M(31M21M)61M21M	Mannose	78.42	1	N,0;	0
TR1	18918	88.55	1112.83	1112.82	3	7.94189	P19367	HXK1_HUMAN	Hexokinase-1	886	899	CNVSFLLSEDGSGK	C1dE@CamN2GlcNAcK14dE	887	N2H8F0S0	01Y41Y41M(31M21M21M31G)61M(31M)61M	Mannose	78.41	1	N,1;	0
TR1	25801	121.63	1109.2	1109.2	3	-3.86779	Q86UW7	CAPS2_HUMAN	Calcium-dependent secretion activator 2	442	456	ELGRVILYPTSNSSK	E1dEN12GlcNAcK15dE	453	N2H7F0S0	01Y41Y41M(31M21M)61M(31M21M)61M	Mannose	78.37	1	N,0;	0
TR1	12515	57.71	1172.03	1172.02	2	10.9914	Q58FG1	HS904_HUMAN	Putative heat shock protein HSP 90-alpha A4	280	285	KNQSLR	K1dEN2GlcNAc	281	N2H7F0S0	01Y41Y41M(31M)61M(31M21M)61M21M	Mannose	78.35	1	N,0;	1	iI2-3-B/Y,C/Z,
TR2	11506	52.46	932.733	932.729	3	3.98717	P07900	HS90A_HUMAN	Heat shock protein HSP 90-alpha	568	573	FENLCK	F1dEN3GlcNAcC5CamK6dE	570	N2H9F0S0	01Y41Y41M(31M21M21M31G)61M(31M21M)61M	Mannose	78.33	1	N,1;	0
TR3	12846	59.09	1172.03	1172.02	2	4.28626	Q8TDY4	ASAP3_HUMAN	Arf-GAP with SH3 domain, ANK repeat and PH domain-containing protein 3	726	731	LDISNK	L1dEN5GlcNAcK6dE	730	N2H7F0S0	01Y41Y41M(31M)61M(31M21M)61M21M	Mannose	78.19	1	N,0;	1	iI2-3-B/Y,C/Z,
TR3	12846	59.09	1172.03	1172.02	2	4.28626	Q68DH5	LMBD2_HUMAN	LMBR1 domain-containing protein 2	254	259	VNESIK	V1dEN2GlcNAcK6dE	255	N2H7F0S0	01Y41Y41M(31M)61M(31M21M)61M21M	Mannose	78.19	1	N,0;	1	iI2-3-B/Y,C/Z,
TR3	12846	59.09	1172.03	1172.02	2	4.28626	O60673	REV3L_HUMAN	DNA polymerase zeta catalytic subunit	2766	2771	LVNDTK	L1dEN3GlcNAcK6dE	2768	N2H7F0S0	01Y41Y41M(31M)61M(31M21M)61M21M	Mannose	78.19	1	N,0;	1	iI2-3-B/Y,C/Z,
TR3	12846	59.09	1172.03	1172.02	2	4.28626	Q86X45	TILB_HUMAN	Protein tilB homolog	59	64	IENVSK	I1dEN3GlcNAcK6dE	61	N2H7F0S0	01Y41Y41M(31M)61M(31M21M)61M21M	Mannose	78.19	1	N,0;	1	iI2-3-B/Y,C/Z,
TR3	12846	59.09	1172.03	1172.02	2	4.28626	Q9HA90	EFCC1_HUMAN	EF-hand and coiled-coil domain-containing protein 1	529	534	DLNISK	D1dEN3GlcNAcK6dE	531	N2H7F0S0	01Y41Y41M(31M)61M(31M21M)61M21M	Mannose	78.19	1	N,0;	1	iI2-3-B/Y,C/Z,
TR3	12846	59.09	1172.03	1172.02	2	4.28626	Q03164	KMT2A_HUMAN	Histone-lysine N-methyltransferase 2A	2342	2347	ELNVSK	E1dEN3GlcNAcK6dE	2344	N2H7F0S0	01Y41Y41M(31M)61M(31M21M)61M21M	Mannose	78.19	1	N,0;	1	iI2-3-B/Y,C/Z,
TR3	12846	59.09	1172.03	1172.02	2	4.28626	O94910	AGRL1_HUMAN	Adhesion G protein-coupled receptor L1	823	828	LVESNK	L1dEN5GlcNAcK6dE	827	N2H7F0S0	01Y41Y41M(31M)61M(31M21M)61M21M	Mannose	78.19	1	N,0;	1	iI2-3-B/Y,C/Z,
TR3	12846	59.09	1172.03	1172.02	2	4.28626	Q9Y6Y8	S23IP_HUMAN	SEC23-interacting protein	598	603	DLNLSK	D1dEN3GlcNAcK6dE	600	N2H7F0S0	01Y41Y41M(31M)61M(31M21M)61M21M	Mannose	78.19	1	N,0;	1	iI2-3-B/Y,C/Z,
TR3	12846	59.09	1172.03	1172.02	2	4.28626	Q15475	SIX1_HUMAN	Homeobox protein SIX1	46	51	NESVLK	N1GlcNAc@dEK6dE	46	N2H7F0S0	01Y41Y41M(31M)61M(31M21M)61M21M	Mannose	78.19	1	N,0;	1	iI2-3-B/Y,C/Z,
TR3	12846	59.09	1172.03	1172.02	2	4.28626	Q9HCK1	ZDBF2_HUMAN	DBF4-type zinc finger-containing protein 2	427	432	EVNLSK	E1dEN3GlcNAcK6dE	429	N2H7F0S0	01Y41Y41M(31M)61M(31M21M)61M21M	Mannose	78.19	1	N,0;	1	iI2-3-B/Y,C/Z,
TR3	12846	59.09	1172.03	1172.02	2	4.28626	Q13315	ATM_HUMAN	Serine-protein kinase ATM	271	276	LNDSLK	L1dEN2GlcNAcK6dE	272	N2H7F0S0	01Y41Y41M(31M)61M(31M21M)61M21M	Mannose	78.19	1	N,0;	1	iI2-3-B/Y,C/Z,
TR3	12846	59.09	1172.03	1172.02	2	4.28626	Q02224	CENPE_HUMAN	Centromere-associated protein E	1498	1503	VNLSEK	V1dEN2GlcNAcK6dE	1499	N2H7F0S0	01Y41Y41M(31M)61M(31M21M)61M21M	Mannose	78.19	1	N,0;	1	iI2-3-B/Y,C/Z,
TR1	10202	46.22	1056.47	1056.47	2	2.9226	P50454	SERPH_HUMAN	Serpin H1	117	124	SLSNSTAR	S1dEN4GlcNAc	120	N2H5F0S0	01Y41Y41M(31M)61M(31M)61M	Mannose	78.17	1	N,0;	17	BI1,BII1,BIII1,iI3-4-B/Y,C/Z,iII3-4-B/Y,C/Z,iIII3-3-B/Y,C/Z,iI2-3-B/Y,C/Z,YI1,YI2,iI3III3Y,iII3III3Y,YI3,iI4II4Y,iI4III3Y,iII4III3Y,YI4,YII4,YIII3,02XI1,MH,34XI1,YI1,YI2,iI3III3Y,iII3III3Y,YI3,iI4II4Y,iI4III3Y,iII4III3Y,
TR1	16960	78.72	1101.82	1101.82	3	0.957117	Q9H741	CL049_HUMAN	UPF0454 protein C12orf49	61	76	VQFNLGNSSRPSNQCR	V1dEN13GlcNAcC15Cam	73	N2H6F0S0	01Y41Y41M(31M21M)61M(31M)61M	Mannose	78.12	1	N,0;	0
TR2	25873	121.8	1049.49	1049.48	3	2.81945	O14773	TPP1_HUMAN	Tripeptidyl-peptidase 1	429	447	FLSSSPHLPPSSYFNASGR	F1dEN15GlcNAc	443	N2H3F1S0	01Y(61F)41Y41M(31M)61M	Hybrid	78.08	1	N,1;	15	03AI2,iI2-3-X15/C,iI2-3-X35/B,BI1,BII1,BI2,iI2-3-X45/C,iI2-3-A03/Z,iII2-3-A03/Z,01AI2,34AI3,iI2-3-B/Y,C/Z,iII2-3-B/Y,C/Z,BI3,iI3II3Y,YI3,YII3,YI1,YI2,
TR1	18998	88.96	1507.18	1507.18	2	4.06573	Q9Y4L1	HYOU1_HUMAN	Hypoxia up-regulated protein 1	926	940	AEPPLNASASDQGEK	A1dEN6GlcNAcK15dE	931	N2H6F0S0	01Y41Y41M(31M21M)61M(31M)61M	Mannose	77.99	1	N,1;	2	04AI3,iI2-3-A24/Y,iI2-3-B/Y,C/Z,
TR1	9934	44.91	1379.07	1379.06	2	9.12074	P53779	MK10_HUMAN	Mitogen-activated protein kinase 10	36	41	HYNMSK	H1dEN3GlcNAcK6dE	38	N2H9F0S0	01Y41Y41M(31M21M21M31G)61M(31M21M)61M	Mannose	77.97	1	N,1;	0
TR1	9934	44.91	1379.07	1379.06	2	9.12074	Q9Y238	DLEC1_HUMAN	Deleted in lung and esophageal cancer protein 1	781	786	MWNNSK	M1dEN3GlcNAcK6dE	783	N2H9F0S0	01Y41Y41M(31M21M21M31G)61M(31M21M)61M	Mannose	77.97	1	N,1;	0
TR1	9934	44.91	1379.07	1379.06	2	7.90831	Q9NYK1	TLR7_HUMAN	Toll-like receptor 7	109	114	NNMCIK	N1dEN2GlcNAcC4CamK6dE	110	N2H9F0S0	01Y41Y41M(31M21M21M31G)61M(31M21M)61M	Mannose	77.97	1	N,1;	0
TR2	17168	79.6	926.924	926.921	4	3.38576	Q16880	CGT_HUMAN	2-hydroxyacylsphingosine 1-beta-galactosyltransferase	429	443	LSEIHKDQPGHPVNR	L1dEK6dEN14GlcNAc	442	N2H9F0S0	01Y41Y41M(31M21M21M31G)61M(31M21M)61M	Mannose	77.91	1	N,0;	0
TR1	17796	82.92	1227.6	1227.59	2	6.53731	Q6YHK3	CD109_HUMAN	CD109 antigen	245	253	HLNGTITAK	H1dEN3GlcNAcK9dE	247	N2H6F0S0	01Y41Y41M(31M21M)61M(31M)61M	Mannose	77.87	1	N,1;	1	04AI3,iI2-3-A24/Y,
TR3	20157	94.74	1151.01	1151.02	2	-1.60322	P78562	PHEX_HUMAN	Phosphate-regulating neutral endopeptidase PHEX	375	380	IPNLSR	I1dEN3GlcNAc	377	N2H7F0S0	01Y41Y41M(31M)61M(31M21M)61M21M	Mannose	77.86	1	N,0;	1	iI2-3-B/Y,C/Z,
TR3	20157	94.74	1151.01	1151	2	9.3446	Q14582	MAD4_HUMAN	Max dimerization protein 4	50	55	KAPNNR	K1dEN5GlcNAc	54	N2H7F0S0	01Y41Y41M(31M)61M(31M21M)61M21M	Mannose	77.86	1	N,0;	1	iI2-3-B/Y,C/Z,
TR1	19933	93.67	1069.49	1069.48	2	13.9207	Q9H3P2	NELFA_HUMAN	Negative elongation factor A	430	435	NLSLTR	N1GlcNAc@dE	430	N2H6F0S0	01Y41Y41M(31M)61M(31M21M)61M	Mannose	77.82	1	N,0;	1	iI2-3-B/Y,C/Z,
TR1	17344	80.65	1223.08	1223.07	2	5.23094	Q9BRR8	GPTC1_HUMAN	G patch domain-containing protein 1	411	418	HQLNASKR	H1dEN4GlcNAcK7dE	414	N2H6F0S0	01Y41Y41M(31M)61M(31M21M)61M	Mannose	77.75	1	N,0;	1	iI2-3-B/Y,C/Z,
TR2	26992	127.16	982.143	982.138	3	4.56259	Q8WYK1	CNTP5_HUMAN	Contactin-associated protein-like 5	277	287	VGKQVNFTVDK	V1dEK3dEN6GlcNAcK11dE	282	N2H7F0S0	01Y41Y41M(31M21M)61M(31M21M)61M	Mannose	77.65	2	N,1;	1	iI2-3-B/Y,C/Z,
TR2	26992	127.16	982.143	982.138	3	4.56259	Q8WYK1	CNTP5_HUMAN	Contactin-associated protein-like 5	277	287	VGKQVNFTVDK	V1dEK3dEN6GlcNAcK11dE	282	N2H7F0S0	01Y41Y41M(31M)61M(31M21M)61M21M	Mannose	77.65	2	N,1;	5	iI2-3-X15/C,iI2-3-X35/B,iI2-3-X45/C,iI2-3-B/Y,C/Z,iI3-4-X25/C,
TR1	16734	77.62	1572.14	1572.13	2	4.81091	Q08380	LG3BP_HUMAN	Galectin-3-binding protein	118	128	DAGVVCTNETR	D1dEC6CamN8GlcNAc	125	N2H9F0S0	01Y41Y41M(31M21M21M31G)61M(31M21M)61M	Mannose	77.62	1	N,2;	0
TR1	17344	80.65	1223.08	1223.08	2	0.633489	Q9BZY9	TRI31_HUMAN	E3 ubiquitin-protein ligase TRIM31	326	332	NNHKMNK	N1dEK4dEN6GlcNAcK7dE	331	N2H6F0S0	01Y41Y41M(31M21M)61M(31M)61M	Mannose	77.46	1	N,0;	1	iI2-3-B/Y,C/Z,
TR2	19305	90.34	1027.14	1027.14	3	2.84756	Q9Y4L1	HYOU1_HUMAN	Hypoxia up-regulated protein 1	926	940	AEPPLNASASDQGEK	A1dEN6GlcNAcK15dE	931	N4H3F1S0	01Y41Y41M(31M41Y31F)61M61Y	Complex	77.43	1	N,1;	0
TR1	20603	97.02	1273.06	1273.04	2	11.416	Q92820	GGH_HUMAN	Gamma-glutamyl hydrolase	203	209	NFTMNEK	N1GlcNAc@dEK7dE	203	N2H7F0S0	01Y41Y41M(31M21M21M)61M(31M)61M	Mannose	77.42	1	N,0;	1	iI2-3-B/Y,C/Z,iIII2-3-B/Y,C/Z,
TR1	17132	79.59	961.42	961.412	3	8.77354	Q9HC10	OTOF_HUMAN	Otoferlin	1237	1246	SAPSWNTTVR	S1dEN6GlcNAc	1242	N2H8F0S0	01Y41Y41M(31M21M)61M(31M21M)61M21M	Mannose	77.4	1	N,1;	0
TR1	19916	93.59	1170.51	1170.5	2	12.65	P45974	UBP5_HUMAN	Ubiquitin carboxyl-terminal hydrolase 5	747	754	ATNNSLER	A1dEN3GlcNAc	749	N2H6F0S0	01Y41Y41M(31M)61M(31M21M)61M	Mannose	77.38	1	N,0;	1	iI2-3-B/Y,C/Z,
TR1	18465	86.28	1579.67	1579.68	2	-4.23472	Q92564	DCNL4_HUMAN	DCN1-like protein 4	185	194	SFLNDSTNFK	S1dEN4GlcNAcK10dE	188	N2H9F0S0	01Y41Y41M(31M21M21M31G)61M(31M21M)61M	Mannose	77.31	1	N,0;	0
TR2	21509	101.42	1387.67	1387.65	2	11.8744	P10911	MCF2_HUMAN	Proto-oncogene DBL	458	467	TWRQNQSNLK	T1dEN5GlcNAcK10dE	462	N2H6F0S0	01Y41Y41M(31M)61M(31M21M)61M	Mannose	77.3	1	N,0;	1	iI2-3-B/Y,C/Z,
TR3	19222	90.02	1262.09	1262.08	2	9.48493	P24043	LAMA2_HUMAN	Laminin subunit alpha-2	2015	2022	TLNDTLGK	T1dEN3GlcNAcK8dE	2017	N2H7F0S0	01Y41Y41M(31M21M)61M(31M21M)61M	Mannose	77.29	1	N,0;	1	iI2-3-B/Y,C/Z,
TR3	19222	90.02	1262.09	1262.08	2	9.48493	Q5JR59-3	MTUS2_HUMAN	Isoform 2 of Microtubule-associated tumor suppressor candidate 2	18	25	TNESALVK	T1dEN2GlcNAcK8dE	19	N2H7F0S0	01Y41Y41M(31M21M)61M(31M21M)61M	Mannose	77.29	1	N,0;	1	iI2-3-B/Y,C/Z,
TR2	20256	95.13	1151.01	1151.02	2	-2.23955	Q08AN1	ZN616_HUMAN	Zinc finger protein 616	776	781	LNVTRP	L1dEN2GlcNAc	777	N2H7F0S0	01Y41Y41M(31M)61M(31M21M)61M21M	Mannose	77.26	1	N,0;	1	iI2-3-B/Y,C/Z,
TR2	26205	123.39	1440.16	1440.15	2	5.76339	Q6YHK3	CD109_HUMAN	CD109 antigen	337	345	NVSTNVFFK	N1GlcNAc@dEK9dE	337	N2H8F0S0	01Y41Y41M(31M21M)61M(31M21M)61M21M	Mannose	77.26	2	N,0;	1	iI2-3-B/Y,C/Z,
TR2	26205	123.39	1440.16	1440.15	2	5.76339	Q6YHK3	CD109_HUMAN	CD109 antigen	337	345	NVSTNVFFK	N1GlcNAc@dEK9dE	337	N2H8F0S0	01Y41Y41M(31M21M21M31G)61M(31M)61M	Mannose	77.26	2	N,0;	0
TR1	17200	79.93	968.753	968.753	3	0.205132	O60487	MPZL2_HUMAN	Myelin protein zero-like protein 2	34	44	VLEAVNGTDAR	V1dEN6GlcNAc	39	N2H8F0S0	01Y41Y41M(31M21M21M)61M(31M21M)61M	Mannose	77.18	1	N,1;	0
TR1	13418	61.88	1179.5	1179.5	2	3.08877	Q92878	RAD50_HUMAN	DNA repair protein RAD50	586	591	EINQTR	E1dEN3GlcNAc	588	N2H7F0S0	01Y41Y41M(31M21M21M)61M(31M)61M	Mannose	77.03	2	N,0;	1	iI2-3-B/Y,C/Z,iIII2-3-B/Y,C/Z,
TR1	13418	61.88	1179.5	1179.5	2	3.08877	Q92878	RAD50_HUMAN	DNA repair protein RAD50	586	591	EINQTR	E1dEN3GlcNAc	588	N2H7F0S0	01Y41Y41M(31M21M)61M(31M21M)61M	Mannose	77.03	2	N,0;	1	iI2-3-B/Y,C/Z,
TR1	13418	61.88	1179.5	1179.5	2	3.08877	Q9C086	IN80B_HUMAN	INO80 complex subunit B	236	241	NQTIER	N1GlcNAc@dE	236	N2H7F0S0	01Y41Y41M(31M21M21M)61M(31M)61M	Mannose	77.03	2	N,0;	1	iI2-3-B/Y,C/Z,iIII2-3-B/Y,C/Z,
TR1	13418	61.88	1179.5	1179.5	2	3.08877	Q9C086	IN80B_HUMAN	INO80 complex subunit B	236	241	NQTIER	N1GlcNAc@dE	236	N2H7F0S0	01Y41Y41M(31M21M)61M(31M21M)61M	Mannose	77.03	2	N,0;	1	iI2-3-B/Y,C/Z,
TR1	13418	61.88	1179.5	1179.5	2	3.08877	Q5JVX7	CA141_HUMAN	Uncharacterized protein C1orf141	304	309	QTLENR	Q1dEN5GlcNAc	308	N2H7F0S0	01Y41Y41M(31M21M21M)61M(31M)61M	Mannose	77.03	2	N,0;	1	iI2-3-B/Y,C/Z,iIII2-3-B/Y,C/Z,
TR1	13418	61.88	1179.5	1179.5	2	3.08877	Q5JVX7	CA141_HUMAN	Uncharacterized protein C1orf141	304	309	QTLENR	Q1dEN5GlcNAc	308	N2H7F0S0	01Y41Y41M(31M21M)61M(31M21M)61M	Mannose	77.03	2	N,0;	1	iI2-3-B/Y,C/Z,
TR1	13418	61.88	1179.5	1179.5	2	3.08877	O60293	ZC3H1_HUMAN	Zinc finger C3H1 domain-containing protein	344	349	EQNLTR	E1dEN3GlcNAc	346	N2H7F0S0	01Y41Y41M(31M21M21M)61M(31M)61M	Mannose	77.03	2	N,0;	1	iI2-3-B/Y,C/Z,iIII2-3-B/Y,C/Z,
TR1	13418	61.88	1179.5	1179.5	2	3.08877	O60293	ZC3H1_HUMAN	Zinc finger C3H1 domain-containing protein	344	349	EQNLTR	E1dEN3GlcNAc	346	N2H7F0S0	01Y41Y41M(31M21M)61M(31M21M)61M	Mannose	77.03	2	N,0;	1	iI2-3-B/Y,C/Z,
TR1	13418	61.88	1179.5	1179.5	2	1.1888	Q9NXE8	CWC25_HUMAN	Pre-mRNA-splicing factor CWC25 homolog	256	261	NHSRSR	N1GlcNAc@dE	256	N2H7F0S0	01Y41Y41M(31M21M21M)61M(31M)61M	Mannose	77.03	2	N,0;	1	iI2-3-B/Y,C/Z,iIII2-3-B/Y,C/Z,
TR1	13418	61.88	1179.5	1179.5	2	1.1888	Q9NXE8	CWC25_HUMAN	Pre-mRNA-splicing factor CWC25 homolog	256	261	NHSRSR	N1GlcNAc@dE	256	N2H7F0S0	01Y41Y41M(31M21M)61M(31M21M)61M	Mannose	77.03	2	N,0;	1	iI2-3-B/Y,C/Z,
TR1	17344	80.65	1223.08	1223.07	2	5.49748	P54289	CA2D1_HUMAN	Voltage-dependent calcium channel subunit alpha-2/delta-1	320	328	DAVNNITAK	D1dEN5GlcNAcK9dE	324	N2H6F0S0	01Y41Y41M(31M21M)61M(31M)61M	Mannose	76.97	1	N,0;	1	iI2-3-B/Y,C/Z,
TR3	10127	45.69	1138	1137.99	2	12.0254	Q9UHC1	MLH3_HUMAN	DNA mismatch repair protein Mlh3	289	295	QMNSSLR	Q1dEN3GlcNAc	291	N2H6F0S0	01Y41Y41M(31M)61M(31M21M)61M	Mannose	76.88	2	N,1;	1	iI2-3-B/Y,C/Z,
TR1	18557	86.74	1493.12	1493.1	2	15.2453	Q8N448	LNX2_HUMAN	Ligand of Numb protein X 2	324	334	AHNHSDSNSPR	A1dEN3GlcNAc	326	N2H8F0S0	01Y41Y41M(31M21M21M)61M(31M21M)61M	Mannose	76.86	1	N,2;	0
TR1	17050	79.17	964.098	964.093	3	5.1068	P38435	VKGC_HUMAN	Vitamin K-dependent gamma-carboxylase	570	578	NQTLREGEK	N1GlcNAc@dEK9dE	570	N2H8F0S0	01Y41Y41M(31M21M21M31G)61M(31M)61M	Mannose	76.85	1	N,0;	0
TR1	19803	93.02	1313.07	1313.06	2	7.51186	Q13077	TRAF1_HUMAN	TNF receptor-associated factor 1	273	278	ITNVTR	I1dEN3GlcNAc	275	N2H9F0S0	01Y41Y41M(31M21M21M)61M(31M21M)61M21M	Mannose	76.85	1	N,1;	0
TR1	19803	93.02	1313.07	1313.06	2	7.51186	Q03001	DYST_HUMAN	Dystonin	687	692	LLNTSR	L1dEN3GlcNAc	689	N2H9F0S0	01Y41Y41M(31M21M21M)61M(31M21M)61M21M	Mannose	76.85	1	N,1;	0
TR1	19803	93.02	1313.07	1313.06	2	10.0617	Q14582	MAD4_HUMAN	Max dimerization protein 4	50	55	KAPNNR	K1dEN5GlcNAc	54	N2H9F0S0	01Y41Y41M(31M21M21M31G)61M(31M21M)61M	Mannose	76.85	1	N,0;	0
TR1	19744	92.72	1146.82	1146.81	3	9.0061	P02751	FINC_HUMAN	Fibronectin	535	550	HEEGHMLNCTCFGQGR	H1dEN8GlcNAcC9CamC11Cam	542	N4H3F1S0	01Y41Y41M(31M41Y31F)61M61Y	Complex	76.83	1	N,0;	0
TR1	19333	90.65	1268.06	1268.06	2	2.40044	Q5VWN6	F208B_HUMAN	Protein FAM208B	2097	2102	YNSTVK	Y1dEN2GlcNAcK6dE	2098	N2H8F0S0	01Y41Y41M(31M21M21M)61M(31M21M)61M	Mannose	76.81	1	N,0;	0
TR1	10019	45.32	1219.53	1219.52	2	10.2171	Q8IYM2	SLN12_HUMAN	Schlafen family member 12	283	288	INYSCK	I1dEN2GlcNAcC5CamK6dE	284	N2H7F0S0	01Y41Y41M(31M)61M(31M21M)61M21M	Mannose	76.79	1	N,1;	1	iI2-3-B/Y,C/Z,
TR1	19434	91.16	1191.05	1191.04	2	8.75158	O15457	MSH4_HUMAN	MutS protein homolog 4	819	824	NTSRNK	N1GlcNAc@dEK6dE	819	N2H7F0S0	01Y41Y41M(31M21M)61M(31M21M)61M	Mannose	76.73	1	N,0;	2	iI2-3-B/Y,C/Z,02XI4,02XII4,
TR1	17050	79.17	964.098	964.101	3	-3.60188	Q96PD2	DCBD2_HUMAN	Discoidin, CUB and LCCL domain-containing protein 2	516	525	NTTVTPNVTK	N1dEN7GlcNAcK10dE	522	N2H8F0S0	01Y41Y41M(31M21M21M)61M(31M21M)61M	Mannose	76.7	2	N,0;	1	iI2-3-X25/C,
TR1	17050	79.17	964.098	964.101	3	-3.60188	Q96PD2	DCBD2_HUMAN	Discoidin, CUB and LCCL domain-containing protein 2	516	525	NTTVTPNVTK	N1dEN7GlcNAcK10dE	522	N2H8F0S0	01Y41Y41M(31M21M)61M(31M21M)61M21M	Mannose	76.7	2	N,0;	1	iI2-3-B/Y,C/Z,
TR1	17050	79.17	964.098	964.097	3	1.46295	O75179	ANR17_HUMAN	Ankyrin repeat domain-containing protein 17	1559	1568	NNTITTTSSK	N1GlcNAc@dEK10dE	1559	N2H8F0S0	01Y41Y41M(31M21M21M31G)61M(31M)61M	Mannose	76.7	1	N,0;	0
TR1	15213	70.26	928.439	928.435	3	3.90845	O94901	SUN1_HUMAN	SUN domain-containing protein 1	588	597	NVTHHVSVTK	N1GlcNAc@dEK10dE	588	N2H7F0S0	01Y41Y41M(31M21M21M)61M(31M)61M	Mannose	76.68	1	N,0;	0
TR1	17132	79.59	961.42	961.412	3	8.73609	Q9NZM1-8	MYOF_HUMAN	Isoform 8 of Myoferlin	1	10	MIPPNSPPNR	M1dEN9GlcNAc	9	N2H8F0S0	01Y41Y41M(31M21M21M)61M(31M21M)61M	Mannose	76.67	1	N,0;	0
TR1	19815	93.08	1251.53	1251.54	2	-6.94425	Q14139	UBE4A_HUMAN	Ubiquitin conjugation factor E4 A	204	211	NLTVSNTR	N1GlcNAc@dE	204	N2H7F0S0	01Y41Y41M(31M21M)61M(31M21M)61M	Mannose	76.64	1	N,0;	1	iI2-3-B/Y,C/Z,
TR1	19815	93.08	1251.53	1251.54	2	-6.94425	P23759	PAX7_HUMAN	Paired box protein Pax-7	476	483	NVSLSTQR	N1GlcNAc@dE	476	N2H7F0S0	01Y41Y41M(31M21M)61M(31M21M)61M	Mannose	76.64	1	N,0;	1	iI2-3-B/Y,C/Z,
TR3	17398	80.89	910.412	910.413	3	-1.34403	P82987	ATL3_HUMAN	ADAMTS-like protein 3	1515	1525	ANGTVQVVSPR	A1dEN2GlcNAc	1516	N2H7F0S0	01Y41Y41M(31M)61M(31M21M)61M21M	Mannose	76.56	1	N,1;	4	iI2-3-X15/C,iI2-3-X35/B,iI2-3-X45/C,iI2-3-B/Y,C/Z,
TR1	9998	45.21	1300.55	1300.55	2	5.86497	Q9HC38	GLOD4_HUMAN	Glyoxalase domain-containing protein 4	140	145	FYLQNR	F1dEN5GlcNAc	144	N2H8F0S0	01Y41Y41M(31M21M)61M(31M21M)61M21M	Mannose	76.53	1	N,0;	1	iI2-3-B/Y,C/Z,
TR1	25801	121.63	1109.2	1109.2	3	-1.70858	Q14566	MCM6_HUMAN	DNA replication licensing factor MCM6	515	529	SLKQNINLSAPIMSR	S1dEK3dEN7GlcNAc	521	N2H7F0S0	01Y41Y41M(31M21M)61M(31M21M)61M	Mannose	76.45	1	N,0;	0
TR1	9934	44.91	1379.07	1379.08	2	-2.55965	Q02487	DSC2_HUMAN	Desmocollin-2	627	634	AINDTAAR	A1dEN3GlcNAc	629	N2H9F0S0	01Y41Y41M(31M21M21M31G)61M(31M21M)61M	Mannose	76.44	1	N,0;	0
TR1	19803	93.02	1313.07	1313.07	2	-2.08175	Q8IYT1	FA71A_HUMAN	Protein FAM71A	535	540	ANLTTK	A1dEN2GlcNAcK6dE	536	N2H9F0S0	01Y41Y41M(31M21M21M)61M(31M21M)61M21M	Mannose	76.41	2	N,0;	0
TR1	19803	93.02	1313.07	1313.07	2	-2.08175	Q8IYT1	FA71A_HUMAN	Protein FAM71A	535	540	ANLTTK	A1dEN2GlcNAcK6dE	536	N2H9F0S0	01Y41Y41M(31M21M21M31G)61M(31M21M)61M	Mannose	76.41	2	N,0;	0
TR1	19803	93.02	1313.07	1313.07	2	-2.08175	Q92772	CDKL2_HUMAN	Cyclin-dependent kinase-like 2	310	315	NVSLSK	N1GlcNAc@dEK6dE	310	N2H9F0S0	01Y41Y41M(31M21M21M)61M(31M21M)61M21M	Mannose	76.41	2	N,0;	0
TR1	19803	93.02	1313.07	1313.07	2	-2.08175	Q92772	CDKL2_HUMAN	Cyclin-dependent kinase-like 2	310	315	NVSLSK	N1GlcNAc@dEK6dE	310	N2H9F0S0	01Y41Y41M(31M21M21M31G)61M(31M21M)61M	Mannose	76.41	2	N,0;	0
TR1	19803	93.02	1313.07	1313.07	2	-2.08175	Q96RV3	PCX1_HUMAN	Pecanex-like protein 1	1091	1096	NLTATK	N1GlcNAc@dEK6dE	1091	N2H9F0S0	01Y41Y41M(31M21M21M)61M(31M21M)61M21M	Mannose	76.41	2	N,0;	0
TR1	19803	93.02	1313.07	1313.07	2	-2.08175	Q96RV3	PCX1_HUMAN	Pecanex-like protein 1	1091	1096	NLTATK	N1GlcNAc@dEK6dE	1091	N2H9F0S0	01Y41Y41M(31M21M21M31G)61M(31M21M)61M	Mannose	76.41	2	N,0;	0
TR2	17406	80.8	1153.81	1153.82	3	-8.94783	P18462	1A25_HUMAN	HLA class I histocompatibility antigen, A-25 alpha chain	108	121	YYNQSEDGSHTIQR	Y1dEN3GlcNAc	110	N6H3F0S0	01Y41Y41M(31M41Y)(41Y)61M(21Y)61Y	Complex	76.29	1	N,2;	5	BIII2,iI3III3Z,iII3III3Z,13XIII3,iI3III3Z,iII3III3Z,13XIII3,
TR1	9949	44.98	1219.03	1219.01	2	11.4799	O60282	KIF5C_HUMAN	Kinesin heavy chain isoform 5C	618	624	KMNASER	K1dEN3GlcNAc	620	N2H7F0S0	01Y41Y41M(31M21M21M)61M(31M)61M	Mannose	76.28	1	N,0;	1	iI2-3-B/Y,C/Z,iIII2-3-B/Y,C/Z,
TR1	18691	87.41	1047.49	1047.48	3	12.8962	P14621	ACYP2_HUMAN	Acylphosphatase-2	79	89	TNFSNEKTISK	T1dEN2GlcNAcK7dEK11dE	80	N2H8F0S0	01Y41Y41M(31M21M21M31G)61M(31M)61M	Mannose	76.27	1	N,0;	1	25AIII2,
TR1	19916	93.59	1170.51	1170.5	2	12.65	Q13705	AVR2B_HUMAN	Activin receptor type-2B	41	48	TNQSGLER	T1dEN2GlcNAc	42	N2H6F0S0	01Y41Y41M(31M21M)61M(31M)61M	Mannose	76.22	1	N,0;	2	04AI3,iI2-3-A24/Y,iI2-3-B/Y,C/Z,
TR1	18691	87.41	1047.49	1047.48	3	12.8962	P28069	PIT1_HUMAN	Pituitary-specific positive transcription factor 1	274	285	TSLNQSLFSISK	T1dEN4GlcNAcK12dE	277	N2H8F0S0	01Y41Y41M(31M21M21M31G)61M(31M)61M	Mannose	76.18	1	N,1;	1	25AIII2,
TR2	19677	92.21	1268.05	1268.06	2	-5.52564	Q96DT7	ZBT10_HUMAN	Zinc finger and BTB domain-containing protein 10	577	582	KNQTTK	K1dEN2GlcNAcK6dE	578	N2H8F0S0	01Y41Y41M(31M21M21M)61M(31M21M)61M	Mannose	76.17	1	N,0;	0
TR1	9949	44.98	1219.03	1219.01	2	11.4799	Q8IVL0	NAV3_HUMAN	Neuron navigator 3	1605	1612	SLGNMTGR	S1dEN4GlcNAc	1608	N2H7F0S0	01Y41Y41M(31M21M21M)61M(31M)61M	Mannose	76.15	1	N,0;	1	iI2-3-B/Y,C/Z,iIII2-3-B/Y,C/Z,
TR2	20809	97.91	1584.19	1584.18	2	3.99969	Q9NSJ1	Z355P_HUMAN	Putative zinc finger protein 355P	83	92	WSSNLTIHQR	W1dEN4GlcNAc	86	N2H9F0S0	01Y41Y41M(31M21M21M31G31G)61M(31M)61M	Mannose	76.14	1	N,0;	0
TR1	19803	93.02	1313.07	1313.05	2	11.7745	P16383	GCFC2_HUMAN	GC-rich sequence DNA-binding factor 2	630	635	SAVENK	S1dEN5GlcNAcK6dE	634	N2H9F0S0	01Y41Y41M(31M21M21M)61M(31M21M)61M21M	Mannose	76.07	1	N,0;	0
TR1	19748	92.74	1236.06	1236.06	2	-1.27122	Q96D71	REPS1_HUMAN	RalBP1-associated Eps domain-containing protein 1	497	502	INSSVK	I1dEN2GlcNAcK6dE	498	N2H8F0S0	01Y41Y41M(31M21M21M31G)61M(31M)61M	Mannose	75.99	1	N,1;	0
TR2	9858	44.39	1305.55	1305.54	2	4.44704	Q9NSI6	BRWD1_HUMAN	Bromodomain and WD repeat-containing protein 1	1665	1671	NASAVAR	N1GlcNAc@dE	1665	N2H9F0S0	01Y41Y41M(31M21M21M31G)61M(31M21M)61M	Mannose	75.96	1	N,0;	0
TR2	17806	82.82	1330.54	1330.54	2	1.47	Q8WXH0	SYNE2_HUMAN	Nesprin-2	6030	6035	NMSNLR	N1GlcNAc@dE	6030	N2H9F0S0	01Y41Y41M(31M21M21M)61M(31M21M)61M21M	Mannose	75.96	1	N,0;	0
TR2	20472	96.22	1139.18	1139.18	3	-4.72285	Q8TC36	SUN5_HUMAN	SUN domain-containing protein 5	82	95	TQAQQVLFNTCRCK	T1dEN9GlcNAcC11CamC13CamK14dE	90	N2H7F0S0	01Y41Y41M(31M21M)61M(31M21M)61M	Mannose	75.94	1	N,0;	1	iI2-3-B/Y,C/Z,
TR1	15142	69.91	979.78	979.773	3	6.9265	Q9NS85	CAH10_HUMAN	Carbonic anhydrase-related protein 10	299	308	TNINFSLQGK	T1dEN4GlcNAcK10dE	302	N2H8F0S0	01Y41Y41M(31M21M)61M(31M21M)61M21M	Mannose	75.93	1	N,0;	0
TR1	11248	51.47	1195.03	1195.03	2	-3.23133	Q9BTC0	DIDO1_HUMAN	Death-inducer obliterator 1	785	790	LHNESK	L1dEN3GlcNAcK6dE	787	N2H7F0S0	01Y41Y41M(31M21M)61M(31M21M)61M	Mannose	75.9	1	N,1;	0
TR1	12515	57.71	1172.03	1172.02	2	10.9914	Q9NY37	ASIC5_HUMAN	Acid-sensing ion channel 5	403	408	KLNQSR	K1dEN3GlcNAc	405	N2H7F0S0	01Y41Y41M(31M)61M(31M21M)61M21M	Mannose	75.9	1	N,0;	1	iI2-3-B/Y,C/Z,
TR1	12515	57.71	1172.03	1172.02	2	10.9914	Q86SE8-2	NPM2_HUMAN	Isoform 2 of Nucleoplasmin-2	131	136	GNKSQR	G1dEN2GlcNAcK3dE	132	N2H7F0S0	01Y41Y41M(31M)61M(31M21M)61M21M	Mannose	75.9	1	N,0;	1	iI2-3-B/Y,C/Z,
TR1	12515	57.71	1172.03	1172.02	2	10.9914	Q53GL0	PKHO1_HUMAN	Pleckstrin homology domain-containing family O member 1	5	10	NNSAKR	N1GlcNAc@dEK5dE	5	N2H7F0S0	01Y41Y41M(31M)61M(31M21M)61M21M	Mannose	75.9	1	N,0;	1	iI2-3-B/Y,C/Z,
TR3	17323	80.51	1018.12	1018.11	3	4.23147	Q02809	PLOD1_HUMAN	Procollagen-lysine,2-oxoglutarate 5-dioxygenase 1	534	541	YIHQNYTK	Y1dEN5GlcNAcK8dE	538	N2H9F0S0	01Y41Y41M(31M21M21M31G31G)61M(31M)61M	Mannose	75.77	1	N,2;	0
TR1	17344	80.65	1223.08	1223.07	2	0.922924	O75182	SIN3B_HUMAN	Paired amphipathic helix protein Sin3b	613	620	QNDTKALR	Q1dEN2GlcNAcK5dE	614	N2H6F0S0	01Y41Y41M(31M)61M(31M21M)61M	Mannose	75.76	1	N,0;	1	iI2-3-B/Y,C/Z,
TR3	17398	80.89	910.412	910.416	3	-3.79566	Q96JM4	LRIQ1_HUMAN	Leucine-rich repeat and IQ domain-containing protein 1	706	714	SEIRNISEK	S1dEN5GlcNAcK9dE	710	N2H7F0S0	01Y41Y41M(31M21M21M)61M(31M)61M	Mannose	75.74	1	N,0;	1	iI2-3-B/Y,C/Z,iIII2-3-B/Y,C/Z,
TR1	17344	80.65	1223.08	1223.07	2	0.922924	Q92997	DVL3_HUMAN	Segment polarity protein dishevelled homolog DVL-3	158	166	LNGTAKGER	L1dEN2GlcNAcK6dE	159	N2H6F0S0	01Y41Y41M(31M)61M(31M21M)61M	Mannose	75.65	1	N,0;	1	iI2-3-B/Y,C/Z,
TR1	13418	61.88	1179.5	1179.5	2	3.08877	Q6ZSJ9	SHSA6_HUMAN	Protein shisa-6	57	63	ELNGTAR	E1dEN3GlcNAc	59	N2H7F0S0	01Y41Y41M(31M)61M(31M21M)61M21M	Mannose	75.64	1	N,0;	1	iI2-3-B/Y,C/Z,
TR1	13418	61.88	1179.5	1179.5	2	3.08877	Q6ZUT9	DEN5B_HUMAN	DENN domain-containing protein 5B	450	456	GNETIAR	G1dEN2GlcNAc	451	N2H7F0S0	01Y41Y41M(31M)61M(31M21M)61M21M	Mannose	75.64	1	N,0;	1	iI2-3-B/Y,C/Z,
TR3	16214	74.99	1471.11	1471.12	2	-0.513104	P55081	MFAP1_HUMAN	Microfibrillar-associated protein 1	307	315	MRNLTEEER	M1dEN3GlcNAc	309	N2H8F0S0	01Y41Y41M(31M21M21M31G)61M(31M)61M	Mannose	75.64	1	N,0;	0
TR2	20257	95.14	1232.04	1232.04	2	0.341861	P78562	PHEX_HUMAN	Phosphate-regulating neutral endopeptidase PHEX	375	380	IPNLSR	I1dEN3GlcNAc	377	N2H8F0S0	01Y41Y41M(31M21M)61M(31M21M)61M21M	Mannose	75.52	1	N,0;	1	iI2-3-B/Y,C/Z,
TR1	19916	93.59	1170.51	1170.5	2	12.65	Q9P232	CNTN3_HUMAN	Contactin-3	857	865	VAGNETSAR	V1dEN4GlcNAc	860	N2H6F0S0	01Y41Y41M(31M)61M(31M21M)61M	Mannose	75.51	1	N,1;	1	iI2-3-B/Y,C/Z,
TR2	19317	90.4	1031.1	1031.09	3	4.70706	P49454	CENPF_HUMAN	Centromere protein F	1112	1122	SEMTDNQNNSK	S1dEN8GlcNAcK11dE	1119	N2H8F0S0	01Y41Y41M(31M21M21M)61M(31M21M)61M	Mannose	75.48	1	N,1;	0
TR1	19933	93.67	1069.49	1069.48	2	13.9207	P25391	LAMA1_HUMAN	Laminin subunit alpha-1	2046	2051	VNTTLR	V1dEN2GlcNAc	2047	N2H6F0S0	01Y41Y41M(31M)61M(31M21M)61M	Mannose	75.48	1	N,1;	1	iI2-3-B/Y,C/Z,
TR1	19933	93.67	1069.49	1069.48	2	13.9207	Q9H3P2	NELFA_HUMAN	Negative elongation factor A	430	435	NLSLTR	N1GlcNAc@dE	430	N2H6F0S0	01Y41Y41M(31M21M)61M(31M)61M	Mannose	75.43	1	N,0;	3	iI2-3-A34/Y,04AI3,iI2-3-A24/Y,iI2-3-B/Y,C/Z,
TR3	20784	97.87	1273.06	1273.04	2	16.3871	Q9UGT4	SUSD2_HUMAN	Sushi domain-containing protein 2	158	165	SELVNETR	S1dEN5GlcNAc	162	N2H7F0S0	01Y41Y41M(31M21M)61M(31M21M)61M	Mannose	75.42	1	N,0;	1	iI2-3-B/Y,C/Z,
TR3	20784	97.87	1273.06	1273.04	2	19.0186	Q8TD23	ZN675_HUMAN	Zinc finger protein 675	380	387	SSNLTEHR	S1dEN3GlcNAc	382	N2H7F0S0	01Y41Y41M(31M21M)61M(31M21M)61M	Mannose	75.42	1	N,0;	1	iI2-3-B/Y,C/Z,
TR1	12515	57.71	1172.03	1172.02	2	10.9914	Q58FG1	HS904_HUMAN	Putative heat shock protein HSP 90-alpha A4	280	285	KNQSLR	K1dEN2GlcNAc	281	N2H7F0S0	01Y41Y41M(31M21M)61M(31M21M)61M	Mannose	75.41	1	N,0;	1	iI2-3-B/Y,C/Z,
TR2	20170	94.7	1232.54	1232.54	2	-1.96391	P33261	CP2CJ_HUMAN	Cytochrome P450 2C19	330	335	VVGRNR	V1dEN5GlcNAc	334	N2H8F0S0	01Y41Y41M(31M21M21M)61M(31M21M)61M	Mannose	75.38	1	N,0;	0
TR2	17023	78.88	1491.11	1491.1	2	3.7979	Q08380	LG3BP_HUMAN	Galectin-3-binding protein	118	128	DAGVVCTNETR	D1dEC6CamN8GlcNAc	125	N2H8F0S0	01Y41Y41M(31M21M21M31G)61M(31M)61M	Mannose	75.31	1	N,1;	0
TR3	19222	90.02	1262.09	1262.08	2	9.48493	Q9NS87	KIF15_HUMAN	Kinesin-like protein KIF15	890	896	KENETLK	K1dEN3GlcNAcK7dE	892	N2H7F0S0	01Y41Y41M(31M21M)61M(31M21M)61M	Mannose	75.2	1	N,0;	1	iI2-3-B/Y,C/Z,
TR3	20784	97.87	1273.06	1273.05	2	11.9913	Q6ZSC3	RBM43_HUMAN	RNA-binding protein 43	199	207	SNNSLASVR	S1dEN2GlcNAc	200	N2H7F0S0	01Y41Y41M(31M21M)61M(31M21M)61M	Mannose	75.19	1	N,0;	1	iI2-3-B/Y,C/Z,
TR2	12085	55.32	937.112	937.104	3	7.8277	Q9Y4P8	WIPI2_HUMAN	WD repeat domain phosphoinositide-interacting protein 2	332	341	NICSLATIQK	N1GlcNAc@dEC3CamK10dE	332	N2H7F0S0	01Y41Y41M(31M21M21M)61M(31M)61M	Mannose	75.18	2	N,0;	0
TR2	12085	55.32	937.112	937.104	3	7.8277	Q9Y4P8	WIPI2_HUMAN	WD repeat domain phosphoinositide-interacting protein 2	332	341	NICSLATIQK	N1GlcNAc@dEC3CamK10dE	332	N2H7F0S0	01Y41Y41M(31M)61M(31M21M)61M21M	Mannose	75.18	2	N,0;	2	iI2-3-X15/C,iI2-3-X45/C,
TR1	17200	79.93	968.753	968.753	3	-0.232544	Q9Y3M8-2	STA13_HUMAN	Isoform 2 of StAR-related lipid transfer protein 13	39	47	SRVNHTFQR	S1dEN4GlcNAc	42	N2H8F0S0	01Y41Y41M(31M21M21M)61M(31M21M)61M	Mannose	75.09	1	N,1;	0
TR1	17344	80.65	1223.08	1223.07	2	5.23094	Q9BRR8	GPTC1_HUMAN	G patch domain-containing protein 1	411	418	HQLNASKR	H1dEN4GlcNAcK7dE	414	N2H6F0S0	01Y41Y41M(31M21M)61M(31M)61M	Mannose	75.09	1	N,0;	1	iI2-3-B/Y,C/Z,
TR1	26359	124.29	1321.23	1321.23	3	0.300301	Q86UP8	GTD2A_HUMAN	General transcription factor II-I repeat domain-containing protein 2A	465	480	HYQTNHSKHYDQYMER	H1dEN5GlcNAcK8dE	469	N2H8F0S0	01Y41Y41M(31M21M21M31G)61M(31M)61M	Mannose	75.04	1	N,1;	0
TR2	29312	138.32	1229.12	1229.11	4	11.3306	P54709	AT1B3_HUMAN	Sodium/potassium-transporting ATPase subunit beta-3	113	137	FLKPYTLEEQKNLTVCPDGALFEQK	F1dEK3dEK11dEN12GlcNAcC16CamK25dE	124	N2H8F0S0	01Y41Y41M(31M21M21M)61M(31M21M)61M	Mannose	75.04	2	N,0;	0
TR2	29312	138.32	1229.12	1229.11	4	11.3306	P54709	AT1B3_HUMAN	Sodium/potassium-transporting ATPase subunit beta-3	113	137	FLKPYTLEEQKNLTVCPDGALFEQK	F1dEK3dEK11dEN12GlcNAcC16CamK25dE	124	N2H8F0S0	01Y41Y41M(31M21M)61M(31M21M)61M21M	Mannose	75.04	2	N,0;	1	iI2-3-B/Y,C/Z,
TR2	10058	45.35	1379.57	1379.57	2	2.62103	O95376	ARI2_HUMAN	E3 ubiquitin-protein ligase ARIH2	246	251	RVQCNR	R1dEC4CamN5GlcNAc	250	N2H9F0S0	01Y41Y41M(31M21M21M31G)61M(31M21M)61M	Mannose	75.02	1	N,0;	0
TR3	19222	90.02	1262.09	1262.08	2	9.48493	Q8TDX6	CGAT1_HUMAN	Chondroitin sulfate N-acetylgalactosaminyltransferase 1	311	318	GILENTSK	G1dEN5GlcNAcK8dE	315	N2H7F0S0	01Y41Y41M(31M21M)61M(31M21M)61M	Mannose	75	1	N,0;	1	iI2-3-B/Y,C/Z,
TR1	17200	79.93	968.753	968.751	3	2.50707	Q9BYW2	SETD2_HUMAN	Histone-lysine N-methyltransferase SETD2	412	421	GSRTNLSYSR	G1dEN5GlcNAc	416	N2H8F0S0	01Y41Y41M(31M21M)61M(31M21M)61M21M	Mannose	74.98	1	N,1;	1	iI2-3-B/Y,C/Z,
TR1	17132	79.59	961.42	961.412	3	8.77354	Q9HC10	OTOF_HUMAN	Otoferlin	1237	1246	SAPSWNTTVR	S1dEN6GlcNAc	1242	N2H8F0S0	01Y41Y41M(31M21M21M)61M(31M21M)61M	Mannose	74.93	1	N,1;	0
TR2	26205	123.39	1440.16	1440.15	2	5.76339	Q6YHK3	CD109_HUMAN	CD109 antigen	337	345	NVSTNVFFK	N1GlcNAc@dEK9dE	337	N2H8F0S0	01Y41Y41M(31M21M21M)61M(31M21M)61M	Mannose	74.91	1	N,0;	0
TR3	11359	51.83	932.732	932.736	3	-3.86185	Q8N5C6	SRBD1_HUMAN	S1 RNA-binding domain-containing protein 1	389	394	NLCQKR	N1GlcNAc@dEC3CamK5dE	389	N2H9F0S0	01Y41Y41M(31M21M21M)61M(31M21M)61M21M	Mannose	74.91	1	N,0;	1	45AI3,
TR3	11359	51.83	932.732	932.736	3	-3.86185	Q86WI1	PKHL1_HUMAN	Fibrocystin-L	2600	2605	NICQKR	N1GlcNAc@dEC3CamK5dE	2600	N2H9F0S0	01Y41Y41M(31M21M21M)61M(31M21M)61M21M	Mannose	74.91	1	N,0;	1	45AI3,
TR1	17200	79.93	968.753	968.753	3	0.205132	Q8IYE0	CC146_HUMAN	Coiled-coil domain-containing protein 146	638	647	NESGVQLIER	N1GlcNAc@dE	638	N2H8F0S0	01Y41Y41M(31M21M21M)61M(31M21M)61M	Mannose	74.88	1	N,0;	0
TR1	19840	93.2	1232.54	1232.54	2	-0.181199	P59045	NAL11_HUMAN	NACHT, LRR and PYD domains-containing protein 11	684	689	ALARNR	A1dEN5GlcNAc	688	N2H8F0S0	01Y41Y41M(31M21M21M)61M(31M21M)61M	Mannose	74.84	1	N,0;	0
TR2	17426	80.9	961.422	961.413	3	9.20194	Q9Y487	VPP2_HUMAN	V-type proton ATPase 116 kDa subunit a isoform 2	437	445	LNQSQEIMR	L1dEN2GlcNAc	438	N2H8F0S0	01Y41Y41M(31M21M21M31G)61M(31M)61M	Mannose	74.81	1	N,0;	0
TR3	14301	65.92	950.469	950.458	3	12.1756	Q9NYD6	HXC10_HUMAN	Homeobox protein Hox-C10	304	313	TINLTDRQVK	T1dEN3GlcNAcK10dE	306	N2H7F0S0	01Y41Y41M(31M)61M(31M21M)61M21M	Mannose	74.81	1	N,0;	3	iI2-3-X15/C,iI2-3-X45/C,iI2-3-B/Y,C/Z,
TR3	17378	80.79	964.431	964.436	3	-5.31492	A1KZ92	PXDNL_HUMAN	Peroxidasin-like protein	1158	1166	VFCNLTSVK	V1dEC3CamN4GlcNAcK9dE	1161	N2H8F0S0	01Y41Y41M(31M21M21M)61M(31M21M)61M	Mannose	74.79	1	N,0;	0
TR1	20310	95.57	1009.1	1009.1	3	1.46857	P53634	CATC_HUMAN	Dipeptidyl peptidase 1	51	62	DVNCSVMGPQEK	D1dEN3GlcNAcC4CamK12dE	53	N2H7F0S0	01Y41Y41M(31M21M)61M(31M21M)61M	Mannose	74.64	1	N,2;	1	iI2-3-B/Y,C/Z,
TR3	20031	94.11	1313.07	1313.06	2	9.55712	P25391	LAMA1_HUMAN	Laminin subunit alpha-1	2046	2051	VNTTLR	V1dEN2GlcNAc	2047	N2H9F0S0	01Y41Y41M(31M21M21M31G31G)61M(31M)61M	Mannose	74.61	1	N,1;	0
TR2	19504	91.34	1137	1136.99	2	5.99945	O94851	MICA2_HUMAN	[F-actin]-monooxygenase MICAL2	507	512	SVNLSR	S1dEN3GlcNAc	509	N2H7F0S0	01Y41Y41M(31M)61M(31M21M)61M21M	Mannose	74.6	1	N,0;	1	iI2-3-B/Y,C/Z,
TR2	19504	91.34	1137	1136.99	2	5.99945	Q9Y252	RNF6_HUMAN	E3 ubiquitin-protein ligase RNF6	287	292	SNVTVR	S1dEN2GlcNAc	288	N2H7F0S0	01Y41Y41M(31M)61M(31M21M)61M21M	Mannose	74.6	1	N,0;	1	iI2-3-B/Y,C/Z,
TR2	19504	91.34	1137	1137	2	-2.13517	O75592	MYCB2_HUMAN	E3 ubiquitin-protein ligase MYCBP2	2826	2831	TLPANR	T1dEN5GlcNAc	2830	N2H7F0S0	01Y41Y41M(31M)61M(31M21M)61M21M	Mannose	74.6	1	N,0;	1	iI2-3-B/Y,C/Z,
TR1	19434	91.16	1191.05	1191.04	2	8.75158	P18075	BMP7_HUMAN	Bone morphogenetic protein 7	300	305	SQNRSK	S1dEN3GlcNAcK6dE	302	N2H7F0S0	01Y41Y41M(31M21M)61M(31M21M)61M	Mannose	74.56	1	N,1;	2	iI2-3-B/Y,C/Z,02XI4,02XII4,
TR1	19803	93.02	1313.07	1313.06	2	10.0617	Q14582	MAD4_HUMAN	Max dimerization protein 4	50	55	KAPNNR	K1dEN5GlcNAc	54	N2H9F0S0	01Y41Y41M(31M21M21M)61M(31M21M)61M21M	Mannose	74.36	1	N,0;	0
TR1	13418	61.88	1179.5	1179.5	2	-1.65392	Q9NQX3	GEPH_HUMAN	Gephyrin	522	527	IRDSNR	I1dEN5GlcNAc	526	N2H7F0S0	01Y41Y41M(31M21M21M)61M(31M)61M	Mannose	74.29	2	N,0;	1	iI2-3-B/Y,C/Z,iIII2-3-B/Y,C/Z,
TR1	13418	61.88	1179.5	1179.5	2	-1.65392	Q9NQX3	GEPH_HUMAN	Gephyrin	522	527	IRDSNR	I1dEN5GlcNAc	526	N2H7F0S0	01Y41Y41M(31M21M)61M(31M21M)61M	Mannose	74.29	2	N,0;	1	iI2-3-B/Y,C/Z,
TR1	13418	61.88	1179.5	1179.5	2	-1.65392	Q9ULE3-2	DEN2A_HUMAN	Isoform 2 of DENN domain-containing protein 2A	786	791	RLNDSR	R1dEN3GlcNAc	788	N2H7F0S0	01Y41Y41M(31M21M21M)61M(31M)61M	Mannose	74.29	2	N,0;	1	iI2-3-B/Y,C/Z,iIII2-3-B/Y,C/Z,
TR1	13418	61.88	1179.5	1179.5	2	-1.65392	Q9ULE3-2	DEN2A_HUMAN	Isoform 2 of DENN domain-containing protein 2A	786	791	RLNDSR	R1dEN3GlcNAc	788	N2H7F0S0	01Y41Y41M(31M21M)61M(31M21M)61M	Mannose	74.29	2	N,0;	1	iI2-3-B/Y,C/Z,
TR1	13418	61.88	1179.5	1179.5	2	-1.65392	Q9NYI0	PSD3_HUMAN	PH and SEC7 domain-containing protein 3	1028	1033	RNVSER	R1dEN2GlcNAc	1029	N2H7F0S0	01Y41Y41M(31M21M21M)61M(31M)61M	Mannose	74.29	2	N,0;	1	iI2-3-B/Y,C/Z,iIII2-3-B/Y,C/Z,
TR1	13418	61.88	1179.5	1179.5	2	-1.65392	Q9NYI0	PSD3_HUMAN	PH and SEC7 domain-containing protein 3	1028	1033	RNVSER	R1dEN2GlcNAc	1029	N2H7F0S0	01Y41Y41M(31M21M)61M(31M21M)61M	Mannose	74.29	2	N,0;	1	iI2-3-B/Y,C/Z,
TR2	10242	46.21	1138.5	1138.49	2	4.83527	P35367	HRH1_HUMAN	Histamine H1 receptor	320	326	DYVAVNR	D1dEN6GlcNAc	325	N2H6F0S0	01Y41Y41M(31M)61M(31M21M)61M	Mannose	74.25	1	N,1;	1	iI2-3-B/Y,C/Z,
TR2	24003	112.76	1121.84	1121.83	3	8.26408	Q8IV33	K0825_HUMAN	Uncharacterized protein KIAA0825	176	188	LQSHNEINNSQQK	L1dEN8GlcNAcK13dE	183	N2H8F0S0	01Y41Y41M(31M21M)61M(31M21M)61M21M	Mannose	74.23	1	N,0;	2	45AI3,iI2-3-B/Y,C/Z,
TR1	19434	91.16	1191.05	1191.04	2	8.75158	O15457	MSH4_HUMAN	MutS protein homolog 4	819	824	NTSRNK	N1GlcNAc@dEK6dE	819	N2H7F0S0	01Y41Y41M(31M)61M(31M21M)61M21M	Mannose	74.19	1	N,0;	2	iI2-3-B/Y,C/Z,02XI4,02XII4,
TR2	30031	141.8	1196.26	1196.25	4	6.19645	P02787	TRFE_HUMAN	Serotransferrin	622	642	QQQHLFGSNVTDCSGNFCLFR	Q1dEC13CamN16GlcNAcC18Cam	637	N4H5F0S2	01Y41Y41M(31M41Y41L32S)61M61Y41L32S	Complex	74.16	1	N,0;	3	iI3-3-X35/C,iI3-3-X25/B,iI3-3-X35/B,
TR2	30031	141.8	1196.26	1196.25	4	6.19645	P02787	TRFE_HUMAN	Serotransferrin	622	642	QQQHLFGSNVTDCSGNFCLFR	Q1dEN9GlcNAcC13CamC18Cam	630	N4H5F0S2	01Y41Y41M(31M41Y41L32S)61M61Y41L32S	Complex	74.16	1	N,0;	3	iI3-3-X35/C,iI3-3-X25/B,iI3-3-X35/B,
TR2	17410	80.82	1445.64	1445.65	2	-5.07988	Q70Z35	PREX2_HUMAN	Phosphatidylinositol 3,4,5-trisphosphate-dependent Rac exchanger 2 protein	973	981	ENKSSEQGK	E1dEN2GlcNAcK3dEK9dE	974	N2H8F0S0	01Y41Y41M(31M21M21M)61M(31M21M)61M	Mannose	74.14	1	N,0;	0
TR3	19037	89.09	1004.66	1004.66	4	3.34403	P02751	FINC_HUMAN	Fibronectin	534	550	RHEEGHMLNCTCFGQGR	R1dEN9GlcNAcC10CamC12Cam	542	N2H9F0S0	01Y41Y41M(31M21M21M31G)61M(31M21M)61M	Mannose	74.13	1	N,0;	0
TR1	15561	71.92	903.092	903.088	3	4.34828	P55268	LAMB2_HUMAN	Laminin subunit beta-2	1491	1502	AQAALDKANASR	A1dEK7dEN9GlcNAc	1499	N2H6F0S0	01Y41Y41M(31M21M)61M(31M)61M	Mannose	74.06	1	N,0;	0
TR1	19867	93.34	832.354	832.355	4	-0.198008	Q96PE1	AGRA2_HUMAN	Adhesion G protein-coupled receptor A2	264	278	LPFQCSASYLGNDTR	L1dEC5CamN12GlcNAc	275	N2H7F0S0	01Y41Y41M(31M21M21M)61M(31M)61M	Mannose	74.05	1	N,0;	2	iI2-3-X25/C,iIII3-3-X12/B,
TR2	10120	45.65	865.699	865.693	3	6.838	Q9NYK1	TLR7_HUMAN	Toll-like receptor 7	109	114	NNMCIK	N1dEN2GlcNAcC4CamK6dE	110	N2H8F0S0	01Y41Y41M(31M21M21M31G)61M(31M)61M	Mannose	74.03	2	N,1;	0
TR1	19904	93.53	1154.53	1154.53	2	-2.89335	Q92772	CDKL2_HUMAN	Cyclin-dependent kinase-like 2	310	315	NVSLSK	N1GlcNAc@dEK6dE	310	N2H7F0S0	01Y41Y41M(31M21M)61M(31M21M)61M	Mannose	73.97	1	N,0;	1	iI2-3-B/Y,C/Z,
TR1	19803	93.02	1313.07	1313.05	2	11.7745	Q9H2Y7	ZN106_HUMAN	Zinc finger protein 106	366	371	DITGNK	D1dEN5GlcNAcK6dE	370	N2H9F0S0	01Y41Y41M(31M21M21M31G)61M(31M21M)61M	Mannose	73.94	1	N,0;	0
TR1	19803	93.02	1313.07	1313.05	2	11.7745	Q8WV22	NSE1_HUMAN	Non-structural maintenance of chromosomes element 1 homolog	47	52	NATVDK	N1GlcNAc@dEK6dE	47	N2H9F0S0	01Y41Y41M(31M21M21M31G)61M(31M21M)61M	Mannose	73.94	1	N,0;	0
TR1	19803	93.02	1313.07	1313.05	2	11.7745	Q6DD88	ATLA3_HUMAN	Atlastin-3	310	315	EINGSK	E1dEN3GlcNAcK6dE	312	N2H9F0S0	01Y41Y41M(31M21M21M31G)61M(31M21M)61M	Mannose	73.94	1	N,1;	0
TR1	19803	93.02	1313.07	1313.05	2	11.7745	Q6UWU4	CF089_HUMAN	Bombesin receptor-activated protein C6orf89	257	262	DASLNK	D1dEN5GlcNAcK6dE	261	N2H9F0S0	01Y41Y41M(31M21M21M31G)61M(31M21M)61M	Mannose	73.94	1	N,0;	0
TR1	19803	93.02	1313.07	1313.05	2	11.7745	Q03701	CEBPZ_HUMAN	CCAAT/enhancer-binding protein zeta	1006	1011	DNASLK	D1dEN2GlcNAcK6dE	1007	N2H9F0S0	01Y41Y41M(31M21M21M31G)61M(31M21M)61M	Mannose	73.94	1	N,0;	0
TR1	19803	93.02	1313.07	1313.05	2	11.7745	O75563	SKAP2_HUMAN	Src kinase-associated phosphoprotein 2	34	39	GENLSK	G1dEN3GlcNAcK6dE	36	N2H9F0S0	01Y41Y41M(31M21M21M31G)61M(31M21M)61M	Mannose	73.94	1	N,0;	0
TR1	19803	93.02	1313.07	1313.05	2	11.7745	Q13332	PTPRS_HUMAN	Receptor-type tyrosine-protein phosphatase S	1387	1392	ANDSLK	A1dEN2GlcNAcK6dE	1388	N2H9F0S0	01Y41Y41M(31M21M21M31G)61M(31M21M)61M	Mannose	73.94	1	N,0;	0
TR2	33804	159.89	1089.51	1089.51	3	7.05779	Q5QGZ9	CL12A_HUMAN	C-type lectin domain family 12 member A	202	217	GMRVDNIINSSAWVIR	G1dEN9GlcNAc	210	N2H6F0S0	01Y41Y41M(31M21M)61M(31M)61M	Mannose	73.92	1	N,0;	2	iI2-3-A34/Y,iI2-3-B/Y,C/Z,
TR1	18918	88.55	1112.83	1112.82	3	7.94189	P19367	HXK1_HUMAN	Hexokinase-1	886	899	CNVSFLLSEDGSGK	C1dE@CamN2GlcNAcK14dE	887	N2H8F0S0	01Y41Y41M(31M21M21M)61M(31M21M)61M	Mannose	73.76	1	N,1;	0
TR3	17378	80.79	964.431	964.424	3	7.07168	O00587	MFNG_HUMAN	Beta-1,3-N-acetylglucosaminyltransferase manic fringe	26	34	YHLNLSPQR	Y1dEN4GlcNAc	29	N2H8F0S0	01Y41Y41M(31M21M)61M(31M21M)61M21M	Mannose	73.66	1	N,0;	1	iI2-3-B/Y,C/Z,
TR2	19677	92.21	1268.05	1268.06	2	-5.52564	Q96DT7	ZBT10_HUMAN	Zinc finger and BTB domain-containing protein 10	577	582	KNQTTK	K1dEN2GlcNAcK6dE	578	N2H8F0S0	01Y41Y41M(31M21M)61M(31M21M)61M21M	Mannose	73.64	1	N,0;	1	iI2-3-B/Y,C/Z,
TR2	17806	82.82	1330.54	1330.55	2	-2.73655	Q8WW32	HMGB4_HUMAN	High mobility group protein B4	172	177	MSARNR	M1dEN5GlcNAc	176	N2H9F0S0	01Y41Y41M(31M21M21M)61M(31M21M)61M21M	Mannose	73.64	1	N,0;	0
TR2	17806	82.82	1330.54	1330.54	2	4.25459	P05534	1A24_HUMAN	HLA class I histocompatibility antigen, A-24 alpha chain	334	339	RNSSDR	R1dEN2GlcNAc	335	N2H9F0S0	01Y41Y41M(31M21M21M)61M(31M21M)61M21M	Mannose	73.64	1	N,1;	0
TR2	17806	82.82	1330.54	1330.54	2	2.72513	P09327	VILI_HUMAN	Villin-1	349	354	WTASNR	W1dEN5GlcNAc	353	N2H9F0S0	01Y41Y41M(31M21M21M)61M(31M21M)61M21M	Mannose	73.64	1	N,1;	0
TR2	17806	82.82	1330.54	1330.54	2	1.47	P38571	LICH_HUMAN	Lysosomal acid lipase/cholesteryl ester hydrolase	271	276	NLNMSR	N1dEN3GlcNAc	273	N2H9F0S0	01Y41Y41M(31M21M21M)61M(31M21M)61M21M	Mannose	73.64	1	N,2;	0
TR3	16214	74.99	1471.11	1471.11	2	3.10457	O75323	NIPS2_HUMAN	Protein NipSnap homolog 2	32	41	TWTSSSNRSR	T1dEN7GlcNAc	38	N2H8F0S0	01Y41Y41M(31M21M21M31G)61M(31M)61M	Mannose	73.59	1	N,1;	0
TR1	17050	79.17	964.098	964.097	3	1.46295	Q99698	LYST_HUMAN	Lysosomal-trafficking regulator	1634	1643	KTSLSSDSNK	K1dEN9GlcNAcK10dE	1642	N2H8F0S0	01Y41Y41M(31M21M21M31G)61M(31M)61M	Mannose	73.52	1	N,1;	0
TR1	18881	88.37	964.146	964.144	4	2.32573	P02751	FINC_HUMAN	Fibronectin	534	550	RHEEGHMLNCTCFGQGR	R1dEN9GlcNAcC10CamC12Cam	542	N2H8F0S0	01Y41Y41M(31M21M21M)61M(31M21M)61M	Mannose	73.47	1	N,0;	0
TR3	18930	88.55	993.475	993.461	3	14.3073	P14621	ACYP2_HUMAN	Acylphosphatase-2	79	89	TNFSNEKTISK	T1dEN2GlcNAcK7dEK11dE	80	N2H7F0S0	01Y41Y41M(31M21M21M)61M(31M)61M	Mannose	73.44	1	N,0;	1	iIII3-3-X12/B,
TR3	18930	88.55	993.475	993.464	3	11.7093	Q9NY28	GALT8_HUMAN	Probable polypeptide N-acetylgalactosaminyltransferase 8	80	90	QQENVNSTLKR	Q1dEN6GlcNAcK10dE	85	N2H7F0S0	01Y41Y41M(31M)61M(31M21M)61M21M	Mannose	73.44	1	N,0;	6	iI2-3-X15/C,iI2-3-X35/B,iI2-3-X45/C,iI2-4-X25/C,45AI3,iI2-3-B/Y,C/Z,
TR1	15142	69.91	979.78	979.777	3	2.90923	O95299	NDUAA_HUMAN	NADH dehydrogenase [ubiquinone] 1 alpha subcomplex subunit 10, mitochondrial	281	289	GPWLKQDNR	G1dEK5dEN8GlcNAc	288	N2H8F0S0	01Y41Y41M(31M21M21M)61M(31M21M)61M	Mannose	73.39	1	N,0;	0
TR2	23414	110.06	921.082	921.082	3	0.693126	P11279	LAMP1_HUMAN	Lysosome-associated membrane glycoprotein 1	97	106	GHTLTLNFTR	G1dEN7GlcNAc	103	N2H7F0S0	01Y41Y41M(31M21M)61M(31M21M)61M	Mannose	73.39	1	N,3;	1	iI2-3-B/Y,C/Z,
TR3	18930	88.55	993.475	993.461	3	14.3073	P28069	PIT1_HUMAN	Pituitary-specific positive transcription factor 1	274	285	TSLNQSLFSISK	T1dEN4GlcNAcK12dE	277	N2H7F0S0	01Y41Y41M(31M21M21M)61M(31M)61M	Mannose	73.36	1	N,1;	1	iIII3-3-X12/B,
TR2	20254	95.12	1155.03	1155.03	2	0.0104773	Q8IVF5	TIAM2_HUMAN	T-lymphoma invasion and metastasis-inducing protein 2	1638	1643	KANSTK	K1dEN3GlcNAcK6dE	1640	N2H7F0S0	01Y41Y41M(31M21M)61M(31M21M)61M	Mannose	73.33	1	N,0;	1	iI2-3-B/Y,C/Z,
TR2	20254	95.12	1155.03	1155.02	2	10.8986	Q14676	MDC1_HUMAN	Mediator of DNA damage checkpoint protein 1	1397	1402	NRSSGK	N1GlcNAc@dEK6dE	1397	N2H7F0S0	01Y41Y41M(31M21M)61M(31M21M)61M	Mannose	73.33	1	N,0;	1	iI2-3-B/Y,C/Z,
TR2	20254	95.12	1155.03	1155.02	2	10.8986	Q6IV72	ZN425_HUMAN	Zinc finger protein 425	225	230	NSSRGK	N1GlcNAc@dEK6dE	225	N2H7F0S0	01Y41Y41M(31M21M)61M(31M21M)61M	Mannose	73.33	1	N,0;	1	iI2-3-B/Y,C/Z,
TR1	13418	61.88	1179.5	1179.5	2	3.08877	Q6UWJ1-3	TMCO3_HUMAN	Isoform 3 of Transmembrane and coiled-coil domain-containing protein 3	408	414	EGNRTAL	E1dEN3GlcNAc	410	N2H7F0S0	01Y41Y41M(31M)61M(31M21M)61M21M	Mannose	73.2	1	N,0;	1	iI2-3-B/Y,C/Z,
TR1	13418	61.88	1179.5	1179.5	2	3.08877	A1L4H1	SRCRL_HUMAN	Soluble scavenger receptor cysteine-rich domain-containing protein SSC5D	375	381	GNETALR	G1dEN2GlcNAc	376	N2H7F0S0	01Y41Y41M(31M)61M(31M21M)61M21M	Mannose	73.2	1	N,0;	1	iI2-3-B/Y,C/Z,
TR3	20784	97.87	1273.06	1273.05	2	11.9913	Q6KC79	NIPBL_HUMAN	Nipped-B-like protein	897	904	QGDSNKSR	Q1dEN5GlcNAcK6dE	901	N2H7F0S0	01Y41Y41M(31M21M)61M(31M21M)61M	Mannose	73.2	1	N,0;	1	iI2-3-B/Y,C/Z,
TR3	20784	97.87	1273.06	1273.04	2	18.977	Q96GC6	ZN274_HUMAN	Neurotrophin receptor-interacting factor homolog	478	485	AKEGNGCR	A1dEK2dEN5GlcNAcC7Cam	482	N2H7F0S0	01Y41Y41M(31M21M)61M(31M21M)61M	Mannose	73.2	1	N,0;	1	iI2-3-B/Y,C/Z,
TR3	20784	97.87	1273.06	1273.04	2	18.977	O94823	AT10B_HUMAN	Probable phospholipid-transporting ATPase VB	146	153	AINCSNIR	A1dEN3GlcNAcC4Cam	148	N2H7F0S0	01Y41Y41M(31M21M)61M(31M21M)61M	Mannose	73.2	1	N,0;	1	iI2-3-B/Y,C/Z,
TR3	20784	97.87	1273.06	1273.04	2	15.8922	Q5JTV8	TOIP1_HUMAN	Torsin-1A-interacting protein 1	397	404	HLNSSHPR	H1dEN3GlcNAc	399	N2H7F0S0	01Y41Y41M(31M21M)61M(31M21M)61M	Mannose	73.2	1	N,0;	1	iI2-3-B/Y,C/Z,
TR3	20784	97.87	1273.06	1273.05	2	11.9913	Q8IYM2	SLN12_HUMAN	Schlafen family member 12	39	46	KQNESVSR	K1dEN3GlcNAc	41	N2H7F0S0	01Y41Y41M(31M21M)61M(31M21M)61M	Mannose	73.2	1	N,0;	1	iI2-3-B/Y,C/Z,
TR3	20784	97.87	1273.06	1273.04	2	17.4193	O15042	SR140_HUMAN	U2 snRNP-associated SURP motif-containing protein	609	616	VANASYYR	V1dEN3GlcNAc	611	N2H7F0S0	01Y41Y41M(31M21M)61M(31M21M)61M	Mannose	73.2	1	N,0;	1	iI2-3-B/Y,C/Z,
TR3	14107	65.01	1004.49	1004.49	3	-4.22721	Q9HA82	CERS4_HUMAN	Ceramide synthase 4	77	86	QVKPNATLEK	Q1dEK3dEN5GlcNAcK10dE	81	N2H8F0S0	01Y41Y41M(31M21M21M)61M(31M21M)61M	Mannose	73.11	1	N,0;	0
TR1	17344	80.65	1223.08	1223.07	2	0.922924	O75182	SIN3B_HUMAN	Paired amphipathic helix protein Sin3b	613	620	QNDTKALR	Q1dEN2GlcNAcK5dE	614	N2H6F0S0	01Y41Y41M(31M21M)61M(31M)61M	Mannose	73.1	1	N,0;	1	iI2-3-B/Y,C/Z,
TR1	19933	93.67	1069.49	1069.48	2	13.9207	P25391	LAMA1_HUMAN	Laminin subunit alpha-1	2046	2051	VNTTLR	V1dEN2GlcNAc	2047	N2H6F0S0	01Y41Y41M(31M21M)61M(31M)61M	Mannose	73.09	1	N,1;	3	iI2-3-A34/Y,04AI3,iI2-3-A24/Y,iI2-3-B/Y,C/Z,
TR3	20784	97.87	1273.06	1273.05	2	11.9913	Q96JY0	MAEL_HUMAN	Protein maelstrom homolog	381	389	ISGQNSSVR	I1dEN5GlcNAc	385	N2H7F0S0	01Y41Y41M(31M21M)61M(31M21M)61M	Mannose	73.03	1	N,0;	1	iI2-3-B/Y,C/Z,
TR3	20784	97.87	1273.06	1273.04	2	14.6236	Q6ZRS2	SRCAP_HUMAN	Helicase SRCAP	2867	2875	NRSPADAGR	N1GlcNAc@dE	2867	N2H7F0S0	01Y41Y41M(31M21M)61M(31M21M)61M	Mannose	73.03	1	N,0;	1	iI2-3-B/Y,C/Z,
TR1	13674	63.08	1004.49	1004.49	3	-0.885283	Q9HA82	CERS4_HUMAN	Ceramide synthase 4	77	86	QVKPNATLEK	Q1dEK3dEN5GlcNAcK10dE	81	N2H8F0S0	01Y41Y41M(31M21M21M31G)61M(31M)61M	Mannose	73.01	1	N,0;	0
TR1	17344	80.65	1223.08	1223.07	2	0.922924	Q92997	DVL3_HUMAN	Segment polarity protein dishevelled homolog DVL-3	158	166	LNGTAKGER	L1dEN2GlcNAcK6dE	159	N2H6F0S0	01Y41Y41M(31M21M)61M(31M)61M	Mannose	72.99	1	N,0;	1	iI2-3-B/Y,C/Z,
TR1	12515	57.71	1172.03	1172.02	2	10.9914	Q9NY37	ASIC5_HUMAN	Acid-sensing ion channel 5	403	408	KLNQSR	K1dEN3GlcNAc	405	N2H7F0S0	01Y41Y41M(31M21M)61M(31M21M)61M	Mannose	72.96	1	N,0;	1	iI2-3-B/Y,C/Z,
TR1	12515	57.71	1172.03	1172.02	2	10.9914	Q86SE8-2	NPM2_HUMAN	Isoform 2 of Nucleoplasmin-2	131	136	GNKSQR	G1dEN2GlcNAcK3dE	132	N2H7F0S0	01Y41Y41M(31M21M)61M(31M21M)61M	Mannose	72.96	1	N,0;	1	iI2-3-B/Y,C/Z,
TR1	12515	57.71	1172.03	1172.02	2	10.9914	Q53GL0	PKHO1_HUMAN	Pleckstrin homology domain-containing family O member 1	5	10	NNSAKR	N1GlcNAc@dEK5dE	5	N2H7F0S0	01Y41Y41M(31M21M)61M(31M21M)61M	Mannose	72.96	1	N,0;	1	iI2-3-B/Y,C/Z,
TR1	16692	77.41	1491.11	1491.11	2	-1.52706	Q6ZRS4	ITPI1_HUMAN	Protein ITPRID1	589	598	VQSHHNESQR	V1dEN6GlcNAc	594	N2H8F0S0	01Y41Y41M(31M21M21M)61M(31M21M)61M	Mannose	72.9	1	N,0;	0
TR2	17426	80.9	961.756	961.759	3	-3.29759	Q2M1Z3	RHG31_HUMAN	Rho GTPase-activating protein 31	324	333	NGSVFVRGQR	N1GlcNAc@dE	324	N2H8F0S0	01Y41Y41M(31M21M)61M(31M21M)61M21M	Mannose	72.9	1	N,0;	1	iI2-3-B/Y,C/Z,
TR2	17426	80.9	961.756	961.759	3	-2.85777	Q9BXC9	BBS2_HUMAN	Bardet-Biedl syndrome 2 protein	404	413	ISTSNDTIIR	I1dEN5GlcNAc	408	N2H8F0S0	01Y41Y41M(31M21M)61M(31M21M)61M21M	Mannose	72.9	1	N,0;	1	iI2-3-B/Y,C/Z,
TR2	24940	117.29	874.591	874.586	6	5.50933	Q15293	RCN1_HUMAN	Reticulocalbin-1	38	70	VVRPDSELGERPPEDNQSFQYDHEAFLGKEDSK	V1dEN16GlcNAcK29dEK33dE	53	N3H3F1S0	01Y41Y41M(31M)61M61Y31F	Complex	72.89	1	N,0;	16	iII2-3-A34/Z,iII2-3-X13/C,BI4,iII2-3-A14/Y,iII2-3-A15/Y,25AI2,02AI2,15AI4,BI2,CI2,iI4II3Y,YI3,YI4,YI1,YI5,iI4II3Y,YI3,YI1,
TR2	19362	90.62	1262.09	1262.08	2	10.839	P24043	LAMA2_HUMAN	Laminin subunit alpha-2	2015	2022	TLNDTLGK	T1dEN3GlcNAcK8dE	2017	N2H7F0S0	01Y41Y41M(31M)61M(31M21M)61M21M	Mannose	72.83	1	N,0;	1	iI2-3-B/Y,C/Z,
TR2	12085	55.32	937.112	937.102	3	10.4635	A0A0B4J279	TVA21_HUMAN	T cell receptor alpha variable 21	81	91	LNASLDKSSGR	L1dEN2GlcNAcK7dE	82	N2H7F0S0	01Y41Y41M(31M21M)61M(31M21M)61M	Mannose	72.79	1	N,1;	0
TR2	19929	93.48	833.372	833.372	4	0.134516	Q8TDN6	BRX1_HUMAN	Ribosome biogenesis protein BRX1 homolog	111	121	NCNKCIYFEAK	N1dEC2CamN3GlcNAcK4dEC5CamK11dE	113	N2H8F0S0	01Y41Y41M(31M21M21M31G)61M(31M)61M	Mannose	72.73	1	N,0;	1	25AIII2,
TR2	16354	75.54	1288.52	1288.52	2	-1.80244	P52948	NUP98_HUMAN	Nuclear pore complex protein Nup98-Nup96	1640	1645	AEHWNR	A1dEN5GlcNAc	1644	N2H8F0S0	01Y41Y41M(31M21M)61M(31M21M)61M21M	Mannose	72.64	2	N,0;	0
TR2	16354	75.54	1288.52	1288.52	2	-1.80244	P52948	NUP98_HUMAN	Nuclear pore complex protein Nup98-Nup96	1640	1645	AEHWNR	A1dEN5GlcNAc	1644	N2H8F0S0	01Y41Y41M(31M21M21M31G)61M(31M)61M	Mannose	72.64	2	N,0;	0
TR2	16354	75.54	1288.52	1288.52	2	1.24446	P00736	C1R_HUMAN	Complement C1r subcomponent	220	225	CNYSIR	C1dE@CamN2GlcNAc	221	N2H8F0S0	01Y41Y41M(31M21M)61M(31M21M)61M21M	Mannose	72.64	2	N,0;	0
TR2	16354	75.54	1288.52	1288.52	2	1.24446	P00736	C1R_HUMAN	Complement C1r subcomponent	220	225	CNYSIR	C1dE@CamN2GlcNAc	221	N2H8F0S0	01Y41Y41M(31M21M21M31G)61M(31M)61M	Mannose	72.64	2	N,0;	0
TR2	16354	75.54	1288.52	1288.52	2	1.24446	Q96T58	MINT_HUMAN	Msx2-interacting protein	1132	1137	NYCSLR	N1GlcNAc@dEC3Cam	1132	N2H8F0S0	01Y41Y41M(31M21M)61M(31M21M)61M21M	Mannose	72.64	2	N,0;	0
TR2	16354	75.54	1288.52	1288.52	2	1.24446	Q96T58	MINT_HUMAN	Msx2-interacting protein	1132	1137	NYCSLR	N1GlcNAc@dEC3Cam	1132	N2H8F0S0	01Y41Y41M(31M21M21M31G)61M(31M)61M	Mannose	72.64	2	N,0;	0
TR2	16354	75.54	1288.52	1288.52	2	1.24446	Q7Z2Y8	GVIN1_HUMAN	Interferon-induced very large GTPase 1	738	743	NICSYR	N1GlcNAc@dEC3Cam	738	N2H8F0S0	01Y41Y41M(31M21M)61M(31M21M)61M21M	Mannose	72.64	2	N,0;	0
TR2	16354	75.54	1288.52	1288.52	2	1.24446	Q7Z2Y8	GVIN1_HUMAN	Interferon-induced very large GTPase 1	738	743	NICSYR	N1GlcNAc@dEC3Cam	738	N2H8F0S0	01Y41Y41M(31M21M21M31G)61M(31M)61M	Mannose	72.64	2	N,0;	0
TR2	16354	75.54	1288.52	1288.52	2	1.24446	Q02809	PLOD1_HUMAN	Procollagen-lysine,2-oxoglutarate 5-dioxygenase 1	685	690	YNCSIR	Y1dEN2GlcNAcC3Cam	686	N2H8F0S0	01Y41Y41M(31M21M)61M(31M21M)61M21M	Mannose	72.64	2	N,0;	0
TR2	16354	75.54	1288.52	1288.52	2	1.24446	Q02809	PLOD1_HUMAN	Procollagen-lysine,2-oxoglutarate 5-dioxygenase 1	685	690	YNCSIR	Y1dEN2GlcNAcC3Cam	686	N2H8F0S0	01Y41Y41M(31M21M21M31G)61M(31M)61M	Mannose	72.64	2	N,0;	0
TR1	16734	77.62	1572.14	1572.13	2	4.81091	Q08380	LG3BP_HUMAN	Galectin-3-binding protein	118	128	DAGVVCTNETR	D1dEC6CamN8GlcNAc	125	N2H9F0S0	01Y41Y41M(31M21M21M31G31G)61M(31M)61M	Mannose	72.63	1	N,2;	0
TR3	17320	80.5	961.421	961.426	3	-5.20944	Q147U1	ZN846_HUMAN	Zinc finger protein 846	514	523	NFTQSSALAK	N1GlcNAc@dEK10dE	514	N2H8F0S0	01Y41Y41M(31M21M)61M(31M21M)61M21M	Mannose	72.63	1	N,0;	0
TR3	20055	94.22	1232.54	1232.53	2	10.3767	Q8NDD1	CA131_HUMAN	Uncharacterized protein C1orf131	285	290	KINSSR	K1dEN3GlcNAc	287	N2H8F0S0	01Y41Y41M(31M21M21M31G)61M(31M)61M	Mannose	72.57	3	N,0;	0
TR2	19504	91.34	1137	1136.99	2	5.99945	P50851	LRBA_HUMAN	Lipopolysaccharide-responsive and beige-like anchor protein	1215	1220	ATNLTR	A1dEN3GlcNAc	1217	N2H7F0S0	01Y41Y41M(31M)61M(31M21M)61M21M	Mannose	72.56	1	N,1;	1	iI2-3-B/Y,C/Z,
TR2	33804	159.89	1089.51	1089.51	3	1.82422	Q96CX2	KCD12_HUMAN	BTB/POZ domain-containing protein KCTD12	242	257	TSLAKEVFGDTLNESR	T1dEK5dEN13GlcNAc	254	N2H6F0S0	01Y41Y41M(31M21M)61M(31M)61M	Mannose	72.55	1	N,0;	2	iI2-3-A34/Y,iI2-3-B/Y,C/Z,
TR1	17200	79.93	968.753	968.744	3	8.87202	P0DKB5	TPBGL_HUMAN	Trophoblast glycoprotein-like	251	260	NATERVPDSR	N1GlcNAc@dE	251	N2H8F0S0	01Y41Y41M(31M21M21M)61M(31M21M)61M	Mannose	72.47	1	N,0;	0
TR1	19731	92.66	1306.11	1306.11	2	5.35253	Q9UHN6	CEIP2_HUMAN	Cell surface hyaluronidase	913	919	NNISLVK	N1dEN2GlcNAcK7dE	914	N2H8F0S0	01Y41Y41M(31M21M21M)61M(31M21M)61M	Mannose	72.38	1	N,1;	0
TR1	17200	79.93	968.753	968.753	3	0.205132	Q8ND76	CCNY_HUMAN	Cyclin-Y	324	334	SASADNLTLPR	S1dEN6GlcNAc	329	N2H8F0S0	01Y41Y41M(31M21M21M)61M(31M21M)61M	Mannose	72.31	1	N,1;	0
TR3	11359	51.83	932.732	932.736	3	-3.86185	Q8N5C6	SRBD1_HUMAN	S1 RNA-binding domain-containing protein 1	389	394	NLCQKR	N1GlcNAc@dEC3CamK5dE	389	N2H9F0S0	01Y41Y41M(31M21M21M31G)61M(31M21M)61M	Mannose	72.3	1	N,0;	0
TR3	11359	51.83	932.732	932.736	3	-3.86185	Q86WI1	PKHL1_HUMAN	Fibrocystin-L	2600	2605	NICQKR	N1GlcNAc@dEC3CamK5dE	2600	N2H9F0S0	01Y41Y41M(31M21M21M31G)61M(31M21M)61M	Mannose	72.3	1	N,0;	0
TR1	19867	93.34	832.354	832.355	4	-1.16875	P52943	CRIP2_HUMAN	Cysteine-rich protein 2	113	128	ASSVTTFTGEPNTCPR	A1dEN12GlcNAcC14Cam	124	N2H7F0S0	01Y41Y41M(31M21M21M)61M(31M)61M	Mannose	72.15	1	N,1;	2	iI2-3-X25/C,iIII3-3-X12/B,
TR1	19916	93.59	1170.51	1170.5	2	12.65	P45974	UBP5_HUMAN	Ubiquitin carboxyl-terminal hydrolase 5	747	754	ATNNSLER	A1dEN3GlcNAc	749	N2H6F0S0	01Y41Y41M(31M21M)61M(31M)61M	Mannose	72.11	1	N,0;	2	04AI3,iI2-3-A24/Y,iI2-3-B/Y,C/Z,
TR2	24003	112.76	1121.84	1121.83	3	8.26408	Q8IV33	K0825_HUMAN	Uncharacterized protein KIAA0825	176	188	LQSHNEINNSQQK	L1dEN8GlcNAcK13dE	183	N2H8F0S0	01Y41Y41M(31M21M21M)61M(31M21M)61M	Mannose	72.06	1	N,0;	2	iI2-3-X25/C,iI2-3-X35/B,
TR3	25924	122.26	1109.2	1109.19	3	8.38784	Q9UHG3	PCYOX_HUMAN	Prenylcysteine oxidase 1	350	364	GELNTSIFSSRPIDK	G1dEN4GlcNAcK15dE	353	N2H7F0S0	01Y41Y41M(31M21M)61M(31M21M)61M	Mannose	72.03	1	N,1;	1	iI2-3-B/Y,C/Z,
TR1	19434	91.16	1191.05	1191.04	2	8.75158	P18075	BMP7_HUMAN	Bone morphogenetic protein 7	300	305	SQNRSK	S1dEN3GlcNAcK6dE	302	N2H7F0S0	01Y41Y41M(31M)61M(31M21M)61M21M	Mannose	72.02	1	N,1;	2	iI2-3-B/Y,C/Z,02XI4,02XII4,
TR1	15777	72.89	952.082	952.079	3	3.33286	Q66K74	MAP1S_HUMAN	Microtubule-associated protein 1S	855	863	QTENVSRTR	Q1dEN4GlcNAc	858	N2H8F0S0	01Y41Y41M(31M21M)61M(31M21M)61M21M	Mannose	72.01	1	N,0;	0
TR1	15777	72.89	952.082	952.079	3	3.33286	Q15797	SMAD1_HUMAN	Mothers against decapentaplegic homolog 1	320	328	NSTIENTRR	N1GlcNAc@dE	320	N2H8F0S0	01Y41Y41M(31M21M)61M(31M21M)61M21M	Mannose	72.01	1	N,0;	0
TR2	19929	93.48	833.372	833.369	4	2.7564	Q13206	DDX10_HUMAN	Probable ATP-dependent RNA helicase DDX10	601	615	GSQAPSLPNTSEAQK	G1dEN9GlcNAcK15dE	609	N2H8F0S0	01Y41Y41M(31M21M21M31G)61M(31M)61M	Mannose	72.01	1	N,0;	1	25AIII2,
TR1	19904	93.53	1154.53	1154.53	2	-2.89335	Q8IYT1	FA71A_HUMAN	Protein FAM71A	535	540	ANLTTK	A1dEN2GlcNAcK6dE	536	N2H7F0S0	01Y41Y41M(31M21M)61M(31M21M)61M	Mannose	71.99	1	N,0;	1	iI2-3-B/Y,C/Z,
TR1	19904	93.53	1154.53	1154.53	2	-2.89335	Q96RV3	PCX1_HUMAN	Pecanex-like protein 1	1091	1096	NLTATK	N1GlcNAc@dEK6dE	1091	N2H7F0S0	01Y41Y41M(31M21M)61M(31M21M)61M	Mannose	71.99	1	N,0;	1	iI2-3-B/Y,C/Z,
TR1	17217	80.01	923.754	923.754	3	0.00710839	Q92997	DVL3_HUMAN	Segment polarity protein dishevelled homolog DVL-3	158	166	LNGTAKGER	L1dEN2GlcNAcK6dE	159	N2H8F0S0	01Y41Y41M(31M21M21M31G)61M(31M)61M	Mannose	71.9	1	N,0;	0
TR3	19222	90.02	1262.09	1262.08	2	9.48493	Q5JR59-3	MTUS2_HUMAN	Isoform 2 of Microtubule-associated tumor suppressor candidate 2	18	25	TNESALVK	T1dEN2GlcNAcK8dE	19	N2H7F0S0	01Y41Y41M(31M)61M(31M21M)61M21M	Mannose	71.9	1	N,0;	1	iI2-3-B/Y,C/Z,
TR1	17050	79.17	964.098	964.101	3	-3.60188	Q96PD2	DCBD2_HUMAN	Discoidin, CUB and LCCL domain-containing protein 2	516	525	NTTVTPNVTK	N1dEN7GlcNAcK10dE	522	N2H8F0S0	01Y41Y41M(31M21M21M31G)61M(31M)61M	Mannose	71.9	1	N,0;	0
TR2	21509	101.42	1387.67	1387.65	2	11.8744	P10911	MCF2_HUMAN	Proto-oncogene DBL	458	467	TWRQNQSNLK	T1dEN5GlcNAcK10dE	462	N2H6F0S0	01Y41Y41M(31M21M)61M(31M)61M	Mannose	71.88	1	N,0;	1	iI2-3-B/Y,C/Z,
TR3	19763	92.75	836.38	836.38	4	-0.784682	Q09666	AHNK_HUMAN	Neuroblast differentiation-associated protein AHNAK	2450	2463	APNISMPDVDLNLK	A1dEN3GlcNAcK14dE	2452	N2H8F0S0	01Y41Y41M(31M21M21M)61M(31M21M)61M	Mannose	71.83	1	N,0;	0
TR1	19867	93.34	832.354	832.355	4	-0.198008	Q96PE1	AGRA2_HUMAN	Adhesion G protein-coupled receptor A2	264	278	LPFQCSASYLGNDTR	L1dEC5CamN12GlcNAc	275	N2H7F0S0	01Y41Y41M(31M21M)61M(31M21M)61M	Mannose	71.82	1	N,0;	1	iI2-3-A25/Z,
TR1	17282	80.34	1068.47	1068.46	3	4.89299	P18462	1A25_HUMAN	HLA class I histocompatibility antigen, A-25 alpha chain	108	121	YYNQSEDGSHTIQR	Y1dEN3GlcNAc	110	N4H3F1S0	01Y41Y41M(31M41Y31F)61M61Y	Complex	71.79	1	N,0;	0
TR3	19037	89.09	1004.66	1004.66	4	3.34403	P02751	FINC_HUMAN	Fibronectin	534	550	RHEEGHMLNCTCFGQGR	R1dEN9GlcNAcC10CamC12Cam	542	N2H9F0S0	01Y41Y41M(31M21M21M)61M(31M21M)61M21M	Mannose	71.78	1	N,0;	0
TR3	19763	92.75	836.38	836.375	4	5.60838	Q9NQ92	COPRS_HUMAN	Coordinator of PRMT5 and differentiation stimulator	55	69	LARGTQSIPNDSPAR	L1dEN10GlcNAc	64	N2H8F0S0	01Y41Y41M(31M21M21M)61M(31M21M)61M	Mannose	71.74	2	N,1;	0
TR3	19763	92.75	836.38	836.375	4	5.60838	Q9NQ92	COPRS_HUMAN	Coordinator of PRMT5 and differentiation stimulator	55	69	LARGTQSIPNDSPAR	L1dEN10GlcNAc	64	N2H8F0S0	01Y41Y41M(31M21M)61M(31M21M)61M21M	Mannose	71.74	2	N,1;	1	45AI3,
TR1	10202	46.22	1056.97	1056.97	2	-3.10496	O14522	PTPRT_HUMAN	Receptor-type tyrosine-protein phosphatase T	1202	1207	NHDKNR	N1dEK4dEN5GlcNAc	1206	N2H5F0S0	01Y41Y41M(31M)61M(31M)61M	Mannose	71.67	1	N,0;	16	BI1,BII1,BIII1,iI3-4-B/Y,C/Z,iII3-4-B/Y,C/Z,iIII3-3-B/Y,C/Z,iI2-3-B/Y,C/Z,YI1,YI2,iI3III3Y,iII3III3Y,YI3,YI4,YII4,YIII3,02XI1,MH,34XI1,ZI1,YI1,YI2,iI3III3Y,iII3III3Y,YI3,
TR1	19613	92.06	836.38	836.377	4	3.69325	Q5UIP0	RIF1_HUMAN	Telomere-associated protein RIF1	929	941	KQSAQFWNATFAK	K1dEN8GlcNAcK13dE	936	N2H8F0S0	01Y41Y41M(31M21M)61M(31M21M)61M21M	Mannose	71.66	1	N,0;	3	iI2-3-A25/Z,45AI3,iI2-3-B/Z,
TR1	11248	51.47	1195.03	1195.03	2	-0.173675	O95714	HERC2_HUMAN	E3 ubiquitin-protein ligase HERC2	3741	3747	LNLASNR	L1dEN6GlcNAc	3746	N2H7F0S0	01Y41Y41M(31M)61M(31M21M)61M21M	Mannose	71.58	1	N,0;	0
TR2	10120	45.65	865.699	865.692	3	8.12484	P53779	MK10_HUMAN	Mitogen-activated protein kinase 10	36	41	HYNMSK	H1dEN3GlcNAcK6dE	38	N2H8F0S0	01Y41Y41M(31M21M21M31G)61M(31M)61M	Mannose	71.56	2	N,0;	0
TR2	10120	45.65	865.699	865.692	3	8.12484	Q9Y238	DLEC1_HUMAN	Deleted in lung and esophageal cancer protein 1	781	786	MWNNSK	M1dEN3GlcNAcK6dE	783	N2H8F0S0	01Y41Y41M(31M21M21M31G)61M(31M)61M	Mannose	71.56	2	N,0;	0
TR2	17406	80.8	1153.81	1153.82	3	-8.94783	P18462	1A25_HUMAN	HLA class I histocompatibility antigen, A-25 alpha chain	108	121	YYNQSEDGSHTIQR	Y1dEN3GlcNAc	110	N6H3F0S0	01Y41Y41M(31M(21Y)41Y)61M(21Y)61Y	Complex	71.53	1	N,2;	2	iI3III3Y,iI3IV3Y,iII3III3Y,iII3IV3Y,iI3III3Y,iI3IV3Y,iII3III3Y,iII3IV3Y,
TR1	19748	92.74	1236.06	1236.06	2	-1.27122	Q8IYT1	FA71A_HUMAN	Protein FAM71A	535	540	ANLTTK	A1dEN2GlcNAcK6dE	536	N2H8F0S0	01Y41Y41M(31M21M21M31G)61M(31M)61M	Mannose	71.52	1	N,0;	0
TR1	19748	92.74	1236.06	1236.06	2	-1.27122	Q92772	CDKL2_HUMAN	Cyclin-dependent kinase-like 2	310	315	NVSLSK	N1GlcNAc@dEK6dE	310	N2H8F0S0	01Y41Y41M(31M21M21M31G)61M(31M)61M	Mannose	71.52	1	N,0;	0
TR1	19748	92.74	1236.06	1236.06	2	-1.27122	Q96RV3	PCX1_HUMAN	Pecanex-like protein 1	1091	1096	NLTATK	N1GlcNAc@dEK6dE	1091	N2H8F0S0	01Y41Y41M(31M21M21M31G)61M(31M)61M	Mannose	71.52	1	N,0;	0
TR1	19867	93.34	832.354	832.351	4	3.78589	Q9UMR5	PPT2_HUMAN	Lysosomal thioesterase PPT2	276	290	CPMAGISHTAWHSNR	C1dE@CamN14GlcNAc	289	N2H7F0S0	01Y41Y41M(31M21M21M)61M(31M)61M	Mannose	71.5	1	N,1;	2	iI2-3-X25/C,iIII3-3-X12/B,
TR1	19803	93.02	1313.07	1313.05	2	11.7745	Q9H2Y7	ZN106_HUMAN	Zinc finger protein 106	366	371	DITGNK	D1dEN5GlcNAcK6dE	370	N2H9F0S0	01Y41Y41M(31M21M21M)61M(31M21M)61M21M	Mannose	71.48	1	N,0;	0
TR1	19803	93.02	1313.07	1313.05	2	11.7745	Q8WV22	NSE1_HUMAN	Non-structural maintenance of chromosomes element 1 homolog	47	52	NATVDK	N1GlcNAc@dEK6dE	47	N2H9F0S0	01Y41Y41M(31M21M21M)61M(31M21M)61M21M	Mannose	71.48	1	N,0;	0
TR1	19803	93.02	1313.07	1313.05	2	11.7745	Q6DD88	ATLA3_HUMAN	Atlastin-3	310	315	EINGSK	E1dEN3GlcNAcK6dE	312	N2H9F0S0	01Y41Y41M(31M21M21M)61M(31M21M)61M21M	Mannose	71.48	1	N,1;	0
TR1	19803	93.02	1313.07	1313.05	2	11.7745	Q6UWU4	CF089_HUMAN	Bombesin receptor-activated protein C6orf89	257	262	DASLNK	D1dEN5GlcNAcK6dE	261	N2H9F0S0	01Y41Y41M(31M21M21M)61M(31M21M)61M21M	Mannose	71.48	1	N,0;	0
TR1	19803	93.02	1313.07	1313.05	2	11.7745	Q03701	CEBPZ_HUMAN	CCAAT/enhancer-binding protein zeta	1006	1011	DNASLK	D1dEN2GlcNAcK6dE	1007	N2H9F0S0	01Y41Y41M(31M21M21M)61M(31M21M)61M21M	Mannose	71.48	1	N,0;	0
TR1	19803	93.02	1313.07	1313.05	2	11.7745	O75563	SKAP2_HUMAN	Src kinase-associated phosphoprotein 2	34	39	GENLSK	G1dEN3GlcNAcK6dE	36	N2H9F0S0	01Y41Y41M(31M21M21M)61M(31M21M)61M21M	Mannose	71.48	1	N,0;	0
[truncated: 2,149 more rows]
