# Supplementary material for: Quantitative site- and structure-specific N-glycoproteomics characterization of differential N-glycosylation in MCF-7/ADR cancer stem cells
Source: Clin Proteomics. 2020 Feb 5;17:3. doi: 10.1186/s12014-020-9268-7 (PMC7001331; doi:10.1186/s12014-020-9268-7)
Supplement: Supplementary file 3 — Additional file 3: Table S2. Differentially expressed intact N-glycopeptides (657) in MCF-7/ADR cancer stem cells (relative to MCF-7/ADR cells) quantitated at least twice out of the three technical replicates with ≥ 1.5-fold change and p < 0.05 from RPLC-MS/MS (HCD) analysis of the 1:1 mixture of isotopically diethylated intact N-glycopeptides. (Provided in a separate Excel file because of extra-ordinary length). [file 12014_2020_9268_MOESM3_ESM.xlsx]

## Sheet: Quantitative_IDs_2 out of 3
Accession Number	Protein ID	Protein Name	p-Seq.	p-PTMs	GlycoSite	Composition	g-Linkage	NoBHs	TR1_ratio (Tumor/Normal)	TR2_ratio (Tumor/Normal)	TR3_ratio (Tumor/Normal)	Average_ratio (Tumor/Normal)	STD_ratio (Tumor/Normal)	p-Value
P11279	LAMP1_HUMAN	Lysosome-associated membrane glycoprotein 1	AANGSLR	A1dEN3GlcNAc	322	N2H9F0S0	01Y41Y41M(31M21M21M31G31G)61M(31M)61M	1	1.04638	1.73705		1.39172	0.345336	0.359694
P06400	RB_HUMAN	Retinoblastoma-associated protein	AEGNLTR	A1dEN4GlcNAc	541	N2H8F0S0	01Y41Y41M(31M21M)61M(31M21M)61M21M	1	0.76013	0.638953		0.699541	0.0605881	0.0532449
P06400	RB_HUMAN	Retinoblastoma-associated protein	AEGNLTR	A1dEN4GlcNAc	541	N2H8F0S0	01Y41Y41M(31M21M21M)61M(31M21M)61M	1	0.76013	0.867835		0.813982	0.0538528	0.0882367
P08151	GLI1_HUMAN	Zinc finger protein GLI1	AFSNASDRAK	A1dEN4GlcNAcK10dE	344	N2H8F0S0	01Y41Y41M(31M21M)61M(31M21M)61M21M	2		2.68952	2.63575	2.66264	0.0268847	0.000106303
P08151	GLI1_HUMAN	Zinc finger protein GLI1	AFSNASDRAK	A1dEN4GlcNAcK10dE	344	N2H8F0S0	01Y41Y41M(31M21M21M)61M(31M21M)61M	2		2.68952	2.63575	2.66264	0.0268847	0.000106303
Q13332	PTPRS_HUMAN	Receptor-type tyrosine-protein phosphatase S	ANDSLK	A1dEN2GlcNAcK6dE	1388	N2H9F0S0	01Y41Y41M(31M21M21M)61M(31M21M)61M21M	1	0.639008		0.457645	0.548326	0.0906816	0.0664543
Q13332	PTPRS_HUMAN	Receptor-type tyrosine-protein phosphatase S	ANDSLK	A1dEN2GlcNAcK6dE	1388	N2H9F0S0	01Y41Y41M(31M21M21M31G)61M(31M21M)61M	1	0.639008		0.737668	0.688338	0.0493302	0.0345652
Q8IYT1	FA71A_HUMAN	Protein FAM71A	ANLTTK	A1dEN2GlcNAcK6dE	536	N2H7F0S0	01Y41Y41M(31M)61M(31M21M)61M21M	2	2.03509		1.34119	1.68814	0.34695	0.137713
Q8IYT1	FA71A_HUMAN	Protein FAM71A	ANLTTK	A1dEN2GlcNAcK6dE	536	N2H9F0S0	01Y41Y41M(31M21M21M31G31G)61M(31M)61M	1	0.639008		0.457645	0.548326	0.0906816	0.0664543
P11532	DMD_HUMAN	Dystrophin	AQNVTR	A1dEN3GlcNAc	2899	N2H8F0S0	01Y41Y41M(31M21M21M31G)61M(31M)61M	1		1.62304	1.0785	1.35077	0.27227	0.304269
P11532	DMD_HUMAN	Dystrophin	AQNVTR	A1dEN3GlcNAc	2899	N2H9F0S0	01Y41Y41M(31M21M21M31G31G)61M(31M)61M	1	1.04638	1.73705		1.39172	0.345336	0.359694
Q96FV9	THOC1_HUMAN	THO complex subunit 1	AVNNSNYGWR	A1dEN3GlcNAc	488	N2H8F0S0	01Y41Y41M(31M21M21M31G)61M(31M)61M	1	1.39558	1.48216		1.43887	0.0432906	0.00678877
Q12797	ASPH_HUMAN	Aspartyl/asparaginyl beta-hydroxylase	CANETKTWEEGK	C1dE@CamN3GlcNAcK6dEK12dE	706	N2H8F0S0	01Y41Y41M(31M21M)61M(31M21M)61M21M	1	2.6361	2.06079		2.34845	0.287651	0.0205151
Q12797	ASPH_HUMAN	Aspartyl/asparaginyl beta-hydroxylase	CANETKTWEEGK	C1dE@CamN3GlcNAcK6dEK12dE	706	N2H8F0S0	01Y41Y41M(31M21M21M)61M(31M21M)61M	1	2.6361	2.06079		2.34845	0.287651	0.0205151
P05556	ITB1_HUMAN	Integrin beta-1	CHEGNGTFECGACR	C1dE@CamN5GlcNAcC10CamC13Cam	481	N2H8F0S0	01Y41Y41M(31M21M21M)61M(31M21M)61M	1		2.59494	2.29245	2.44369	0.151245	0.00479638
P05556	ITB1_HUMAN	Integrin beta-1	CHEGNGTFECGACR	C1dE@CamN5GlcNAcC10CamC13Cam	481	N2H8F0S0	01Y41Y41M(31M21M21M31G)61M(31M)61M	1		2.59494	2.29245	2.44369	0.151245	0.00479638
Q08380	LG3BP_HUMAN	Galectin-3-binding protein	DAGVVCTNETR	D1dEC6CamN8GlcNAc	125	N2H8F0S0	01Y41Y41M(31M21M)61M(31M21M)61M21M	1	0.736933	1.2395		0.988216	0.251282	0.877781
Q08380	LG3BP_HUMAN	Galectin-3-binding protein	DAGVVCTNETR	D1dEC6CamN8GlcNAc	125	N2H8F0S0	01Y41Y41M(31M21M21M31G)61M(31M)61M	1		1.00294	1.00069	1.00181	0.00112697	0.248897
Q6UWU4	CF089_HUMAN	Bombesin receptor-activated protein C6orf89	DASLNK	D1dEN5GlcNAcK6dE	261	N2H9F0S0	01Y41Y41M(31M21M21M)61M(31M21M)61M21M	1	0.639008		0.457645	0.548326	0.0906816	0.0664543
Q6UWU4	CF089_HUMAN	Bombesin receptor-activated protein C6orf89	DASLNK	D1dEN5GlcNAcK6dE	261	N2H9F0S0	01Y41Y41M(31M21M21M31G)61M(31M21M)61M	1	0.639008		0.737668	0.688338	0.0493302	0.0345652
P48307	TFPI2_HUMAN	Tissue factor pathway inhibitor 2	DEGLCSANVTR	D1dEC5CamN8GlcNAc	170	N2H8F0S0	01Y41Y41M(31M21M)61M(31M21M)61M21M	1	0.736933	1.2395		0.988216	0.251282	0.877781
P48307	TFPI2_HUMAN	Tissue factor pathway inhibitor 2	DEGLCSANVTR	D1dEC5CamN8GlcNAc	170	N2H8F0S0	01Y41Y41M(31M21M21M31G)61M(31M)61M	1		1.00294	1.00069	1.00181	0.00112697	0.248897
Q9H2Y7	ZN106_HUMAN	Zinc finger protein 106	DITGNK	D1dEN5GlcNAcK6dE	370	N2H9F0S0	01Y41Y41M(31M21M21M)61M(31M21M)61M21M	1	0.639008		0.457645	0.548326	0.0906816	0.0664543
Q9H2Y7	ZN106_HUMAN	Zinc finger protein 106	DITGNK	D1dEN5GlcNAcK6dE	370	N2H9F0S0	01Y41Y41M(31M21M21M31G)61M(31M21M)61M	1	0.639008		0.737668	0.688338	0.0493302	0.0345652
Q03701	CEBPZ_HUMAN	CCAAT/enhancer-binding protein zeta	DNASLK	D1dEN2GlcNAcK6dE	1007	N2H9F0S0	01Y41Y41M(31M21M21M)61M(31M21M)61M21M	1	0.639008		0.457645	0.548326	0.0906816	0.0664543
Q03701	CEBPZ_HUMAN	CCAAT/enhancer-binding protein zeta	DNASLK	D1dEN2GlcNAcK6dE	1007	N2H9F0S0	01Y41Y41M(31M21M21M31G)61M(31M21M)61M	1	0.639008		0.737668	0.688338	0.0493302	0.0345652
P35367	HRH1_HUMAN	Histamine H1 receptor	DYVAVNR	D1dEN6GlcNAc	325	N2H6F0S0	01Y41Y41M(31M)61M(31M21M)61M	1	1.42866	1.41966		1.42416	0.00450198	7.9923e-05
P35367	HRH1_HUMAN	Histamine H1 receptor	DYVAVNR	D1dEN6GlcNAc	325	N2H7F0S0	01Y41Y41M(31M)61M(31M21M)61M21M	1	1.14139		1.20828	1.17484	0.0334424	0.0299805
P35367	HRH1_HUMAN	Histamine H1 receptor	DYVAVNR	D1dEN6GlcNAc	325	N2H6F0S0	01Y41Y41M(31M21M)61M(31M)61M	1	1.42866	1.41966		1.42416	0.00450198	7.9923e-05
P35367	HRH1_HUMAN	Histamine H1 receptor	DYVAVNR	D1dEN6GlcNAc	325	N2H7F0S0	01Y41Y41M(31M21M)61M(31M21M)61M	1	1.14139		1.20828	1.17484	0.0334424	0.0299805
P35367	HRH1_HUMAN	Histamine H1 receptor	DYVAVNR	D1dEN6GlcNAc	325	N2H8F0S0	01Y41Y41M(31M21M21M)61M(31M21M)61M	1	0.604532	0.743054		0.673793	0.0692611	0.0604931
Q6UWJ1-3	TMCO3_HUMAN	Isoform 3 of Transmembrane and coiled-coil domain-containing protein 3	EGNRTAL	E1dEN3GlcNAc	410	N2H7F0S0	01Y41Y41M(31M)61M(31M21M)61M21M	1	0.706344		0.786678	0.746511	0.0401665	0.032001
Q6UWJ1-3	TMCO3_HUMAN	Isoform 3 of Transmembrane and coiled-coil domain-containing protein 3	EGNRTAL	E1dEN3GlcNAc	410	N2H7F0S0	01Y41Y41M(31M21M)61M(31M21M)61M	2	0.706344		0.786678	0.746511	0.0401665	0.032001
Q6UWJ1-3	TMCO3_HUMAN	Isoform 3 of Transmembrane and coiled-coil domain-containing protein 3	EGNRTAL	E1dEN3GlcNAc	410	N2H9F0S0	01Y41Y41M(31M21M21M)61M(31M21M)61M21M	1		1.00381	1.16702	1.08542	0.0816066	0.403704
Q6DD88	ATLA3_HUMAN	Atlastin-3	EINGSK	E1dEN3GlcNAcK6dE	312	N2H9F0S0	01Y41Y41M(31M21M21M)61M(31M21M)61M21M	1	0.639008		0.457645	0.548326	0.0906816	0.0664543
Q6DD88	ATLA3_HUMAN	Atlastin-3	EINGSK	E1dEN3GlcNAcK6dE	312	N2H9F0S0	01Y41Y41M(31M21M21M31G)61M(31M21M)61M	1	0.639008		0.737668	0.688338	0.0493302	0.0345652
Q92878	RAD50_HUMAN	DNA repair protein RAD50	EINQTR	E1dEN3GlcNAc	588	N2H6F0S0	01Y41Y41M(31M)61M(31M21M)61M	1	1.19193	0.665331		0.92863	0.263299	0.729261
Q92878	RAD50_HUMAN	DNA repair protein RAD50	EINQTR	E1dEN3GlcNAc	588	N2H6F0S0	01Y41Y41M(31M21M)61M(31M)61M	1	1.19193	0.665331		0.92863	0.263299	0.729261
Q92878	RAD50_HUMAN	DNA repair protein RAD50	EINQTR	E1dEN3GlcNAc	588	N2H7F0S0	01Y41Y41M(31M21M21M)61M(31M)61M	2	0.706344	0.673039		0.689692	0.0166526	0.00419241
Q6ZSJ9	SHSA6_HUMAN	Protein shisa-6	ELNGTAR	E1dEN3GlcNAc	59	N2H6F0S0	01Y41Y41M(31M)61M(31M21M)61M	1	1.19193	0.665331		0.92863	0.263299	0.729261
Q6ZSJ9	SHSA6_HUMAN	Protein shisa-6	ELNGTAR	E1dEN3GlcNAc	59	N2H7F0S0	01Y41Y41M(31M21M21M)61M(31M)61M	2	0.706344	0.673039		0.689692	0.0166526	0.00419241
Q15075	EEA1_HUMAN	Early endosome antigen 1	ENISLLEK	E1dEN2GlcNAcK8dE	538	N2H8F0S0	01Y41Y41M(31M21M)61M(31M21M)61M21M	1	3.07977		3.10248	3.09112	0.0113502	1.05864e-05
Q15075	EEA1_HUMAN	Early endosome antigen 1	ENISLLEK	E1dEN2GlcNAcK8dE	538	N2H8F0S0	01Y41Y41M(31M21M21M)61M(31M21M)61M	1	3.07977		3.10248	3.09112	0.0113502	1.05864e-05
O60293	ZC3H1_HUMAN	Zinc finger C3H1 domain-containing protein	EQNLTR	E1dEN3GlcNAc	346	N2H6F0S0	01Y41Y41M(31M)61M(31M21M)61M	1	1.19193	0.665331		0.92863	0.263299	0.729261
O60293	ZC3H1_HUMAN	Zinc finger C3H1 domain-containing protein	EQNLTR	E1dEN3GlcNAc	346	N2H6F0S0	01Y41Y41M(31M21M)61M(31M)61M	1	1.19193	0.665331		0.92863	0.263299	0.729261
O60293	ZC3H1_HUMAN	Zinc finger C3H1 domain-containing protein	EQNLTR	E1dEN3GlcNAc	346	N2H7F0S0	01Y41Y41M(31M21M21M)61M(31M)61M	2	0.706344	0.673039		0.689692	0.0166526	0.00419241
P0DOX5	IGG1_HUMAN	Immunoglobulin gamma-1 heavy chain	FTISRNDSK	F1dEN6GlcNAcK9dE	73	N2H8F0S0	01Y41Y41M(31M21M)61M(31M21M)61M21M	1	2.89719	2.99294		2.94506	0.0478747	0.00022652
P0DOX5	IGG1_HUMAN	Immunoglobulin gamma-1 heavy chain	FTISRNDSK	F1dEN6GlcNAcK9dE	73	N2H8F0S0	01Y41Y41M(31M21M21M)61M(31M21M)61M	1	2.89719	2.99294		2.94506	0.0478747	0.00022652
O75563	SKAP2_HUMAN	Src kinase-associated phosphoprotein 2	GENLSK	G1dEN3GlcNAcK6dE	36	N2H9F0S0	01Y41Y41M(31M21M21M)61M(31M21M)61M21M	1	0.639008		0.457645	0.548326	0.0906816	0.0664543
O75563	SKAP2_HUMAN	Src kinase-associated phosphoprotein 2	GENLSK	G1dEN3GlcNAcK6dE	36	N2H9F0S0	01Y41Y41M(31M21M21M31G)61M(31M21M)61M	1	0.639008		0.737668	0.688338	0.0493302	0.0345652
Q5TCS8-6	KAD9_HUMAN	Isoform 6 of Adenylate kinase 9	GISENTTCYK	G1dEN5GlcNAcC8CamK10dE	1224	N2H9F0S0	01Y41Y41M(31M21M21M31G)61M(31M21M)61M	1	1.15293	1.12991		1.14142	0.0115125	0.00576885
A1L4H1	SRCRL_HUMAN	Soluble scavenger receptor cysteine-rich domain-containing protein SSC5D	GNETALR	G1dEN2GlcNAc	376	N2H6F0S0	01Y41Y41M(31M21M)61M(31M)61M	1		0.665331	0.911157	0.788244	0.122913	0.252423
A1L4H1	SRCRL_HUMAN	Soluble scavenger receptor cysteine-rich domain-containing protein SSC5D	GNETALR	G1dEN2GlcNAc	376	N2H7F0S0	01Y41Y41M(31M21M21M)61M(31M)61M	2	0.706344	0.673039		0.689692	0.0166526	0.00419241
Q6ZUT9	DEN5B_HUMAN	DENN domain-containing protein 5B	GNETIAR	G1dEN2GlcNAc	451	N2H7F0S0	01Y41Y41M(31M21M21M)61M(31M)61M	2	0.706344	0.673039		0.689692	0.0166526	0.00419241
Q96GP6	SREC2_HUMAN	Scavenger receptor class F member 2	GRNVCR	G1dEN3GlcNAcC5Cam	52	N2H8F0S0	01Y41Y41M(31M21M21M)61M(31M21M)61M	1	0.659747	0.687772		0.67376	0.0140124	0.00276012
Q96GP6	SREC2_HUMAN	Scavenger receptor class F member 2	GRNVCR	G1dEN3GlcNAcC5Cam	52	N2H9F0S0	01Y41Y41M(31M21M21M)61M(31M21M)61M21M	2		1.22715	1.04651	1.13683	0.0903222	0.256795
Q96GP6	SREC2_HUMAN	Scavenger receptor class F member 2	GRNVCR	G1dEN3GlcNAcC5Cam	52	N2H9F0S0	01Y41Y41M(31M21M21M31G)61M(31M21M)61M	2		1.22715	1.04651	1.13683	0.0903222	0.256795
Q9Y620	RA54B_HUMAN	DNA repair and recombination protein RAD54B	HFSGDHLNLTDPFLER	H1dEN8GlcNAc	883	N2H8F0S0	01Y41Y41M(31M21M)61M(31M21M)61M21M	1		2.90694	2.86492	2.88593	0.0210123	4.71948e-05
Q9Y620	RA54B_HUMAN	DNA repair and recombination protein RAD54B	HFSGDHLNLTDPFLER	H1dEN8GlcNAc	883	N2H8F0S0	01Y41Y41M(31M21M21M)61M(31M21M)61M	1		2.90694	2.86492	2.88593	0.0210123	4.71948e-05
Q9Y620	RA54B_HUMAN	DNA repair and recombination protein RAD54B	HFSGDHLNLTDPFLER	H1dEN8GlcNAc	883	N2H9F0S0	01Y41Y41M(31M21M21M)61M(31M21M)61M21M	1		1.31419	1.29975	1.30697	0.00722305	0.000425943
Q9Y620	RA54B_HUMAN	DNA repair and recombination protein RAD54B	HFSGDHLNLTDPFLER	H1dEN8GlcNAc	883	N2H9F0S0	01Y41Y41M(31M21M21M31G)61M(31M21M)61M	1		1.31419	1.29975	1.30697	0.00722305	0.000425943
Q8NFQ8	TOIP2_HUMAN	Torsin-1A-interacting protein 2	HLNASNPTEPATIIFTAAR	H1dEN3GlcNAc	286	N2H8F0S0	01Y41Y41M(31M21M)61M(31M21M)61M21M	2	2.24686		1.67544	1.96115	0.285709	0.0456755
Q8NFQ8	TOIP2_HUMAN	Torsin-1A-interacting protein 2	HLNASNPTEPATIIFTAAR	H1dEN3GlcNAc	286	N2H8F0S0	01Y41Y41M(31M21M21M)61M(31M21M)61M	2	2.24686		1.67544	1.96115	0.285709	0.0456755
Q86WJ1	CHD1L_HUMAN	Chromodomain-helicase-DNA-binding protein 1-like	IGQNKSVK	I1dEN4GlcNAcK5dEK8dE	461	N2H9F0S0	01Y41Y41M(31M21M21M)61M(31M21M)61M21M	1	1.73221	1.44523		1.58872	0.143491	0.0368209
Q86WJ1	CHD1L_HUMAN	Chromodomain-helicase-DNA-binding protein 1-like	IGQNKSVK	I1dEN4GlcNAcK5dEK8dE	461	N2H9F0S0	01Y41Y41M(31M21M21M31G)61M(31M21M)61M	1	1.73221	1.44523		1.58872	0.143491	0.0368209
Q01780	EXOSX_HUMAN	Exosome component 10	IKQSVGNK	I1dEK2dEN7GlcNAcK8dE	864	N2H9F0S0	01Y41Y41M(31M21M21M)61M(31M21M)61M21M	1	1.73221	1.44523		1.58872	0.143491	0.0368209
Q01780	EXOSX_HUMAN	Exosome component 10	IKQSVGNK	I1dEK2dEN7GlcNAcK8dE	864	N2H9F0S0	01Y41Y41M(31M21M21M31G)61M(31M21M)61M	1	1.73221	1.44523		1.58872	0.143491	0.0368209
Q8TBZ0	CC110_HUMAN	Coiled-coil domain-containing protein 110	ILNSSEGVK	I1dEN3GlcNAcK9dE	25	N2H8F0S0	01Y41Y41M(31M21M)61M(31M21M)61M21M	1	3.6185	3.80992		3.71421	0.0957094	0.000385797
Q8TBZ0	CC110_HUMAN	Coiled-coil domain-containing protein 110	ILNSSEGVK	I1dEN3GlcNAcK9dE	25	N2H8F0S0	01Y41Y41M(31M21M21M)61M(31M21M)61M	1	3.6185	3.80992		3.71421	0.0957094	0.000385797
Q96D71	REPS1_HUMAN	RalBP1-associated Eps domain-containing protein 1	INSSVK	I1dEN2GlcNAcK6dE	498	N2H7F0S0	01Y41Y41M(31M)61M(31M21M)61M21M	2	2.03509		1.34119	1.68814	0.34695	0.137713
Q96D71	REPS1_HUMAN	RalBP1-associated Eps domain-containing protein 1	INSSVK	I1dEN2GlcNAcK6dE	498	N2H9F0S0	01Y41Y41M(31M21M21M31G31G)61M(31M)61M	1	0.639008		0.737668	0.688338	0.0493302	0.0345652
Q9NQX3	GEPH_HUMAN	Gephyrin	IRDSNR	I1dEN5GlcNAc	526	N2H6F0S0	01Y41Y41M(31M)61M(31M21M)61M	1	1.19193	0.665331		0.92863	0.263299	0.729261
Q9NQX3	GEPH_HUMAN	Gephyrin	IRDSNR	I1dEN5GlcNAc	526	N2H7F0S0	01Y41Y41M(31M)61M(31M21M)61M21M	1	0.706344	0.719929		0.713137	0.00679218	0.000792542
Q9NQX3	GEPH_HUMAN	Gephyrin	IRDSNR	I1dEN5GlcNAc	526	N2H6F0S0	01Y41Y41M(31M21M)61M(31M)61M	1	1.19193	0.665331		0.92863	0.263299	0.729261
Q9NQX3	GEPH_HUMAN	Gephyrin	IRDSNR	I1dEN5GlcNAc	526	N2H7F0S0	01Y41Y41M(31M21M21M)61M(31M)61M	2	0.706344	0.673039		0.689692	0.0166526	0.00419241
B2RXH8	HNRC2_HUMAN	Heterogeneous nuclear ribonucleoprotein C-like 2	ISGNTSR	I1dEN4GlcNAc	151	N2H8F0S0	01Y41Y41M(31M21M21M31G)61M(31M)61M	2	2.54874	2.41932		2.48403	0.0647078	0.000819627
P35613	BASI_HUMAN	Basigin	ITDSEDKALMNGSESR	I1dEK7dEN11GlcNAc	268	N2H8F0S0	01Y41Y41M(31M21M21M31G)61M(31M)61M	1	1.92727	2.757		2.34213	0.414864	0.0430085
Q8NDD1	CA131_HUMAN	Uncharacterized protein C1orf131	KINSSR	K1dEN3GlcNAc	287	N2H7F0S0	01Y41Y41M(31M21M)61M(31M21M)61M	1	1.7879	1.69123		1.73956	0.0483338	0.00251401
Q8NDD1	CA131_HUMAN	Uncharacterized protein C1orf131	KINSSR	K1dEN3GlcNAc	287	N2H7F0S0	01Y41Y41M(31M21M21M)61M(31M)61M	2	1.7879	1.69123		1.73956	0.0483338	0.00251401
Q8NDD1	CA131_HUMAN	Uncharacterized protein C1orf131	KINSSR	K1dEN3GlcNAc	287	N2H8F0S0	01Y41Y41M(31M21M21M31G)61M(31M)61M	3		1.00523	1.16284	1.08404	0.0788054	0.396042
Q58FG1	HS904_HUMAN	Putative heat shock protein HSP 90-alpha A4	KNQSLR	K1dEN2GlcNAc	281	N2H7F0S0	01Y41Y41M(31M)61M(31M21M)61M21M	1	1.0713		1.14067	1.10598	0.0346864	0.0855647
Q58FG1	HS904_HUMAN	Putative heat shock protein HSP 90-alpha A4	KNQSLR	K1dEN2GlcNAc	281	N2H7F0S0	01Y41Y41M(31M21M)61M(31M21M)61M	1	1.0713		1.14067	1.10598	0.0346864	0.0855647
Q8N3K9	CMYA5_HUMAN	Cardiomyopathy-associated protein 5	LDSNLTR	L1dEN4GlcNAc	1364	N2H9F0S0	01Y41Y41M(31M21M21M)61M(31M21M)61M21M	1	1.76252	2.06768		1.9151	0.152581	0.0149078
Q4FZB7	KMT5B_HUMAN	Histone-lysine N-methyltransferase KMT5B	LEQKNASR	L1dEK4dEN5GlcNAc	465	N2H8F0S0	01Y41Y41M(31M21M)61M(31M21M)61M21M	1		3.22804	2.38293	2.80548	0.422553	0.0214268
Q4FZB7	KMT5B_HUMAN	Histone-lysine N-methyltransferase KMT5B	LEQKNASR	L1dEK4dEN5GlcNAc	465	N2H8F0S0	01Y41Y41M(31M21M21M)61M(31M21M)61M	2		3.22804	2.38293	2.80548	0.422553	0.0214268
P21589	5NTD_HUMAN	5'-nucleotidase	LEQTSEDSSKCVNASR	L1dEK10dEC11CamN13GlcNAc	53	N2H5F0S0	01Y41Y41M(31M)61M(31M)61M	1	1.21394	1.79127		1.5026	0.288665	0.183965
Q32P28	P3H1_HUMAN	Prolyl 3-hydroxylase 1	LLNGSQR	L1dEN3GlcNAc	467	N2H7F0S0	01Y41Y41M(31M)61M(31M21M)61M21M	1	0.85225		0.970495	0.911373	0.0591228	0.28148
Q32P28	P3H1_HUMAN	Prolyl 3-hydroxylase 1	LLNGSQR	L1dEN3GlcNAc	467	N2H7F0S0	01Y41Y41M(31M21M)61M(31M21M)61M	1	0.85225		0.970495	0.911373	0.0591228	0.28148
Q92997	DVL3_HUMAN	Segment polarity protein dishevelled homolog DVL-3	LNGTAKGER	L1dEN2GlcNAcK6dE	159	N2H8F0S0	01Y41Y41M(31M21M)61M(31M21M)61M21M	1		3.22804	2.38293	2.80548	0.422553	0.0214268
Q92997	DVL3_HUMAN	Segment polarity protein dishevelled homolog DVL-3	LNGTAKGER	L1dEN2GlcNAcK6dE	159	N2H8F0S0	01Y41Y41M(31M21M21M)61M(31M21M)61M	1		3.82563	2.38293	3.10428	0.721349	0.0429471
P35580	MYH10_HUMAN	Myosin-10	LNLSSR	L1dEN2GlcNAc	1333	N2H9F0S0	01Y41Y41M(31M21M21M)61M(31M21M)61M21M	2		1.20577	1.15213	1.17895	0.026822	0.0186316
P35580	MYH10_HUMAN	Myosin-10	LNLSSR	L1dEN2GlcNAc	1333	N2H9F0S0	01Y41Y41M(31M21M21M31G)61M(31M21M)61M	2		1.20577	1.15213	1.17895	0.026822	0.0186316
P36269	GGT5_HUMAN	Glutathione hydrolase 5 proenzyme	LQNASR	L1dEN3GlcNAc	347	N2H8F0S0	01Y41Y41M(31M21M21M31G)61M(31M)61M	1		1.62304	1.0785	1.35077	0.27227	0.304269
P36269	GGT5_HUMAN	Glutathione hydrolase 5 proenzyme	LQNASR	L1dEN3GlcNAc	347	N2H9F0S0	01Y41Y41M(31M21M21M31G31G)61M(31M)61M	1	1.04638	1.73705		1.39172	0.345336	0.359694
O60812	HNRC1_HUMAN	Heterogeneous nuclear ribonucleoprotein C-like 1	LSGNTSR	L1dEN4GlcNAc	151	N2H8F0S0	01Y41Y41M(31M21M21M31G)61M(31M)61M	2	2.54874	2.41932		2.48403	0.0647078	0.000819627
Q96JJ7	TMX3_HUMAN	Protein disulfide-isomerase TMX3	LVALAVIDEKNTSVEHTR	L1dEK10dEN11GlcNAc	258	N2H8F0S0	01Y41Y41M(31M21M)61M(31M21M)61M21M	1	0.969083		1.89266	1.43087	0.461791	0.460494
Q96JJ7	TMX3_HUMAN	Protein disulfide-isomerase TMX3	LVALAVIDEKNTSVEHTR	L1dEK10dEN11GlcNAc	258	N2H8F0S0	01Y41Y41M(31M21M21M)61M(31M21M)61M	1	0.969083		1.89266	1.43087	0.461791	0.460494
O60673	REV3L_HUMAN	DNA polymerase zeta catalytic subunit	LVNDTK	L1dEN3GlcNAcK6dE	2768	N2H7F0S0	01Y41Y41M(31M21M21M)61M(31M)61M	1	1.0713		1.255	1.16315	0.0918494	0.202354
O94885	SASH1_HUMAN	SAM and SH3 domain-containing protein 1	LVNSTR	L1dEN3GlcNAc	266	N2H9F0S0	01Y41Y41M(31M21M21M)61M(31M21M)61M21M	2		1.20577	1.15213	1.17895	0.026822	0.0186316
O94885	SASH1_HUMAN	SAM and SH3 domain-containing protein 1	LVNSTR	L1dEN3GlcNAc	266	N2H9F0S0	01Y41Y41M(31M21M21M31G)61M(31M21M)61M	2		1.20577	1.15213	1.17895	0.026822	0.0186316
Q8NHC8	OR2T6_HUMAN	Olfactory receptor 2T6	MNENNETLTR	M1dEN5GlcNAc	5	N2H8F0S0	01Y41Y41M(31M21M)61M(31M21M)61M21M	1	0.736933	1.2395		0.988216	0.251282	0.877781
Q8NHC8	OR2T6_HUMAN	Olfactory receptor 2T6	MNENNETLTR	M1dEN5GlcNAc	5	N2H8F0S0	01Y41Y41M(31M21M21M31G)61M(31M)61M	1		1.00294	1.00069	1.00181	0.00112697	0.248897
Q9BW66-3	CINP_HUMAN	Isoform 3 of Cyclin-dependent kinase 2-interacting protein	MNGTIYANECQQIR	M1dEN2GlcNAcC10Cam	2	N2H8F0S0	01Y41Y41M(31M21M)61M(31M21M)61M21M	1	2.90572	1.17212		2.03892	0.866804	0.309546
Q9BW66-3	CINP_HUMAN	Isoform 3 of Cyclin-dependent kinase 2-interacting protein	MNGTIYANECQQIR	M1dEN2GlcNAcC10Cam	2	N2H8F0S0	01Y41Y41M(31M21M21M)61M(31M21M)61M	1	2.90572	1.17212		2.03892	0.866804	0.309546
Q9BW66-3	CINP_HUMAN	Isoform 3 of Cyclin-dependent kinase 2-interacting protein	MNGTIYANECQQIR	M1dEN8GlcNAcC10Cam	8	N2H8F0S0	01Y41Y41M(31M21M)61M(31M21M)61M21M	1	2.90572	1.17212		2.03892	0.866804	0.309546
Q9BW66-3	CINP_HUMAN	Isoform 3 of Cyclin-dependent kinase 2-interacting protein	MNGTIYANECQQIR	M1dEN8GlcNAcC10Cam	8	N2H8F0S0	01Y41Y41M(31M21M21M)61M(31M21M)61M	1	2.90572	1.17212		2.03892	0.866804	0.309546
Q8WW32	HMGB4_HUMAN	High mobility group protein B4	MSARNR	M1dEN5GlcNAc	176	N2H8F0S0	01Y41Y41M(31M21M21M)61M(31M21M)61M	2	2.54874	2.41932		2.48403	0.0647078	0.000819627
Q8WW32	HMGB4_HUMAN	High mobility group protein B4	MSARNR	M1dEN5GlcNAc	176	N2H8F0S0	01Y41Y41M(31M21M21M31G)61M(31M)61M	1	2.54874	2.41932		2.48403	0.0647078	0.000819627
Q13563	PKD2_HUMAN	Polycystin-2	MVNSSR	M1dEN3GlcNAc	3	N2H7F0S0	01Y41Y41M(31M21M21M)61M(31M)61M	1	1.04506	1.34535		1.19521	0.150145	0.309772
Q9Y4L1	HYOU1_HUMAN	Hypoxia up-regulated protein 1	NATLAEQAK	N1GlcNAc@dEK9dE	869	N2H9F0S0	01Y41Y41M(31M21M21M)61M(31M21M)61M21M	2	0.796318	0.606691		0.701504	0.0948136	0.115958
Q9Y4L1	HYOU1_HUMAN	Hypoxia up-regulated protein 1	NATLAEQAK	N1GlcNAc@dEK9dE	869	N2H9F0S0	01Y41Y41M(31M21M21M31G)61M(31M21M)61M	2	0.796318	0.606691		0.701504	0.0948136	0.115958
Q8WV22	NSE1_HUMAN	Non-structural maintenance of chromosomes element 1 homolog	NATVDK	N1GlcNAc@dEK6dE	47	N2H9F0S0	01Y41Y41M(31M21M21M)61M(31M21M)61M21M	1	0.639008		0.457645	0.548326	0.0906816	0.0664543
Q8WV22	NSE1_HUMAN	Non-structural maintenance of chromosomes element 1 homolog	NATVDK	N1GlcNAc@dEK6dE	47	N2H9F0S0	01Y41Y41M(31M21M21M31G)61M(31M21M)61M	1	0.639008		0.737668	0.688338	0.0493302	0.0345652
Q08999	RBL2_HUMAN	Retinoblastoma-like protein 2	NETMLSPR	N1GlcNAc@dE	1063	N2H8F0S0	01Y41Y41M(31M21M)61M(31M21M)61M21M	2	1.83405		1.7572	1.79562	0.0384247	0.00133524
Q08999	RBL2_HUMAN	Retinoblastoma-like protein 2	NETMLSPR	N1GlcNAc@dE	1063	N2H8F0S0	01Y41Y41M(31M21M21M)61M(31M21M)61M	2	1.83405		1.7572	1.79562	0.0384247	0.00133524
Q2NL67	PARP6_HUMAN	Protein mono-ADP-ribosyltransferase PARP6	NGLVNASYTK	N1dEN5GlcNAcK10dE	490	N2H8F0S0	01Y41Y41M(31M21M21M31G)61M(31M)61M	1	3.7296	3.64959		3.68959	0.0400011	6.89684e-05
A6NHM9	MOXD2_HUMAN	Putative DBH-like monooxygenase protein 2	NGTQLR	N1GlcNAc@dE	404	N2H8F0S0	01Y41Y41M(31M21M21M31G)61M(31M)61M	1		1.62304	1.0785	1.35077	0.27227	0.304269
A6NHM9	MOXD2_HUMAN	Putative DBH-like monooxygenase protein 2	NGTQLR	N1GlcNAc@dE	404	N2H9F0S0	01Y41Y41M(31M21M21M31G31G)61M(31M)61M	1	1.04638	1.73705		1.39172	0.345336	0.359694
Q6UWI2	PARM1_HUMAN	Prostate androgen-regulated mucin-like protein 1	NISIESR	N1GlcNAc@dE	80	N2H9F0S0	01Y41Y41M(31M21M21M)61M(31M21M)61M21M	1	1.76252	2.06768		1.9151	0.152581	0.0149078
Q6UWI2	PARM1_HUMAN	Prostate androgen-regulated mucin-like protein 1	NISIESR	N1GlcNAc@dE	80	N2H9F0S0	01Y41Y41M(31M21M21M31G)61M(31M21M)61M	2	1.76252	2.06768		1.9151	0.152581	0.0149078
P38571	LICH_HUMAN	Lysosomal acid lipase/cholesteryl ester hydrolase	NLNMSR	N1dEN3GlcNAc	273	N2H8F0S0	01Y41Y41M(31M21M21M)61M(31M21M)61M	1	2.54874	2.41932		2.48403	0.0647078	0.000819627
Q96RV3	PCX1_HUMAN	Pecanex-like protein 1	NLTATK	N1GlcNAc@dEK6dE	1091	N2H7F0S0	01Y41Y41M(31M)61M(31M21M)61M21M	2	2.03509		1.34119	1.68814	0.34695	0.137713
Q96RV3	PCX1_HUMAN	Pecanex-like protein 1	NLTATK	N1GlcNAc@dEK6dE	1091	N2H7F0S0	01Y41Y41M(31M21M)61M(31M21M)61M	1	1.78056		1.79202	1.78629	0.00573343	3.06089e-05
Q96RV3	PCX1_HUMAN	Pecanex-like protein 1	NLTATK	N1GlcNAc@dEK6dE	1091	N2H7F0S0	01Y41Y41M(31M21M21M)61M(31M)61M	1	1.78056		1.79202	1.78629	0.00573343	3.06089e-05
Q96RV3	PCX1_HUMAN	Pecanex-like protein 1	NLTATK	N1GlcNAc@dEK6dE	1091	N2H8F0S0	01Y41Y41M(31M21M21M)61M(31M21M)61M	1		1.0235	1.08162	1.05256	0.02906	0.206963
Q96RV3	PCX1_HUMAN	Pecanex-like protein 1	NLTATK	N1GlcNAc@dEK6dE	1091	N2H9F0S0	01Y41Y41M(31M21M21M31G31G)61M(31M)61M	1	0.639008		0.457645	0.548326	0.0906816	0.0664543
Q8WXH0	SYNE2_HUMAN	Nesprin-2	NMSNLR	N1GlcNAc@dE	6030	N2H8F0S0	01Y41Y41M(31M21M21M)61M(31M21M)61M	1	2.54874	2.41932		2.48403	0.0647078	0.000819627
Q9HBL0-2	TENS1_HUMAN	Isoform 2 of Tensin-1	NMSVSR	N1GlcNAc@dE	31	N2H7F0S0	01Y41Y41M(31M21M21M)61M(31M)61M	1	1.04506	1.34535		1.19521	0.150145	0.309772
Q9HCK1	ZDBF2_HUMAN	DBF4-type zinc finger-containing protein 2	NNKSYVSK	N1dEN2GlcNAcK3dEK8dE	443	N2H7F0S0	01Y41Y41M(31M)61M(31M21M)61M21M	1	2.25505		2.648	2.45152	0.196472	0.00798344
Q9HCK1	ZDBF2_HUMAN	DBF4-type zinc finger-containing protein 2	NNKSYVSK	N1dEN2GlcNAcK3dEK8dE	443	N2H7F0S0	01Y41Y41M(31M21M)61M(31M21M)61M	1	2.25505		2.648	2.45152	0.196472	0.00798344
Q96QE3	ATAD5_HUMAN	ATPase family AAA domain-containing protein 5	NNSSGIK	N1dEN2GlcNAcK7dE	1035	N2H8F0S0	01Y41Y41M(31M21M21M31G)61M(31M)61M	1	1.95374	1.9623		1.95802	0.00428113	1.05884e-05
Q96QE3	ATAD5_HUMAN	ATPase family AAA domain-containing protein 5	NNSSGIK	N1GlcNAc@dEK7dE	1034	N2H8F0S0	01Y41Y41M(31M21M21M31G)61M(31M)61M	1	1.95374	1.9623		1.95802	0.00428113	1.05884e-05
O75179	ANR17_HUMAN	Ankyrin repeat domain-containing protein 17	NNTITTTSSK	N1GlcNAc@dEK10dE	1559	N2H8F0S0	01Y41Y41M(31M21M)61M(31M21M)61M21M	1		2.68952	3.30393	2.99672	0.307201	0.00875472
O75179	ANR17_HUMAN	Ankyrin repeat domain-containing protein 17	NNTITTTSSK	N1GlcNAc@dEK10dE	1559	N2H8F0S0	01Y41Y41M(31M21M21M)61M(31M21M)61M	1		2.68952	3.30393	2.99672	0.307201	0.00875472
O95185	UNC5C_HUMAN	Netrin receptor UNC5C	NQSLAR	N1GlcNAc@dE	519	N2H8F0S0	01Y41Y41M(31M21M21M31G)61M(31M)61M	1		1.62304	1.0785	1.35077	0.27227	0.304269
O95185	UNC5C_HUMAN	Netrin receptor UNC5C	NQSLAR	N1GlcNAc@dE	519	N2H9F0S0	01Y41Y41M(31M21M21M31G31G)61M(31M)61M	1	1.04638	1.73705		1.39172	0.345336	0.359694
Q13443	ADAM9_HUMAN	Disintegrin and metalloproteinase domain-containing protein 9	NQTAVR	N1GlcNAc@dE	231	N2H8F0S0	01Y41Y41M(31M21M21M31G)61M(31M)61M	1		1.62304	1.0785	1.35077	0.27227	0.304269
Q13443	ADAM9_HUMAN	Disintegrin and metalloproteinase domain-containing protein 9	NQTAVR	N1GlcNAc@dE	231	N2H9F0S0	01Y41Y41M(31M21M21M31G31G)61M(31M)61M	1	1.04638	1.73705		1.39172	0.345336	0.359694
Q9C086	IN80B_HUMAN	INO80 complex subunit B	NQTIER	N1GlcNAc@dE	236	N2H6F0S0	01Y41Y41M(31M)61M(31M21M)61M	1	1.19193	0.665331		0.92863	0.263299	0.729261
Q9C086	IN80B_HUMAN	INO80 complex subunit B	NQTIER	N1GlcNAc@dE	236	N2H6F0S0	01Y41Y41M(31M21M)61M(31M)61M	1	1.19193	0.665331		0.92863	0.263299	0.729261
Q9C086	IN80B_HUMAN	INO80 complex subunit B	NQTIER	N1GlcNAc@dE	236	N2H7F0S0	01Y41Y41M(31M21M21M)61M(31M)61M	2	0.706344	0.673039		0.689692	0.0166526	0.00419241
Q6ZNB5	TRC2L_HUMAN	Putative short transient receptor potential channel 2-like protein	NRSGVR	N1GlcNAc@dE	105	N2H8F0S0	01Y41Y41M(31M21M21M31G)61M(31M)61M	1		1.62304	1.0785	1.35077	0.27227	0.304269
Q6ZNB5	TRC2L_HUMAN	Putative short transient receptor potential channel 2-like protein	NRSGVR	N1GlcNAc@dE	105	N2H9F0S0	01Y41Y41M(31M21M21M31G31G)61M(31M)61M	2	1.04638	1.73705		1.39172	0.345336	0.359694
Q14676	MDC1_HUMAN	Mediator of DNA damage checkpoint protein 1	NRSSGK	N1GlcNAc@dEK6dE	1397	N2H7F0S0	01Y41Y41M(31M)61M(31M21M)61M21M	2	1.7879	1.69123		1.73956	0.0483338	0.00251401
Q8N4X5	AF1L2_HUMAN	Actin filament-associated protein 1-like 2	NRTEAEVK	N1GlcNAc@dEK8dE	659	N2H8F0S0	01Y41Y41M(31M21M21M31G)61M(31M)61M	1	4.63774	3.73162		4.18468	0.453062	0.00576338
Q9H2D6	TARA_HUMAN	TRIO and F-actin-binding protein	NRTIQR	N1GlcNAc@dE	736	N2H8F0S0	01Y41Y41M(31M21M)61M(31M21M)61M21M	1		0.792798	0.835141	0.81397	0.0211713	0.0155524
Q9H2D6	TARA_HUMAN	TRIO and F-actin-binding protein	NRTIQR	N1GlcNAc@dE	736	N2H7F0S0	01Y41Y41M(31M21M21M)61M(31M)61M	2		0.771545	0.970495	0.87102	0.0994751	0.334454
Q9H2D6	TARA_HUMAN	TRIO and F-actin-binding protein	NRTIQR	N1GlcNAc@dE	736	N2H8F0S0	01Y41Y41M(31M21M21M)61M(31M21M)61M	2		0.792798	0.835141	0.81397	0.0211713	0.0155524
Q9NTX9	F217B_HUMAN	Protein FAM217B	NSSGKR	N1GlcNAc@dEK5dE	15	N2H7F0S0	01Y41Y41M(31M21M21M)61M(31M)61M	2		1.69123	1.78982	1.74053	0.0492975	0.00260697
Q96SZ4	ZSC10_HUMAN	Zinc finger and SCAN domain-containing protein 10	NSSNLAR	N1GlcNAc@dE	618	N2H7F0S0	01Y41Y41M(31M)61M(31M21M)61M21M	1	0.88421	0.595937		0.740073	0.144136	0.245906
Q96SZ4	ZSC10_HUMAN	Zinc finger and SCAN domain-containing protein 10	NSSNLAR	N1GlcNAc@dE	618	N2H9F0S0	01Y41Y41M(31M21M21M)61M(31M21M)61M21M	2		0.991652	1.04651	1.01908	0.0274267	0.562222
Q96SZ4	ZSC10_HUMAN	Zinc finger and SCAN domain-containing protein 10	NSSNLAR	N1GlcNAc@dE	618	N2H9F0S0	01Y41Y41M(31M21M21M31G)61M(31M21M)61M	2		0.991652	1.04651	1.01908	0.0274267	0.562222
Q6IV72	ZN425_HUMAN	Zinc finger protein 425	NSSRGK	N1GlcNAc@dEK6dE	225	N2H7F0S0	01Y41Y41M(31M)61M(31M21M)61M21M	2	1.7879	1.69123		1.73956	0.0483338	0.00251401
O15457	MSH4_HUMAN	MutS protein homolog 4	NTSRNK	N1GlcNAc@dEK6dE	819	N2H8F0S0	01Y41Y41M(31M21M21M31G)61M(31M)61M	1	1.95374	2.08793		2.02083	0.0670977	0.00222517
Q5W0B1	RN219_HUMAN	RING finger protein 219	NVNQSTKR	N1dEN3GlcNAcK7dE	704	N2H8F0S0	01Y41Y41M(31M21M21M31G)61M(31M)61M	1	4.63774	3.73162		4.18468	0.453062	0.00576338
Q92772	CDKL2_HUMAN	Cyclin-dependent kinase-like 2	NVSLSK	N1GlcNAc@dEK6dE	310	N2H7F0S0	01Y41Y41M(31M)61M(31M21M)61M21M	2	2.03509		1.34119	1.68814	0.34695	0.137713
Q92772	CDKL2_HUMAN	Cyclin-dependent kinase-like 2	NVSLSK	N1GlcNAc@dEK6dE	310	N2H9F0S0	01Y41Y41M(31M21M21M31G31G)61M(31M)61M	1	0.639008		0.457645	0.548326	0.0906816	0.0664543
P00533	EGFR_HUMAN	Epidermal growth factor receptor	NVSRGR	N1GlcNAc@dE	528	N2H8F0S0	01Y41Y41M(31M21M21M31G)61M(31M)61M	1		1.62304	1.0785	1.35077	0.27227	0.304269
P00533	EGFR_HUMAN	Epidermal growth factor receptor	NVSRGR	N1GlcNAc@dE	528	N2H9F0S0	01Y41Y41M(31M21M21M31G31G)61M(31M)61M	2	1.04638	1.73705		1.39172	0.345336	0.359694
O94901	SUN1_HUMAN	SUN domain-containing protein 1	NVTHHVSVTK	N1GlcNAc@dEK10dE	588	N2H8F0S0	01Y41Y41M(31M21M21M31G)61M(31M)61M	1	1.84335		1.19311	1.51823	0.32512	0.21172
Q9UHC1	MLH3_HUMAN	DNA mismatch repair protein Mlh3	QMNSSLR	Q1dEN3GlcNAc	291	N2H6F0S0	01Y41Y41M(31M)61M(31M21M)61M	2	1.58876		1.62499	1.60687	0.0181166	0.00056479
Q9UHC1	MLH3_HUMAN	DNA mismatch repair protein Mlh3	QMNSSLR	Q1dEN3GlcNAc	291	N2H7F0S0	01Y41Y41M(31M)61M(31M21M)61M21M	1	1.1414		1.33228	1.23684	0.0954378	0.113413
Q9UHC1	MLH3_HUMAN	DNA mismatch repair protein Mlh3	QMNSSLR	Q1dEN3GlcNAc	291	N2H6F0S0	01Y41Y41M(31M21M)61M(31M)61M	1	1.58876		1.62499	1.60687	0.0181166	0.00056479
Q9UHC1	MLH3_HUMAN	DNA mismatch repair protein Mlh3	QMNSSLR	Q1dEN3GlcNAc	291	N2H7F0S0	01Y41Y41M(31M21M)61M(31M21M)61M	1	1.1414		1.33228	1.23684	0.0954378	0.113413
Q9UHC1	MLH3_HUMAN	DNA mismatch repair protein Mlh3	QMNSSLR	Q1dEN3GlcNAc	291	N2H8F0S0	01Y41Y41M(31M21M)61M(31M21M)61M21M	1	0.644252	0.935835		0.790043	0.145791	0.308104
Q9UHC1	MLH3_HUMAN	DNA mismatch repair protein Mlh3	QMNSSLR	Q1dEN3GlcNAc	291	N2H8F0S0	01Y41Y41M(31M21M21M)61M(31M21M)61M	1	0.774411	0.686598		0.730505	0.0439065	0.0344395
Q9UHC1	MLH3_HUMAN	DNA mismatch repair protein Mlh3	QMNSSLR	Q1dEN3GlcNAc	291	N2H8F0S0	01Y41Y41M(31M21M21M31G)61M(31M)61M	1	0.774411	0.686598		0.730505	0.0439065	0.0344395
Q96M02	CJ090_HUMAN	(E2-independent) E3 ubiquitin-conjugating enzyme FATS	QSLANR	Q1dEN5GlcNAc	90	N2H8F0S0	01Y41Y41M(31M21M21M31G)61M(31M)61M	1		1.62304	1.0785	1.35077	0.27227	0.304269
Q96M02	CJ090_HUMAN	(E2-independent) E3 ubiquitin-conjugating enzyme FATS	QSLANR	Q1dEN5GlcNAc	90	N2H9F0S0	01Y41Y41M(31M21M21M31G31G)61M(31M)61M	1	1.04638	1.73705		1.39172	0.345336	0.359694
Q5JVX7	CA141_HUMAN	Uncharacterized protein C1orf141	QTLENR	Q1dEN5GlcNAc	308	N2H6F0S0	01Y41Y41M(31M)61M(31M21M)61M	1	1.19193	0.665331		0.92863	0.263299	0.729261
Q5JVX7	CA141_HUMAN	Uncharacterized protein C1orf141	QTLENR	Q1dEN5GlcNAc	308	N2H6F0S0	01Y41Y41M(31M21M)61M(31M)61M	1	1.19193	0.665331		0.92863	0.263299	0.729261
Q5JVX7	CA141_HUMAN	Uncharacterized protein C1orf141	QTLENR	Q1dEN5GlcNAc	308	N2H7F0S0	01Y41Y41M(31M21M21M)61M(31M)61M	2	0.706344	0.673039		0.689692	0.0166526	0.00419241
Q9ULE3-2	DEN2A_HUMAN	Isoform 2 of DENN domain-containing protein 2A	RLNDSR	R1dEN3GlcNAc	788	N2H6F0S0	01Y41Y41M(31M)61M(31M21M)61M	1	1.19193	0.665331		0.92863	0.263299	0.729261
Q9ULE3-2	DEN2A_HUMAN	Isoform 2 of DENN domain-containing protein 2A	RLNDSR	R1dEN3GlcNAc	788	N2H7F0S0	01Y41Y41M(31M)61M(31M21M)61M21M	1	0.706344	0.719929		0.713137	0.00679218	0.000792542
Q9ULE3-2	DEN2A_HUMAN	Isoform 2 of DENN domain-containing protein 2A	RLNDSR	R1dEN3GlcNAc	788	N2H6F0S0	01Y41Y41M(31M21M)61M(31M)61M	1	1.19193	0.665331		0.92863	0.263299	0.729261
Q9ULE3-2	DEN2A_HUMAN	Isoform 2 of DENN domain-containing protein 2A	RLNDSR	R1dEN3GlcNAc	788	N2H7F0S0	01Y41Y41M(31M21M21M)61M(31M)61M	2	0.706344	0.673039		0.689692	0.0166526	0.00419241
Q9NYI0	PSD3_HUMAN	PH and SEC7 domain-containing protein 3	RNVSER	R1dEN2GlcNAc	1029	N2H6F0S0	01Y41Y41M(31M)61M(31M21M)61M	1	1.19193	0.665331		0.92863	0.263299	0.729261
Q9NYI0	PSD3_HUMAN	PH and SEC7 domain-containing protein 3	RNVSER	R1dEN2GlcNAc	1029	N2H7F0S0	01Y41Y41M(31M)61M(31M21M)61M21M	1	0.706344	0.719929		0.713137	0.00679218	0.000792542
Q9NYI0	PSD3_HUMAN	PH and SEC7 domain-containing protein 3	RNVSER	R1dEN2GlcNAc	1029	N2H6F0S0	01Y41Y41M(31M21M)61M(31M)61M	1	1.19193	0.665331		0.92863	0.263299	0.729261
Q9NYI0	PSD3_HUMAN	PH and SEC7 domain-containing protein 3	RNVSER	R1dEN2GlcNAc	1029	N2H7F0S0	01Y41Y41M(31M21M21M)61M(31M)61M	2	0.706344	0.673039		0.689692	0.0166526	0.00419241
Q96A56	T53I1_HUMAN	Tumor protein p53-inducible nuclear protein 1	RQNLTR	R1dEN3GlcNAc	213	N2H8F0S0	01Y41Y41M(31M21M)61M(31M21M)61M21M	1		0.792798	0.835141	0.81397	0.0211713	0.0155524
Q96A56	T53I1_HUMAN	Tumor protein p53-inducible nuclear protein 1	RQNLTR	R1dEN3GlcNAc	213	N2H7F0S0	01Y41Y41M(31M21M21M)61M(31M)61M	2		0.771545	0.970495	0.87102	0.0994751	0.334454
Q96A56	T53I1_HUMAN	Tumor protein p53-inducible nuclear protein 1	RQNLTR	R1dEN3GlcNAc	213	N2H8F0S0	01Y41Y41M(31M21M21M)61M(31M21M)61M	2		0.792798	0.835141	0.81397	0.0211713	0.0155524
P16383	GCFC2_HUMAN	GC-rich sequence DNA-binding factor 2	SAVENK	S1dEN5GlcNAcK6dE	634	N2H6F0S0	01Y41Y41M(31M)61M(31M21M)61M	1		1.80169	1.35505	1.57837	0.223318	0.0885496
P16383	GCFC2_HUMAN	GC-rich sequence DNA-binding factor 2	SAVENK	S1dEN5GlcNAcK6dE	634	N2H9F0S0	01Y41Y41M(31M21M21M)61M(31M21M)61M21M	1	0.639008		0.457645	0.548326	0.0906816	0.0664543
P16383	GCFC2_HUMAN	GC-rich sequence DNA-binding factor 2	SAVENK	S1dEN5GlcNAcK6dE	634	N2H9F0S0	01Y41Y41M(31M21M21M31G)61M(31M21M)61M	1	0.639008		0.737668	0.688338	0.0493302	0.0345652
Q8IVV2	LOXH1_HUMAN	Lipoxygenase homology domain-containing protein 1	SENRTNK	S1dEN3GlcNAcK7dE	1295	N2H7F0S0	01Y41Y41M(31M)61M(31M21M)61M21M	1		1.51138	1.48301	1.49719	0.0141846	0.000550746
Q9BZE3	BARH1_HUMAN	BarH-like 1 homeobox protein	SGSNASSDSEYKVK	S1dEN4GlcNAcK12dEK14dE	147	N2H8F0S0	01Y41Y41M(31M21M)61M(31M21M)61M21M	1	2.18954	1.95265		2.07109	0.118447	0.00615422
Q9BZE3	BARH1_HUMAN	BarH-like 1 homeobox protein	SGSNASSDSEYKVK	S1dEN4GlcNAcK12dEK14dE	147	N2H8F0S0	01Y41Y41M(31M21M21M)61M(31M21M)61M	1	2.18954	1.95265		2.07109	0.118447	0.00615422
P82279	CRUM1_HUMAN	Protein crumbs homolog 1	SNGNITR	S1dEN4GlcNAc	968	N2H7F0S0	01Y41Y41M(31M)61M(31M21M)61M21M	1	0.88421	0.595937		0.740073	0.144136	0.245906
P82279	CRUM1_HUMAN	Protein crumbs homolog 1	SNGNITR	S1dEN4GlcNAc	968	N2H9F0S0	01Y41Y41M(31M21M21M)61M(31M21M)61M21M	2		1.22715	1.04651	1.13683	0.0903222	0.256795
P82279	CRUM1_HUMAN	Protein crumbs homolog 1	SNGNITR	S1dEN4GlcNAc	968	N2H9F0S0	01Y41Y41M(31M21M21M31G)61M(31M21M)61M	2		1.22715	1.04651	1.13683	0.0903222	0.256795
Q8N8J6	ZN615_HUMAN	Zinc finger protein 615	SNLSFENQK	S1dEN2GlcNAcK9dE	140	N2H8F0S0	01Y41Y41M(31M21M)61M(31M21M)61M21M	1	3.16711	2.68952		2.92832	0.238795	0.00577188
Q8N8J6	ZN615_HUMAN	Zinc finger protein 615	SNLSFENQK	S1dEN2GlcNAcK9dE	140	N2H8F0S0	01Y41Y41M(31M21M21M)61M(31M21M)61M	1	3.16711	2.68952		2.92832	0.238795	0.00577188
P18075	BMP7_HUMAN	Bone morphogenetic protein 7	SQNRSK	S1dEN3GlcNAcK6dE	302	N2H8F0S0	01Y41Y41M(31M21M21M31G)61M(31M)61M	1	1.95374	2.08793		2.02083	0.0670977	0.00222517
Q15735	PI5PA_HUMAN	Phosphatidylinositol 4,5-bisphosphate 5-phosphatase A	SSNGSSR	S1dEN3GlcNAc	930	N2H7F0S0	01Y41Y41M(31M)61M(31M21M)61M21M	1	1.14132	1.38616		1.26374	0.122423	0.142199
Q15735	PI5PA_HUMAN	Phosphatidylinositol 4,5-bisphosphate 5-phosphatase A	SSNGSSR	S1dEN3GlcNAc	930	N2H7F0S0	01Y41Y41M(31M21M)61M(31M21M)61M	1	1.14132	1.38616		1.26374	0.122423	0.142199
Q9NR82	KCNQ5_HUMAN	Potassium voltage-gated channel subfamily KQT member 5	STSANISR	S1dEN5GlcNAc	683	N2H7F0S0	01Y41Y41M(31M)61M(31M21M)61M21M	1	0.978926	1.39235		1.18564	0.206711	0.472075
Q9NR82	KCNQ5_HUMAN	Potassium voltage-gated channel subfamily KQT member 5	STSANISR	S1dEN5GlcNAc	683	N2H7F0S0	01Y41Y41M(31M21M)61M(31M21M)61M	1	0.978926	1.39235		1.18564	0.206711	0.472075
Q03188	CENPC_HUMAN	Centromere protein C	SVPNSTR	S1dEN4GlcNAc	61	N2H6F0S0	01Y41Y41M(31M)61M(31M21M)61M	1	1.19193	0.665331		0.92863	0.263299	0.729261
Q03188	CENPC_HUMAN	Centromere protein C	SVPNSTR	S1dEN4GlcNAc	61	N2H7F0S0	01Y41Y41M(31M21M21M)61M(31M)61M	2	0.706344	0.673039		0.689692	0.0166526	0.00419241
P46977	STT3A_HUMAN	Dolichyl-diphosphooligosaccharide--protein glycosyltransferase subunit STT3A	TILVDNNTWNNTHISR	T1dEN10GlcNAc	548	N2H8F0S0	01Y41Y41M(31M21M)61M(31M21M)61M21M	1		2.90694	2.86492	2.88593	0.0210123	4.71948e-05
P46977	STT3A_HUMAN	Dolichyl-diphosphooligosaccharide--protein glycosyltransferase subunit STT3A	TILVDNNTWNNTHISR	T1dEN10GlcNAc	548	N2H8F0S0	01Y41Y41M(31M21M21M)61M(31M21M)61M	1		2.90694	2.86492	2.88593	0.0210123	4.71948e-05
P46977	STT3A_HUMAN	Dolichyl-diphosphooligosaccharide--protein glycosyltransferase subunit STT3A	TILVDNNTWNNTHISR	T1dEN6GlcNAc	544	N2H8F0S0	01Y41Y41M(31M21M)61M(31M21M)61M21M	1		2.90694	2.86492	2.88593	0.0210123	4.71948e-05
P46977	STT3A_HUMAN	Dolichyl-diphosphooligosaccharide--protein glycosyltransferase subunit STT3A	TILVDNNTWNNTHISR	T1dEN6GlcNAc	544	N2H8F0S0	01Y41Y41M(31M21M21M)61M(31M21M)61M	1		2.90694	2.86492	2.88593	0.0210123	4.71948e-05
Q14108	SCRB2_HUMAN	Lysosome membrane protein 2	TMVFPVMYLNESVHIDKETASR	T1dEN10GlcNAcK17dE	412	N2H9F0S0	01Y41Y41M(31M21M21M)61M(31M21M)61M21M	1	2.07787		1.89476	1.98632	0.091555	0.00450076
Q8WUA2	PPIL4_HUMAN	Peptidyl-prolyl cis-trans isomerase-like 4	TQNRSR	T1dEN3GlcNAc	440	N2H7F0S0	01Y41Y41M(31M)61M(31M21M)61M21M	1	0.88421	0.630785		0.757497	0.126713	0.225994
Q8WUA2	PPIL4_HUMAN	Peptidyl-prolyl cis-trans isomerase-like 4	TQNRSR	T1dEN3GlcNAc	440	N2H9F0S0	01Y41Y41M(31M21M21M)61M(31M21M)61M21M	2		1.22715	1.04651	1.13683	0.0903222	0.256795
Q8WUA2	PPIL4_HUMAN	Peptidyl-prolyl cis-trans isomerase-like 4	TQNRSR	T1dEN3GlcNAc	440	N2H9F0S0	01Y41Y41M(31M21M21M31G)61M(31M21M)61M	2		1.22715	1.04651	1.13683	0.0903222	0.256795
P78357	CNTP1_HUMAN	Contactin-associated protein 1	VELNTSR	V1dEN4GlcNAc	843	N2H9F0S0	01Y41Y41M(31M21M21M)61M(31M21M)61M21M	1	1.76252	2.06768		1.9151	0.152581	0.0149078
Q07889	SOS1_HUMAN	Son of sevenless homolog 1	VLNVCR	V1dEN3GlcNAcC5Cam	691	N2H6F0S0	01Y41Y41M(31M)61M(31M21M)61M	1	1.19193	0.665331		0.92863	0.263299	0.729261
Q07889	SOS1_HUMAN	Son of sevenless homolog 1	VLNVCR	V1dEN3GlcNAcC5Cam	691	N2H7F0S0	01Y41Y41M(31M)61M(31M21M)61M21M	1	0.706344	0.719929		0.713137	0.00679218	0.000792542
Q07889	SOS1_HUMAN	Son of sevenless homolog 1	VLNVCR	V1dEN3GlcNAcC5Cam	691	N2H7F0S0	01Y41Y41M(31M21M)61M(31M21M)61M	1	0.706344	0.719929		0.713137	0.00679218	0.000792542
Q07889	SOS1_HUMAN	Son of sevenless homolog 1	VLNVCR	V1dEN3GlcNAcC5Cam	691	N2H7F0S0	01Y41Y41M(31M21M21M)61M(31M)61M	1	0.695672	0.673039		0.684356	0.0113165	0.00189444
Q07889	SOS1_HUMAN	Son of sevenless homolog 1	VLNVCR	V1dEN3GlcNAcC5Cam	691	N2H9F0S0	01Y41Y41M(31M21M21M31G)61M(31M21M)61M	1	1.01829	1.00381		1.01105	0.00724009	0.265431
P33402	GCYA2_HUMAN	Guanylate cyclase soluble subunit alpha-2	VNATFER	V1dEN2GlcNAc	372	N2H8F0S0	01Y41Y41M(31M21M21M31G)61M(31M)61M	1	0.527817	0.826008		0.676913	0.149096	0.204967
Q14678	KANK1_HUMAN	KN motif and ankyrin repeat domain-containing protein 1	VNGSASGK	V1dEN2GlcNAcK8dE	8	N2H8F0S0	01Y41Y41M(31M21M21M31G)61M(31M)61M	1	1.95374	1.9623		1.95802	0.00428113	1.05884e-05
Q5VUR7	A20A3_HUMAN	Ankyrin repeat domain-containing protein 20A3	VNNSTGK	V1dEN2GlcNAcK7dE	721	N2H8F0S0	01Y41Y41M(31M21M21M31G)61M(31M)61M	1	1.95374	1.9623		1.95802	0.00428113	1.05884e-05
Q5VUR7	A20A3_HUMAN	Ankyrin repeat domain-containing protein 20A3	VNNSTGK	V1dEN3GlcNAcK7dE	722	N2H8F0S0	01Y41Y41M(31M21M21M31G)61M(31M)61M	1	1.95374	1.9623		1.95802	0.00428113	1.05884e-05
Q6ZRS4	ITPI1_HUMAN	Protein ITPRID1	VQSHHNESQR	V1dEN6GlcNAc	594	N2H8F0S0	01Y41Y41M(31M21M)61M(31M21M)61M21M	1	0.736933	1.2395		0.988216	0.251282	0.877781
Q6ZRS4	ITPI1_HUMAN	Protein ITPRID1	VQSHHNESQR	V1dEN6GlcNAc	594	N2H8F0S0	01Y41Y41M(31M21M21M31G)61M(31M)61M	1		1.00294	1.00069	1.00181	0.00112697	0.248897
Q9H2Y7	ZN106_HUMAN	Zinc finger protein 106	VSGKNGSAAR	V1dEK4dEN5GlcNAc	338	N2H8F0S0	01Y41Y41M(31M21M21M31G)61M(31M)61M	1	4.63774	3.73162		4.18468	0.453062	0.00576338
P09327	VILI_HUMAN	Villin-1	WTASNR	W1dEN5GlcNAc	353	N2H8F0S0	01Y41Y41M(31M21M21M)61M(31M21M)61M	1	2.54874	2.41932		2.48403	0.0647078	0.000819627
P11117	PPAL_HUMAN	Lysosomal acid phosphatase	YEQLQNETR	Y1dEN6GlcNAc	167	N2H8F0S0	01Y41Y41M(31M21M)61M(31M21M)61M21M	2	1.39558	1.19777		1.29667	0.0989022	0.0782558
P11117	PPAL_HUMAN	Lysosomal acid phosphatase	YEQLQNETR	Y1dEN6GlcNAc	167	N2H8F0S0	01Y41Y41M(31M21M21M)61M(31M21M)61M	2	1.39558	1.19777		1.29667	0.0989022	0.0782558
P11117	PPAL_HUMAN	Lysosomal acid phosphatase	YEQLQNETR	Y1dEN6GlcNAc	167	N2H8F0S0	01Y41Y41M(31M21M21M31G)61M(31M)61M	1	1.39558	1.19777		1.29667	0.0989022	0.0782558
Q96AY3	FKB10_HUMAN	Peptidyl-prolyl cis-trans isomerase FKBP10	YHYNGTFEDGKK	Y1dEN4GlcNAcK11dEK12dE	70	N2H8F0S0	01Y41Y41M(31M21M21M)61M(31M21M)61M	1	2.18954	1.95265		2.07109	0.118447	0.00615422
Q9H967	WDR76_HUMAN	WD repeat-containing protein 76	YILAGGNSSGK	Y1dEN7GlcNAcK11dE	612	N2H8F0S0	01Y41Y41M(31M21M21M31G)61M(31M)61M	1	3.7296	3.64959		3.68959	0.0400011	6.89684e-05
O00469	PLOD2_HUMAN	Procollagen-lysine,2-oxoglutarate 5-dioxygenase 2	YNCSIESPR	Y1dEN2GlcNAcC3Cam	696	N2H8F0S0	01Y41Y41M(31M21M)61M(31M21M)61M21M	2		0.872483	0.787246	0.829865	0.0426186	0.0674162
O00469	PLOD2_HUMAN	Procollagen-lysine,2-oxoglutarate 5-dioxygenase 2	YNCSIESPR	Y1dEN2GlcNAcC3Cam	696	N2H8F0S0	01Y41Y41M(31M21M21M)61M(31M21M)61M	2		0.872483	0.787246	0.829865	0.0426186	0.0674162
Q8IU54	IFNL1_HUMAN	Interferon lambda-1	YVADGNLCLR	Y1dEN6GlcNAcC8Cam	188	N2H8F0S0	01Y41Y41M(31M21M21M)61M(31M21M)61M	1	1.27156	1.48216		1.37686	0.1053	0.0538041
Q8IU54	IFNL1_HUMAN	Interferon lambda-1	YVADGNLCLR	Y1dEN6GlcNAcC8Cam	188	N2H8F0S0	01Y41Y41M(31M21M21M31G)61M(31M)61M	1	1.27156	1.48216		1.37686	0.1053	0.0538041
P18462	1A25_HUMAN	HLA class I histocompatibility antigen, A-25 alpha chain	YYNQSEDGSHTIQR	Y1dEN3GlcNAc	110	N2H8F0S0	01Y41Y41M(31M21M21M31G)61M(31M)61M	2	1.14566		0.945051	1.04536	0.100305	0.719794
P11279	LAMP1_HUMAN	Lysosome-associated membrane glycoprotein 1	AANGSLR	A1dEN3GlcNAc	322	N2H9F0S0	01Y41Y41M(31M21M21M)61M(31M21M)61M21M	1	1.04638	1.73705	1.33919	1.37421	0.283051	0.112672
P11279	LAMP1_HUMAN	Lysosome-associated membrane glycoprotein 1	AANGSLR	A1dEN3GlcNAc	322	N2H9F0S0	01Y41Y41M(31M21M21M31G)61M(31M21M)61M	1	1.04638	1.73705	1.33919	1.37421	0.283051	0.112672
Q7L8C5	SYT13_HUMAN	Synaptotagmin-13	AKNLHSNQSK	A1dEK2dEN7GlcNAcK10dE	317	N2H7F0S0	01Y41Y41M(31M)61M(31M21M)61M21M	2	2.31787	2.42987	2.56189	2.43654	0.0997333	6.6423e-06
Q7L8C5	SYT13_HUMAN	Synaptotagmin-13	AKNLHSNQSK	A1dEK2dEN7GlcNAcK10dE	317	N2H7F0S0	01Y41Y41M(31M21M)61M(31M21M)61M	2	2.2076	2.42987	2.26073	2.2994	0.0947716	8.60435e-06
Q7L8C5	SYT13_HUMAN	Synaptotagmin-13	AKNLHSNQSK	A1dEK2dEN7GlcNAcK10dE	317	N2H7F0S0	01Y41Y41M(31M21M21M)61M(31M)61M	2	2.2076	2.42987	2.26073	2.2994	0.0947716	8.60435e-06
Q8TCJ2	STT3B_HUMAN	Dolichyl-diphosphooligosaccharide--protein glycosyltransferase subunit STT3B	AMSSNETAAYK	A1dEN5GlcNAcK11dE	641	N2H9F0S0	01Y41Y41M(31M21M21M)61M(31M21M)61M21M	1	1.15293	1.12991	1.53046	1.2711	0.183637	0.0786816
Q8TCJ2	STT3B_HUMAN	Dolichyl-diphosphooligosaccharide--protein glycosyltransferase subunit STT3B	AMSSNETAAYK	A1dEN5GlcNAcK11dE	641	N2H9F0S0	01Y41Y41M(31M21M21M31G)61M(31M21M)61M	1	1.15293	1.12991	1.53046	1.2711	0.183637	0.0786816
Q13332	PTPRS_HUMAN	Receptor-type tyrosine-protein phosphatase S	ANDSLK	A1dEN2GlcNAcK6dE	1388	N2H7F0S0	01Y41Y41M(31M)61M(31M21M)61M21M	1	1.58723	1.95546	1.719	1.7539	0.152343	0.000781241
Q13332	PTPRS_HUMAN	Receptor-type tyrosine-protein phosphatase S	ANDSLK	A1dEN2GlcNAcK6dE	1388	N2H7F0S0	01Y41Y41M(31M21M)61M(31M21M)61M	1	2.03509	1.95546	1.79202	1.92753	0.101178	6.35198e-05
Q13332	PTPRS_HUMAN	Receptor-type tyrosine-protein phosphatase S	ANDSLK	A1dEN2GlcNAcK6dE	1388	N2H8F0S0	01Y41Y41M(31M21M)61M(31M21M)61M21M	1	1.26094	1.18278	1.22979	1.2245	0.0321263	0.000408026
Q13332	PTPRS_HUMAN	Receptor-type tyrosine-protein phosphatase S	ANDSLK	A1dEN2GlcNAcK6dE	1388	N2H7F0S0	01Y41Y41M(31M21M21M)61M(31M)61M	1	2.03509	1.95546	1.79202	1.92753	0.101178	6.35198e-05
Q13332	PTPRS_HUMAN	Receptor-type tyrosine-protein phosphatase S	ANDSLK	A1dEN2GlcNAcK6dE	1388	N2H8F0S0	01Y41Y41M(31M21M21M)61M(31M21M)61M	1	1.26094	1.18278	1.22979	1.2245	0.0321263	0.000408026
Q13332	PTPRS_HUMAN	Receptor-type tyrosine-protein phosphatase S	ANDSLK	A1dEN2GlcNAcK6dE	1388	N2H8F0S0	01Y41Y41M(31M21M21M31G)61M(31M)61M	1	1.26339	1.18278	1.22979	1.22532	0.0330615	0.00044858
Q8IYT1	FA71A_HUMAN	Protein FAM71A	ANLTTK	A1dEN2GlcNAcK6dE	536	N2H7F0S0	01Y41Y41M(31M21M)61M(31M21M)61M	1	1.78056	2.2277	1.79202	1.93343	0.208137	0.000889167
Q8IYT1	FA71A_HUMAN	Protein FAM71A	ANLTTK	A1dEN2GlcNAcK6dE	536	N2H8F0S0	01Y41Y41M(31M21M)61M(31M21M)61M21M	1	1.26339	1.0235	1.08162	1.12284	0.102182	0.150727
Q8IYT1	FA71A_HUMAN	Protein FAM71A	ANLTTK	A1dEN2GlcNAcK6dE	536	N2H7F0S0	01Y41Y41M(31M21M21M)61M(31M)61M	1	1.78056	2.2277	1.79202	1.93343	0.208137	0.000889167
Q8IYT1	FA71A_HUMAN	Protein FAM71A	ANLTTK	A1dEN2GlcNAcK6dE	536	N2H8F0S0	01Y41Y41M(31M21M21M)61M(31M21M)61M	1	1.26339	1.0235	1.08162	1.12284	0.102182	0.150727
Q8IYT1	FA71A_HUMAN	Protein FAM71A	ANLTTK	A1dEN2GlcNAcK6dE	536	N2H9F0S0	01Y41Y41M(31M21M21M)61M(31M21M)61M21M	2	0.639008	0.572831	0.457645	0.556494	0.0749369	0.00374104
Q8IYT1	FA71A_HUMAN	Protein FAM71A	ANLTTK	A1dEN2GlcNAcK6dE	536	N2H9F0S0	01Y41Y41M(31M21M21M31G)61M(31M21M)61M	2	0.639008	0.572831	0.737668	0.649836	0.0677288	0.0039798
P11532	DMD_HUMAN	Dystrophin	AQNVTR	A1dEN3GlcNAc	2899	N2H8F0S0	01Y41Y41M(31M21M)61M(31M21M)61M21M	1	1.53261	1.62304	1.0785	1.41138	0.238263	0.0616769
P11532	DMD_HUMAN	Dystrophin	AQNVTR	A1dEN3GlcNAc	2899	N2H8F0S0	01Y41Y41M(31M21M21M)61M(31M21M)61M	1	1.53261	1.62304	1.0785	1.41138	0.238263	0.0616769
P11532	DMD_HUMAN	Dystrophin	AQNVTR	A1dEN3GlcNAc	2899	N2H9F0S0	01Y41Y41M(31M21M21M)61M(31M21M)61M21M	1	1.04638	1.73705	1.33919	1.37421	0.283051	0.112672
P11532	DMD_HUMAN	Dystrophin	AQNVTR	A1dEN3GlcNAc	2899	N2H9F0S0	01Y41Y41M(31M21M21M31G)61M(31M21M)61M	1	1.04638	1.73705	1.33919	1.37421	0.283051	0.112672
Q08380	LG3BP_HUMAN	Galectin-3-binding protein	DAGVVCTNETR	D1dEC6CamN8GlcNAc	125	N2H8F0S0	01Y41Y41M(31M21M21M)61M(31M21M)61M	1	0.736933	1.00294	1.00069	0.913519	0.124869	0.381569
Q6UWU4	CF089_HUMAN	Bombesin receptor-activated protein C6orf89	DASLNK	D1dEN5GlcNAcK6dE	261	N2H7F0S0	01Y41Y41M(31M)61M(31M21M)61M21M	1	1.58723	1.95546	1.719	1.7539	0.152343	0.000781241
Q6UWU4	CF089_HUMAN	Bombesin receptor-activated protein C6orf89	DASLNK	D1dEN5GlcNAcK6dE	261	N2H7F0S0	01Y41Y41M(31M21M)61M(31M21M)61M	1	2.03509	1.95546	1.79202	1.92753	0.101178	6.35198e-05
Q6UWU4	CF089_HUMAN	Bombesin receptor-activated protein C6orf89	DASLNK	D1dEN5GlcNAcK6dE	261	N2H8F0S0	01Y41Y41M(31M21M)61M(31M21M)61M21M	1	1.26094	1.18278	1.22979	1.2245	0.0321263	0.000408026
Q6UWU4	CF089_HUMAN	Bombesin receptor-activated protein C6orf89	DASLNK	D1dEN5GlcNAcK6dE	261	N2H7F0S0	01Y41Y41M(31M21M21M)61M(31M)61M	1	2.03509	1.95546	1.79202	1.92753	0.101178	6.35198e-05
Q6UWU4	CF089_HUMAN	Bombesin receptor-activated protein C6orf89	DASLNK	D1dEN5GlcNAcK6dE	261	N2H8F0S0	01Y41Y41M(31M21M21M)61M(31M21M)61M	1	1.26094	1.18278	1.22979	1.2245	0.0321263	0.000408026
Q6UWU4	CF089_HUMAN	Bombesin receptor-activated protein C6orf89	DASLNK	D1dEN5GlcNAcK6dE	261	N2H8F0S0	01Y41Y41M(31M21M21M31G)61M(31M)61M	1	1.26339	1.18278	1.22979	1.22532	0.0330615	0.00044858
P54289	CA2D1_HUMAN	Voltage-dependent calcium channel subunit alpha-2/delta-1	DAVNNITAK	D1dEN5GlcNAcK9dE	324	N2H8F0S0	01Y41Y41M(31M21M)61M(31M21M)61M21M	1	3.6405	3.88009	3.10248	3.54102	0.32516	4.57612e-05
P54289	CA2D1_HUMAN	Voltage-dependent calcium channel subunit alpha-2/delta-1	DAVNNITAK	D1dEN5GlcNAcK9dE	324	N2H8F0S0	01Y41Y41M(31M21M21M)61M(31M21M)61M	1	3.6405	3.88009	3.10248	3.54102	0.32516	4.57612e-05
P54289	CA2D1_HUMAN	Voltage-dependent calcium channel subunit alpha-2/delta-1	DAVNNITAK	D1dEN5GlcNAcK9dE	324	N2H8F0S0	01Y41Y41M(31M21M21M31G)61M(31M)61M	1	4.39172	3.82563	3.10248	3.77327	0.527632	0.000199324
P48307	TFPI2_HUMAN	Tissue factor pathway inhibitor 2	DEGLCSANVTR	D1dEC5CamN8GlcNAc	170	N2H8F0S0	01Y41Y41M(31M21M21M)61M(31M21M)61M	1	0.736933	1.00294	1.00069	0.913519	0.124869	0.381569
Q9H2Y7	ZN106_HUMAN	Zinc finger protein 106	DITGNK	D1dEN5GlcNAcK6dE	370	N2H7F0S0	01Y41Y41M(31M)61M(31M21M)61M21M	1	1.58723	1.95546	1.719	1.7539	0.152343	0.000781241
Q9H2Y7	ZN106_HUMAN	Zinc finger protein 106	DITGNK	D1dEN5GlcNAcK6dE	370	N2H7F0S0	01Y41Y41M(31M21M)61M(31M21M)61M	1	2.03509	1.95546	1.79202	1.92753	0.101178	6.35198e-05
Q9H2Y7	ZN106_HUMAN	Zinc finger protein 106	DITGNK	D1dEN5GlcNAcK6dE	370	N2H8F0S0	01Y41Y41M(31M21M)61M(31M21M)61M21M	1	1.26094	1.18278	1.22979	1.2245	0.0321263	0.000408026
Q9H2Y7	ZN106_HUMAN	Zinc finger protein 106	DITGNK	D1dEN5GlcNAcK6dE	370	N2H7F0S0	01Y41Y41M(31M21M21M)61M(31M)61M	1	2.03509	1.95546	1.79202	1.92753	0.101178	6.35198e-05
Q9H2Y7	ZN106_HUMAN	Zinc finger protein 106	DITGNK	D1dEN5GlcNAcK6dE	370	N2H8F0S0	01Y41Y41M(31M21M21M)61M(31M21M)61M	1	1.26094	1.18278	1.22979	1.2245	0.0321263	0.000408026
Q9H2Y7	ZN106_HUMAN	Zinc finger protein 106	DITGNK	D1dEN5GlcNAcK6dE	370	N2H8F0S0	01Y41Y41M(31M21M21M31G)61M(31M)61M	1	1.26339	1.18278	1.22979	1.22532	0.0330615	0.00044858
Q9HA90	EFCC1_HUMAN	EF-hand and coiled-coil domain-containing protein 1	DLNISK	D1dEN3GlcNAcK6dE	531	N2H7F0S0	01Y41Y41M(31M)61M(31M21M)61M21M	1	1.0713	1.05424	1.14067	1.08874	0.0373766	0.0246213
Q9HA90	EFCC1_HUMAN	EF-hand and coiled-coil domain-containing protein 1	DLNISK	D1dEN3GlcNAcK6dE	531	N2H7F0S0	01Y41Y41M(31M21M)61M(31M21M)61M	1	1.0713	1.05424	1.14067	1.08874	0.0373766	0.0246213
Q9HA90	EFCC1_HUMAN	EF-hand and coiled-coil domain-containing protein 1	DLNISK	D1dEN3GlcNAcK6dE	531	N2H7F0S0	01Y41Y41M(31M21M21M)61M(31M)61M	1	1.0713	1.05424	1.255	1.12685	0.0908833	0.104777
Q9Y6Y8	S23IP_HUMAN	SEC23-interacting protein	DLNLSK	D1dEN3GlcNAcK6dE	600	N2H7F0S0	01Y41Y41M(31M)61M(31M21M)61M21M	1	1.0713	1.05424	1.14067	1.08874	0.0373766	0.0246213
Q9Y6Y8	S23IP_HUMAN	SEC23-interacting protein	DLNLSK	D1dEN3GlcNAcK6dE	600	N2H7F0S0	01Y41Y41M(31M21M)61M(31M21M)61M	1	1.0713	1.05424	1.14067	1.08874	0.0373766	0.0246213
Q9Y6Y8	S23IP_HUMAN	SEC23-interacting protein	DLNLSK	D1dEN3GlcNAcK6dE	600	N2H7F0S0	01Y41Y41M(31M21M21M)61M(31M)61M	1	1.0713	1.05424	1.255	1.12685	0.0908833	0.104777
Q03701	CEBPZ_HUMAN	CCAAT/enhancer-binding protein zeta	DNASLK	D1dEN2GlcNAcK6dE	1007	N2H7F0S0	01Y41Y41M(31M)61M(31M21M)61M21M	1	1.58723	1.95546	1.719	1.7539	0.152343	0.000781241
Q03701	CEBPZ_HUMAN	CCAAT/enhancer-binding protein zeta	DNASLK	D1dEN2GlcNAcK6dE	1007	N2H7F0S0	01Y41Y41M(31M21M)61M(31M21M)61M	1	2.03509	1.95546	1.79202	1.92753	0.101178	6.35198e-05
Q03701	CEBPZ_HUMAN	CCAAT/enhancer-binding protein zeta	DNASLK	D1dEN2GlcNAcK6dE	1007	N2H8F0S0	01Y41Y41M(31M21M)61M(31M21M)61M21M	1	1.26094	1.18278	1.22979	1.2245	0.0321263	0.000408026
Q03701	CEBPZ_HUMAN	CCAAT/enhancer-binding protein zeta	DNASLK	D1dEN2GlcNAcK6dE	1007	N2H7F0S0	01Y41Y41M(31M21M21M)61M(31M)61M	1	2.03509	1.95546	1.79202	1.92753	0.101178	6.35198e-05
Q03701	CEBPZ_HUMAN	CCAAT/enhancer-binding protein zeta	DNASLK	D1dEN2GlcNAcK6dE	1007	N2H8F0S0	01Y41Y41M(31M21M21M)61M(31M21M)61M	1	1.26094	1.18278	1.22979	1.2245	0.0321263	0.000408026
Q03701	CEBPZ_HUMAN	CCAAT/enhancer-binding protein zeta	DNASLK	D1dEN2GlcNAcK6dE	1007	N2H8F0S0	01Y41Y41M(31M21M21M31G)61M(31M)61M	1	1.26339	1.18278	1.22979	1.22532	0.0330615	0.00044858
P35367	HRH1_HUMAN	Histamine H1 receptor	DYVAVNR	D1dEN6GlcNAc	325	N2H8F0S0	01Y41Y41M(31M21M)61M(31M21M)61M21M	1	0.604532	0.743054	0.585199	0.644262	0.0703012	0.00398938
P35367	HRH1_HUMAN	Histamine H1 receptor	DYVAVNR	D1dEN6GlcNAc	325	N2H8F0S0	01Y41Y41M(31M21M21M31G)61M(31M)61M	1	0.604532	0.826008	0.585199	0.671913	0.109247	0.0202527
Q6UWJ1-3	TMCO3_HUMAN	Isoform 3 of Transmembrane and coiled-coil domain-containing protein 3	EGNRTAL	E1dEN3GlcNAc	410	N2H8F0S0	01Y41Y41M(31M21M)61M(31M21M)61M21M	1	0.76013	0.771369	0.696988	0.742829	0.0327374	0.00070567
Q6UWJ1-3	TMCO3_HUMAN	Isoform 3 of Transmembrane and coiled-coil domain-containing protein 3	EGNRTAL	E1dEN3GlcNAc	410	N2H8F0S0	01Y41Y41M(31M21M21M)61M(31M21M)61M	1	0.76013	0.771369	0.696988	0.742829	0.0327374	0.00070567
Q6UWJ1-3	TMCO3_HUMAN	Isoform 3 of Transmembrane and coiled-coil domain-containing protein 3	EGNRTAL	E1dEN3GlcNAc	410	N2H8F0S0	01Y41Y41M(31M21M21M31G)61M(31M)61M	2	0.741847	0.867835	0.708983	0.772888	0.0684651	0.0129691
Q6DD88	ATLA3_HUMAN	Atlastin-3	EINGSK	E1dEN3GlcNAcK6dE	312	N2H7F0S0	01Y41Y41M(31M)61M(31M21M)61M21M	1	1.58723	1.95546	1.719	1.7539	0.152343	0.000781241
Q6DD88	ATLA3_HUMAN	Atlastin-3	EINGSK	E1dEN3GlcNAcK6dE	312	N2H7F0S0	01Y41Y41M(31M21M)61M(31M21M)61M	1	2.03509	1.95546	1.79202	1.92753	0.101178	6.35198e-05
Q6DD88	ATLA3_HUMAN	Atlastin-3	EINGSK	E1dEN3GlcNAcK6dE	312	N2H8F0S0	01Y41Y41M(31M21M)61M(31M21M)61M21M	1	1.26094	1.18278	1.22979	1.2245	0.0321263	0.000408026
Q6DD88	ATLA3_HUMAN	Atlastin-3	EINGSK	E1dEN3GlcNAcK6dE	312	N2H7F0S0	01Y41Y41M(31M21M21M)61M(31M)61M	1	2.03509	1.95546	1.79202	1.92753	0.101178	6.35198e-05
Q6DD88	ATLA3_HUMAN	Atlastin-3	EINGSK	E1dEN3GlcNAcK6dE	312	N2H8F0S0	01Y41Y41M(31M21M21M)61M(31M21M)61M	1	1.26094	1.18278	1.22979	1.2245	0.0321263	0.000408026
Q6DD88	ATLA3_HUMAN	Atlastin-3	EINGSK	E1dEN3GlcNAcK6dE	312	N2H8F0S0	01Y41Y41M(31M21M21M31G)61M(31M)61M	1	1.26339	1.18278	1.22979	1.22532	0.0330615	0.00044858
Q92878	RAD50_HUMAN	DNA repair protein RAD50	EINQTR	E1dEN3GlcNAc	588	N2H7F0S0	01Y41Y41M(31M)61M(31M21M)61M21M	1	0.706344	0.673039	0.786678	0.72202	0.0476985	0.00206805
Q92878	RAD50_HUMAN	DNA repair protein RAD50	EINQTR	E1dEN3GlcNAc	588	N2H7F0S0	01Y41Y41M(31M21M)61M(31M21M)61M	2	0.706344	0.719929	0.786678	0.73765	0.0351083	0.000774859
Q92878	RAD50_HUMAN	DNA repair protein RAD50	EINQTR	E1dEN3GlcNAc	588	N2H8F0S0	01Y41Y41M(31M21M)61M(31M21M)61M21M	1	0.76013	0.771369	0.696988	0.742829	0.0327374	0.00070567
Q92878	RAD50_HUMAN	DNA repair protein RAD50	EINQTR	E1dEN3GlcNAc	588	N2H8F0S0	01Y41Y41M(31M21M21M)61M(31M21M)61M	1	0.76013	0.771369	0.696988	0.742829	0.0327374	0.00070567
Q92878	RAD50_HUMAN	DNA repair protein RAD50	EINQTR	E1dEN3GlcNAc	588	N2H9F0S0	01Y41Y41M(31M21M21M)61M(31M21M)61M21M	1	1.18043	1.00381	0.872349	1.01886	0.126224	0.905567
Q92878	RAD50_HUMAN	DNA repair protein RAD50	EINQTR	E1dEN3GlcNAc	588	N2H8F0S0	01Y41Y41M(31M21M21M31G)61M(31M)61M	2	0.741847	0.867835	0.708983	0.772888	0.0684651	0.0129691
Q92878	RAD50_HUMAN	DNA repair protein RAD50	EINQTR	E1dEN3GlcNAc	588	N2H9F0S0	01Y41Y41M(31M21M21M31G)61M(31M21M)61M	1	1.18043	1.00381	0.999516	1.06125	0.0842904	0.361195
Q6ZSJ9	SHSA6_HUMAN	Protein shisa-6	ELNGTAR	E1dEN3GlcNAc	59	N2H7F0S0	01Y41Y41M(31M)61M(31M21M)61M21M	1	0.706344	0.673039	0.786678	0.72202	0.0476985	0.00206805
Q6ZSJ9	SHSA6_HUMAN	Protein shisa-6	ELNGTAR	E1dEN3GlcNAc	59	N2H6F0S0	01Y41Y41M(31M21M)61M(31M)61M	1	1.19193	0.665331	0.911157	0.922805	0.215141	0.555307
Q6ZSJ9	SHSA6_HUMAN	Protein shisa-6	ELNGTAR	E1dEN3GlcNAc	59	N2H7F0S0	01Y41Y41M(31M21M)61M(31M21M)61M	2	0.706344	0.719929	0.786678	0.73765	0.0351083	0.000774859
Q6ZSJ9	SHSA6_HUMAN	Protein shisa-6	ELNGTAR	E1dEN3GlcNAc	59	N2H8F0S0	01Y41Y41M(31M21M)61M(31M21M)61M21M	1	0.76013	0.771369	0.696988	0.742829	0.0327374	0.00070567
Q6ZSJ9	SHSA6_HUMAN	Protein shisa-6	ELNGTAR	E1dEN3GlcNAc	59	N2H8F0S0	01Y41Y41M(31M21M21M)61M(31M21M)61M	1	0.76013	0.771369	0.696988	0.742829	0.0327374	0.00070567
Q6ZSJ9	SHSA6_HUMAN	Protein shisa-6	ELNGTAR	E1dEN3GlcNAc	59	N2H9F0S0	01Y41Y41M(31M21M21M)61M(31M21M)61M21M	1	1.18043	1.00381	0.872349	1.01886	0.126224	0.905567
Q6ZSJ9	SHSA6_HUMAN	Protein shisa-6	ELNGTAR	E1dEN3GlcNAc	59	N2H8F0S0	01Y41Y41M(31M21M21M31G)61M(31M)61M	2	0.741847	0.867835	0.708983	0.772888	0.0684651	0.0129691
Q6ZSJ9	SHSA6_HUMAN	Protein shisa-6	ELNGTAR	E1dEN3GlcNAc	59	N2H9F0S0	01Y41Y41M(31M21M21M31G)61M(31M21M)61M	1	1.18043	1.00381	0.999516	1.06125	0.0842904	0.361195
Q03164	KMT2A_HUMAN	Histone-lysine N-methyltransferase 2A	ELNVSK	E1dEN3GlcNAcK6dE	2344	N2H7F0S0	01Y41Y41M(31M)61M(31M21M)61M21M	1	1.0713	1.05424	1.14067	1.08874	0.0373766	0.0246213
Q03164	KMT2A_HUMAN	Histone-lysine N-methyltransferase 2A	ELNVSK	E1dEN3GlcNAcK6dE	2344	N2H7F0S0	01Y41Y41M(31M21M)61M(31M21M)61M	1	1.0713	1.05424	1.14067	1.08874	0.0373766	0.0246213
Q03164	KMT2A_HUMAN	Histone-lysine N-methyltransferase 2A	ELNVSK	E1dEN3GlcNAcK6dE	2344	N2H7F0S0	01Y41Y41M(31M21M21M)61M(31M)61M	1	1.0713	1.05424	1.255	1.12685	0.0908833	0.104777
O60293	ZC3H1_HUMAN	Zinc finger C3H1 domain-containing protein	EQNLTR	E1dEN3GlcNAc	346	N2H7F0S0	01Y41Y41M(31M)61M(31M21M)61M21M	1	0.706344	0.673039	0.786678	0.72202	0.0476985	0.00206805
O60293	ZC3H1_HUMAN	Zinc finger C3H1 domain-containing protein	EQNLTR	E1dEN3GlcNAc	346	N2H7F0S0	01Y41Y41M(31M21M)61M(31M21M)61M	2	0.706344	0.719929	0.786678	0.73765	0.0351083	0.000774859
O60293	ZC3H1_HUMAN	Zinc finger C3H1 domain-containing protein	EQNLTR	E1dEN3GlcNAc	346	N2H8F0S0	01Y41Y41M(31M21M)61M(31M21M)61M21M	1	0.76013	0.771369	0.696988	0.742829	0.0327374	0.00070567
O60293	ZC3H1_HUMAN	Zinc finger C3H1 domain-containing protein	EQNLTR	E1dEN3GlcNAc	346	N2H8F0S0	01Y41Y41M(31M21M21M)61M(31M21M)61M	1	0.76013	0.771369	0.696988	0.742829	0.0327374	0.00070567
O60293	ZC3H1_HUMAN	Zinc finger C3H1 domain-containing protein	EQNLTR	E1dEN3GlcNAc	346	N2H9F0S0	01Y41Y41M(31M21M21M)61M(31M21M)61M21M	1	1.18043	1.00381	0.872349	1.01886	0.126224	0.905567
O60293	ZC3H1_HUMAN	Zinc finger C3H1 domain-containing protein	EQNLTR	E1dEN3GlcNAc	346	N2H8F0S0	01Y41Y41M(31M21M21M31G)61M(31M)61M	2	0.741847	0.867835	0.708983	0.772888	0.0684651	0.0129691
O60293	ZC3H1_HUMAN	Zinc finger C3H1 domain-containing protein	EQNLTR	E1dEN3GlcNAc	346	N2H9F0S0	01Y41Y41M(31M21M21M31G)61M(31M21M)61M	1	1.18043	1.00381	0.999516	1.06125	0.0842904	0.361195
Q8N8N7	PTGR2_HUMAN	Prostaglandin reductase 2	ERNITR	E1dEN3GlcNAc	281	N2H6F0S0	01Y41Y41M(31M)61M(31M21M)61M	1	0.65109	0.55217	0.65254	0.6186	0.0469769	0.000944861
Q8N8N7	PTGR2_HUMAN	Prostaglandin reductase 2	ERNITR	E1dEN3GlcNAc	281	N2H6F0S0	01Y41Y41M(31M21M)61M(31M)61M	1	0.65109	0.55217	0.65254	0.6186	0.0469769	0.000944861
Q9HCK1	ZDBF2_HUMAN	DBF4-type zinc finger-containing protein 2	EVNLSK	E1dEN3GlcNAcK6dE	429	N2H7F0S0	01Y41Y41M(31M)61M(31M21M)61M21M	1	1.0713	1.05424	1.14067	1.08874	0.0373766	0.0246213
Q9HCK1	ZDBF2_HUMAN	DBF4-type zinc finger-containing protein 2	EVNLSK	E1dEN3GlcNAcK6dE	429	N2H7F0S0	01Y41Y41M(31M21M)61M(31M21M)61M	1	1.0713	1.05424	1.14067	1.08874	0.0373766	0.0246213
Q9HCK1	ZDBF2_HUMAN	DBF4-type zinc finger-containing protein 2	EVNLSK	E1dEN3GlcNAcK6dE	429	N2H7F0S0	01Y41Y41M(31M21M21M)61M(31M)61M	1	1.0713	1.05424	1.255	1.12685	0.0908833	0.104777
Q92545	TM131_HUMAN	Transmembrane protein 131	FTPVHNR	F1dEN6GlcNAc	947	N2H9F0S0	01Y41Y41M(31M21M21M)61M(31M21M)61M21M	1	1.87889	2.12082	1.98816	1.99596	0.0989188	3.90268e-05
Q92545	TM131_HUMAN	Transmembrane protein 131	FTPVHNR	F1dEN6GlcNAc	947	N2H9F0S0	01Y41Y41M(31M21M21M31G)61M(31M21M)61M	1	1.87889	2.12082	1.98816	1.99596	0.0989188	3.90268e-05
O75563	SKAP2_HUMAN	Src kinase-associated phosphoprotein 2	GENLSK	G1dEN3GlcNAcK6dE	36	N2H7F0S0	01Y41Y41M(31M)61M(31M21M)61M21M	1	1.58723	1.95546	1.719	1.7539	0.152343	0.000781241
O75563	SKAP2_HUMAN	Src kinase-associated phosphoprotein 2	GENLSK	G1dEN3GlcNAcK6dE	36	N2H7F0S0	01Y41Y41M(31M21M)61M(31M21M)61M	1	2.03509	1.95546	1.79202	1.92753	0.101178	6.35198e-05
O75563	SKAP2_HUMAN	Src kinase-associated phosphoprotein 2	GENLSK	G1dEN3GlcNAcK6dE	36	N2H8F0S0	01Y41Y41M(31M21M)61M(31M21M)61M21M	1	1.26094	1.18278	1.22979	1.2245	0.0321263	0.000408026
O75563	SKAP2_HUMAN	Src kinase-associated phosphoprotein 2	GENLSK	G1dEN3GlcNAcK6dE	36	N2H7F0S0	01Y41Y41M(31M21M21M)61M(31M)61M	1	2.03509	1.95546	1.79202	1.92753	0.101178	6.35198e-05
O75563	SKAP2_HUMAN	Src kinase-associated phosphoprotein 2	GENLSK	G1dEN3GlcNAcK6dE	36	N2H8F0S0	01Y41Y41M(31M21M21M)61M(31M21M)61M	1	1.26094	1.18278	1.22979	1.2245	0.0321263	0.000408026
O75563	SKAP2_HUMAN	Src kinase-associated phosphoprotein 2	GENLSK	G1dEN3GlcNAcK6dE	36	N2H8F0S0	01Y41Y41M(31M21M21M31G)61M(31M)61M	1	1.26339	1.18278	1.22979	1.22532	0.0330615	0.00044858
Q32P51	RA1L2_HUMAN	Heterogeneous nuclear ribonucleoprotein A1-like 2	GGNFSGR	G1dEN3GlcNAc	221	N2H7F0S0	01Y41Y41M(31M)61M(31M21M)61M21M	1	0.934422	1.00099	0.888872	0.941429	0.0460405	0.148432
Q32P51	RA1L2_HUMAN	Heterogeneous nuclear ribonucleoprotein A1-like 2	GGNFSGR	G1dEN3GlcNAc	221	N2H7F0S0	01Y41Y41M(31M21M)61M(31M21M)61M	1	0.934422	1.00099	0.888872	0.941429	0.0460405	0.148432
P50897	PPT1_HUMAN	Palmitoyl-protein thioesterase 1	GINESYKK	G1dEN3GlcNAcK7dEK8dE	212	N2H7F0S0	01Y41Y41M(31M)61M(31M21M)61M21M	2	3.40918	3.18472	3.96342	3.51911	0.327268	4.15887e-05
P50897	PPT1_HUMAN	Palmitoyl-protein thioesterase 1	GINESYKK	G1dEN3GlcNAcK7dEK8dE	212	N2H7F0S0	01Y41Y41M(31M21M)61M(31M21M)61M	1	3.40918	3.18472	3.96342	3.51911	0.327268	4.15887e-05
Q5TCS8-6	KAD9_HUMAN	Isoform 6 of Adenylate kinase 9	GISENTTCYK	G1dEN5GlcNAcC8CamK10dE	1224	N2H9F0S0	01Y41Y41M(31M21M21M)61M(31M21M)61M21M	1	1.15293	1.12991	1.53046	1.2711	0.183637	0.0786816
A1L4H1	SRCRL_HUMAN	Soluble scavenger receptor cysteine-rich domain-containing protein SSC5D	GNETALR	G1dEN2GlcNAc	376	N2H7F0S0	01Y41Y41M(31M)61M(31M21M)61M21M	1	0.706344	0.673039	0.786678	0.72202	0.0476985	0.00206805
A1L4H1	SRCRL_HUMAN	Soluble scavenger receptor cysteine-rich domain-containing protein SSC5D	GNETALR	G1dEN2GlcNAc	376	N2H7F0S0	01Y41Y41M(31M21M)61M(31M21M)61M	2	0.706344	0.719929	0.786678	0.73765	0.0351083	0.000774859
A1L4H1	SRCRL_HUMAN	Soluble scavenger receptor cysteine-rich domain-containing protein SSC5D	GNETALR	G1dEN2GlcNAc	376	N2H8F0S0	01Y41Y41M(31M21M)61M(31M21M)61M21M	1	0.76013	0.771369	0.696988	0.742829	0.0327374	0.00070567
A1L4H1	SRCRL_HUMAN	Soluble scavenger receptor cysteine-rich domain-containing protein SSC5D	GNETALR	G1dEN2GlcNAc	376	N2H8F0S0	01Y41Y41M(31M21M21M)61M(31M21M)61M	1	0.76013	0.771369	0.696988	0.742829	0.0327374	0.00070567
A1L4H1	SRCRL_HUMAN	Soluble scavenger receptor cysteine-rich domain-containing protein SSC5D	GNETALR	G1dEN2GlcNAc	376	N2H9F0S0	01Y41Y41M(31M21M21M)61M(31M21M)61M21M	1	1.18043	1.00381	0.872349	1.01886	0.126224	0.905567
A1L4H1	SRCRL_HUMAN	Soluble scavenger receptor cysteine-rich domain-containing protein SSC5D	GNETALR	G1dEN2GlcNAc	376	N2H8F0S0	01Y41Y41M(31M21M21M31G)61M(31M)61M	2	0.741847	0.867835	0.708983	0.772888	0.0684651	0.0129691
A1L4H1	SRCRL_HUMAN	Soluble scavenger receptor cysteine-rich domain-containing protein SSC5D	GNETALR	G1dEN2GlcNAc	376	N2H9F0S0	01Y41Y41M(31M21M21M31G)61M(31M21M)61M	1	1.18043	1.00381	0.872349	1.01886	0.126224	0.905567
Q6ZUT9	DEN5B_HUMAN	DENN domain-containing protein 5B	GNETIAR	G1dEN2GlcNAc	451	N2H7F0S0	01Y41Y41M(31M)61M(31M21M)61M21M	1	0.706344	0.673039	0.786678	0.72202	0.0476985	0.00206805
Q6ZUT9	DEN5B_HUMAN	DENN domain-containing protein 5B	GNETIAR	G1dEN2GlcNAc	451	N2H6F0S0	01Y41Y41M(31M21M)61M(31M)61M	1	1.29956	0.665331	0.911157	0.958681	0.261093	0.702085
Q6ZUT9	DEN5B_HUMAN	DENN domain-containing protein 5B	GNETIAR	G1dEN2GlcNAc	451	N2H7F0S0	01Y41Y41M(31M21M)61M(31M21M)61M	2	0.706344	0.719929	0.786678	0.73765	0.0351083	0.000774859
Q6ZUT9	DEN5B_HUMAN	DENN domain-containing protein 5B	GNETIAR	G1dEN2GlcNAc	451	N2H8F0S0	01Y41Y41M(31M21M)61M(31M21M)61M21M	1	0.76013	0.771369	0.696988	0.742829	0.0327374	0.00070567
Q6ZUT9	DEN5B_HUMAN	DENN domain-containing protein 5B	GNETIAR	G1dEN2GlcNAc	451	N2H8F0S0	01Y41Y41M(31M21M21M)61M(31M21M)61M	1	0.76013	0.771369	0.696988	0.742829	0.0327374	0.00070567
Q6ZUT9	DEN5B_HUMAN	DENN domain-containing protein 5B	GNETIAR	G1dEN2GlcNAc	451	N2H9F0S0	01Y41Y41M(31M21M21M)61M(31M21M)61M21M	1	1.18043	1.00381	0.872349	1.01886	0.126224	0.905567
Q6ZUT9	DEN5B_HUMAN	DENN domain-containing protein 5B	GNETIAR	G1dEN2GlcNAc	451	N2H8F0S0	01Y41Y41M(31M21M21M31G)61M(31M)61M	2	0.741847	0.867835	0.708983	0.772888	0.0684651	0.0129691
Q6ZUT9	DEN5B_HUMAN	DENN domain-containing protein 5B	GNETIAR	G1dEN2GlcNAc	451	N2H9F0S0	01Y41Y41M(31M21M21M31G)61M(31M21M)61M	1	1.18043	1.00381	0.872349	1.01886	0.126224	0.905567
Q9NVV4	PAPD1_HUMAN	Poly(A) RNA polymerase, mitochondrial	GNRTENFTK	G1dEN2GlcNAcK9dE	564	N2H8F0S0	01Y41Y41M(31M21M)61M(31M21M)61M21M	2	3.7296	3.64959	2.63575	3.33831	0.497858	0.000443537
Q9NVV4	PAPD1_HUMAN	Poly(A) RNA polymerase, mitochondrial	GNRTENFTK	G1dEN2GlcNAcK9dE	564	N2H8F0S0	01Y41Y41M(31M21M21M)61M(31M21M)61M	2	3.7296	3.64959	2.63575	3.33831	0.497858	0.000443537
Q9NVV4	PAPD1_HUMAN	Poly(A) RNA polymerase, mitochondrial	GNRTENFTK	G1dEN2GlcNAcK9dE	564	N2H8F0S0	01Y41Y41M(31M21M21M31G)61M(31M)61M	1	3.7296	3.64959	2.63575	3.33831	0.497858	0.000443537
Q9NVV4	PAPD1_HUMAN	Poly(A) RNA polymerase, mitochondrial	GNRTENFTK	G1dEN6GlcNAcK9dE	568	N2H8F0S0	01Y41Y41M(31M21M)61M(31M21M)61M21M	2	3.7296	3.64959	2.63575	3.33831	0.497858	0.000443537
Q9NVV4	PAPD1_HUMAN	Poly(A) RNA polymerase, mitochondrial	GNRTENFTK	G1dEN6GlcNAcK9dE	568	N2H8F0S0	01Y41Y41M(31M21M21M)61M(31M21M)61M	2	3.7296	3.64959	2.63575	3.33831	0.497858	0.000443537
Q9NVV4	PAPD1_HUMAN	Poly(A) RNA polymerase, mitochondrial	GNRTENFTK	G1dEN6GlcNAcK9dE	568	N2H8F0S0	01Y41Y41M(31M21M21M31G)61M(31M)61M	1	3.7296	3.64959	2.63575	3.33831	0.497858	0.000443537
P15586	GNS_HUMAN	N-acetylglucosamine-6-sulfatase	GPGIKPNQTSK	G1dEK5dEN7GlcNAcK11dE	362	N2H6F0S0	01Y41Y41M(31M)61M(31M21M)61M	1	0.982342	1.94448	1.39755	1.44146	0.394017	0.172213
P15586	GNS_HUMAN	N-acetylglucosamine-6-sulfatase	GPGIKPNQTSK	G1dEK5dEN7GlcNAcK11dE	362	N2H7F0S0	01Y41Y41M(31M)61M(31M21M)61M21M	1	2.07895	2.67524	2.7304	2.49486	0.294957	0.000492875
P15586	GNS_HUMAN	N-acetylglucosamine-6-sulfatase	GPGIKPNQTSK	G1dEK5dEN7GlcNAcK11dE	362	N2H6F0S0	01Y41Y41M(31M21M)61M(31M)61M	1	0.982342	1.94448	1.39755	1.44146	0.394017	0.172213
P15586	GNS_HUMAN	N-acetylglucosamine-6-sulfatase	GPGIKPNQTSK	G1dEK5dEN7GlcNAcK11dE	362	N2H7F0S0	01Y41Y41M(31M21M)61M(31M21M)61M	1	2.07895	2.67524	2.41012	2.3881	0.243933	0.000292616
P15586	GNS_HUMAN	N-acetylglucosamine-6-sulfatase	GPGIKPNQTSK	G1dEK5dEN7GlcNAcK11dE	362	N2H8F0S0	01Y41Y41M(31M21M)61M(31M21M)61M21M	1	2.5386	2.58843	2.52846	2.55183	0.0262104	2.13981e-08
P15586	GNS_HUMAN	N-acetylglucosamine-6-sulfatase	GPGIKPNQTSK	G1dEK5dEN7GlcNAcK11dE	362	N2H7F0S0	01Y41Y41M(31M21M21M)61M(31M)61M	1	2.2076	2.67524	2.56189	2.48158	0.199183	9.95248e-05
P15586	GNS_HUMAN	N-acetylglucosamine-6-sulfatase	GPGIKPNQTSK	G1dEK5dEN7GlcNAcK11dE	362	N2H8F0S0	01Y41Y41M(31M21M21M)61M(31M21M)61M	1	2.5386	2.58843	2.52846	2.55183	0.0262104	2.13981e-08
P15586	GNS_HUMAN	N-acetylglucosamine-6-sulfatase	GPGIKPNQTSK	G1dEK5dEN7GlcNAcK11dE	362	N2H8F0S0	01Y41Y41M(31M21M21M31G)61M(31M)61M	2	2.69241	3.27836	2.92237	2.96438	0.241048	4.54733e-05
Q96GP6	SREC2_HUMAN	Scavenger receptor class F member 2	GRNVCR	G1dEN3GlcNAcC5Cam	52	N2H8F0S0	01Y41Y41M(31M21M)61M(31M21M)61M21M	1	0.659747	0.687772	0.561323	0.636281	0.054224	0.00181783
Q5JTV8	TOIP1_HUMAN	Torsin-1A-interacting protein 1	HLNSSHPR	H1dEN3GlcNAc	399	N2H8F0S0	01Y41Y41M(31M21M)61M(31M21M)61M21M	1	1.83405	1.7162	1.7572	1.76915	0.0488483	8.04387e-06
Q5JTV8	TOIP1_HUMAN	Torsin-1A-interacting protein 1	HLNSSHPR	H1dEN3GlcNAc	399	N2H8F0S0	01Y41Y41M(31M21M21M)61M(31M21M)61M	1	1.83405	1.7162	1.7572	1.76915	0.0488483	8.04387e-06
P43308	SSRB_HUMAN	Translocon-associated protein subunit beta	IAPASNVSHTVVLRPLK	I1dEN6GlcNAcK17dE	88	N2H9F0S0	01Y41Y41M(31M21M21M31G)61M(31M21M)61M	2	3.63847	3.26913	5.72866	4.21209	1.08293	0.00121412
P43308	SSRB_HUMAN	Translocon-associated protein subunit beta	IAPASNVSHTVVLRPLK	I1dEN6GlcNAcK17dE	88	N2H9F0S0	01Y41Y41M(31M21M21M31G31G)61M(31M)61M	2	3.63847	3.26913	5.72866	4.21209	1.08293	0.00121412
Q86X45	TILB_HUMAN	Protein tilB homolog	IENVSK	I1dEN3GlcNAcK6dE	61	N2H7F0S0	01Y41Y41M(31M)61M(31M21M)61M21M	1	1.0713	1.05424	1.14067	1.08874	0.0373766	0.0246213
Q86X45	TILB_HUMAN	Protein tilB homolog	IENVSK	I1dEN3GlcNAcK6dE	61	N2H7F0S0	01Y41Y41M(31M21M)61M(31M21M)61M	1	1.0713	1.05424	1.14067	1.08874	0.0373766	0.0246213
Q86X45	TILB_HUMAN	Protein tilB homolog	IENVSK	I1dEN3GlcNAcK6dE	61	N2H7F0S0	01Y41Y41M(31M21M21M)61M(31M)61M	1	1.0713	1.05424	1.255	1.12685	0.0908833	0.104777
Q9UBV2	SE1L1_HUMAN	Protein sel-1 homolog 1	ILNGSNKK	I1dEN3GlcNAcK7dEK8dE	195	N2H9F0S0	01Y41Y41M(31M21M21M)61M(31M21M)61M21M	1	1.73221	1.44523	1.70149	1.62631	0.128655	0.00110793
Q9UBV2	SE1L1_HUMAN	Protein sel-1 homolog 1	ILNGSNKK	I1dEN3GlcNAcK7dEK8dE	195	N2H9F0S0	01Y41Y41M(31M21M21M31G)61M(31M21M)61M	1	1.73221	1.44523	1.70149	1.62631	0.128655	0.00110793
Q96D71	REPS1_HUMAN	RalBP1-associated Eps domain-containing protein 1	INSSVK	I1dEN2GlcNAcK6dE	498	N2H6F0S0	01Y41Y41M(31M21M)61M(31M)61M	1	1.56552	1.80169	1.35505	1.57409	0.182439	0.00556378
Q96D71	REPS1_HUMAN	RalBP1-associated Eps domain-containing protein 1	INSSVK	I1dEN2GlcNAcK6dE	498	N2H7F0S0	01Y41Y41M(31M21M)61M(31M21M)61M	1	1.78056	2.2277	1.79202	1.93343	0.208137	0.000889167
Q96D71	REPS1_HUMAN	RalBP1-associated Eps domain-containing protein 1	INSSVK	I1dEN2GlcNAcK6dE	498	N2H8F0S0	01Y41Y41M(31M21M)61M(31M21M)61M21M	1	1.26339	1.0235	1.08162	1.12284	0.102182	0.150727
Q96D71	REPS1_HUMAN	RalBP1-associated Eps domain-containing protein 1	INSSVK	I1dEN2GlcNAcK6dE	498	N2H7F0S0	01Y41Y41M(31M21M21M)61M(31M)61M	1	1.78056	2.2277	1.79202	1.93343	0.208137	0.000889167
Q96D71	REPS1_HUMAN	RalBP1-associated Eps domain-containing protein 1	INSSVK	I1dEN2GlcNAcK6dE	498	N2H8F0S0	01Y41Y41M(31M21M21M)61M(31M21M)61M	1	1.26339	1.0235	1.08162	1.12284	0.102182	0.150727
Q96D71	REPS1_HUMAN	RalBP1-associated Eps domain-containing protein 1	INSSVK	I1dEN2GlcNAcK6dE	498	N2H9F0S0	01Y41Y41M(31M21M21M)61M(31M21M)61M21M	2	0.639008	0.572831	0.457645	0.556494	0.0749369	0.00374104
Q96D71	REPS1_HUMAN	RalBP1-associated Eps domain-containing protein 1	INSSVK	I1dEN2GlcNAcK6dE	498	N2H9F0S0	01Y41Y41M(31M21M21M31G)61M(31M21M)61M	2	0.639008	0.572831	0.737668	0.649836	0.0677288	0.0039798
Q9NQX3	GEPH_HUMAN	Gephyrin	IRDSNR	I1dEN5GlcNAc	526	N2H7F0S0	01Y41Y41M(31M21M)61M(31M21M)61M	2	0.706344	0.719929	0.786678	0.73765	0.0351083	0.000774859
Q9NQX3	GEPH_HUMAN	Gephyrin	IRDSNR	I1dEN5GlcNAc	526	N2H8F0S0	01Y41Y41M(31M21M)61M(31M21M)61M21M	3	0.76013	0.771369	0.696988	0.742829	0.0327374	0.00070567
Q9NQX3	GEPH_HUMAN	Gephyrin	IRDSNR	I1dEN5GlcNAc	526	N2H8F0S0	01Y41Y41M(31M21M21M)61M(31M21M)61M	3	0.76013	0.771369	0.696988	0.742829	0.0327374	0.00070567
Q9NQX3	GEPH_HUMAN	Gephyrin	IRDSNR	I1dEN5GlcNAc	526	N2H9F0S0	01Y41Y41M(31M21M21M)61M(31M21M)61M21M	1	1.18043	1.00381	1.1502	1.11148	0.0771285	0.109277
Q9NQX3	GEPH_HUMAN	Gephyrin	IRDSNR	I1dEN5GlcNAc	526	N2H8F0S0	01Y41Y41M(31M21M21M31G)61M(31M)61M	3	0.76013	0.867835	0.708983	0.778983	0.0662072	0.012928
Q9NQX3	GEPH_HUMAN	Gephyrin	IRDSNR	I1dEN5GlcNAc	526	N2H9F0S0	01Y41Y41M(31M21M21M31G)61M(31M21M)61M	1	1.18043	1.00381	0.999516	1.06125	0.0842904	0.361195
P35613	BASI_HUMAN	Basigin	ITDSEDKALMNGSESR	I1dEK7dEN11GlcNAc	268	N2H8F0S0	01Y41Y41M(31M21M)61M(31M21M)61M21M	1	1.92727	1.98491	1.86001	1.92406	0.0510391	4.06211e-06
P35613	BASI_HUMAN	Basigin	ITDSEDKALMNGSESR	I1dEK7dEN11GlcNAc	268	N2H8F0S0	01Y41Y41M(31M21M21M)61M(31M21M)61M	1	1.92727	1.98491	1.86001	1.92406	0.0510391	4.06211e-06
Q13077	TRAF1_HUMAN	TNF receptor-associated factor 1	ITNVTR	I1dEN3GlcNAc	275	N2H8F0S0	01Y41Y41M(31M21M)61M(31M21M)61M21M	1	0.115623	0.112767	0.0970291	0.108473	0.00817561	2.19412e-06
Q13077	TRAF1_HUMAN	TNF receptor-associated factor 1	ITNVTR	I1dEN3GlcNAc	275	N2H8F0S0	01Y41Y41M(31M21M21M)61M(31M21M)61M	1	0.115623	0.112767	0.0970291	0.108473	0.00817561	2.19412e-06
Q5RHP9	ERIC3_HUMAN	Glutamate-rich protein 3	ITRENR	I1dEN5GlcNAc	248	N2H6F0S0	01Y41Y41M(31M)61M(31M21M)61M	1	0.65109	0.55217	0.65254	0.6186	0.0469769	0.000944861
Q5RHP9	ERIC3_HUMAN	Glutamate-rich protein 3	ITRENR	I1dEN5GlcNAc	248	N2H6F0S0	01Y41Y41M(31M21M)61M(31M)61M	1	0.65109	0.55217	0.65254	0.6186	0.0469769	0.000944861
Q9BX67	JAM3_HUMAN	Junctional adhesion molecule C	IWNVTR	I1dEN3GlcNAc	104	N2H6F0S0	01Y41Y41M(31M)61M(31M21M)61M	1	0.65109	0.55217	0.65254	0.6186	0.0469769	0.000944861
Q9BX67	JAM3_HUMAN	Junctional adhesion molecule C	IWNVTR	I1dEN3GlcNAc	104	N2H6F0S0	01Y41Y41M(31M21M)61M(31M)61M	1	0.65109	0.55217	0.65254	0.6186	0.0469769	0.000944861
Q8NDD1	CA131_HUMAN	Uncharacterized protein C1orf131	KINSSR	K1dEN3GlcNAc	287	N2H8F0S0	01Y41Y41M(31M21M)61M(31M21M)61M21M	1	1.02984	1.15887	1.16284	1.11718	0.0617823	0.0521314
Q8NDD1	CA131_HUMAN	Uncharacterized protein C1orf131	KINSSR	K1dEN3GlcNAc	287	N2H8F0S0	01Y41Y41M(31M21M21M)61M(31M21M)61M	1	1.02984	1.15887	1.16284	1.11718	0.0617823	0.0521314
Q8TDY4	ASAP3_HUMAN	Arf-GAP with SH3 domain, ANK repeat and PH domain-containing protein 3	LDISNK	L1dEN5GlcNAcK6dE	730	N2H7F0S0	01Y41Y41M(31M)61M(31M21M)61M21M	1	1.0713	1.05424	1.14067	1.08874	0.0373766	0.0246213
Q8TDY4	ASAP3_HUMAN	Arf-GAP with SH3 domain, ANK repeat and PH domain-containing protein 3	LDISNK	L1dEN5GlcNAcK6dE	730	N2H7F0S0	01Y41Y41M(31M21M)61M(31M21M)61M	1	1.0713	1.05424	1.14067	1.08874	0.0373766	0.0246213
Q8TDY4	ASAP3_HUMAN	Arf-GAP with SH3 domain, ANK repeat and PH domain-containing protein 3	LDISNK	L1dEN5GlcNAcK6dE	730	N2H7F0S0	01Y41Y41M(31M21M21M)61M(31M)61M	1	1.0713	1.05424	1.255	1.12685	0.0908833	0.104777
Q32P28	P3H1_HUMAN	Prolyl 3-hydroxylase 1	LLNGSQR	L1dEN3GlcNAc	467	N2H6F0S0	01Y41Y41M(31M)61M(31M21M)61M	1	0.770784	0.692133	0.692678	0.718532	0.0369488	0.000749036
Q32P28	P3H1_HUMAN	Prolyl 3-hydroxylase 1	LLNGSQR	L1dEN3GlcNAc	467	N2H6F0S0	01Y41Y41M(31M21M)61M(31M)61M	1	0.770784	0.650714	0.692678	0.704725	0.0497532	0.00204797
Q03001	DYST_HUMAN	Dystonin	LLNTSR	L1dEN3GlcNAc	689	N2H8F0S0	01Y41Y41M(31M21M)61M(31M21M)61M21M	1	0.115623	0.112767	0.0970291	0.108473	0.00817561	2.19412e-06
Q03001	DYST_HUMAN	Dystonin	LLNTSR	L1dEN3GlcNAc	689	N2H8F0S0	01Y41Y41M(31M21M21M)61M(31M21M)61M	1	0.115623	0.112767	0.0970291	0.108473	0.00817561	2.19412e-06
Q13315	ATM_HUMAN	Serine-protein kinase ATM	LNDSLK	L1dEN2GlcNAcK6dE	272	N2H7F0S0	01Y41Y41M(31M)61M(31M21M)61M21M	1	1.0713	1.05424	1.14067	1.08874	0.0373766	0.0246213
Q13315	ATM_HUMAN	Serine-protein kinase ATM	LNDSLK	L1dEN2GlcNAcK6dE	272	N2H7F0S0	01Y41Y41M(31M21M)61M(31M21M)61M	1	1.0713	1.05424	1.14067	1.08874	0.0373766	0.0246213
Q13315	ATM_HUMAN	Serine-protein kinase ATM	LNDSLK	L1dEN2GlcNAcK6dE	272	N2H7F0S0	01Y41Y41M(31M21M21M)61M(31M)61M	1	1.0713	1.05424	1.255	1.12685	0.0908833	0.104777
Q16787	LAMA3_HUMAN	Laminin subunit alpha-3	LNDTVGVTK	L1dEN2GlcNAcK9dE	2751	N2H8F0S0	01Y41Y41M(31M21M)61M(31M21M)61M21M	1	3.6185	3.80992	3.10665	3.51169	0.296875	3.38143e-05
Q16787	LAMA3_HUMAN	Laminin subunit alpha-3	LNDTVGVTK	L1dEN2GlcNAcK9dE	2751	N2H8F0S0	01Y41Y41M(31M21M21M)61M(31M21M)61M	1	3.6185	3.80992	3.10665	3.51169	0.296875	3.38143e-05
Q16787	LAMA3_HUMAN	Laminin subunit alpha-3	LNDTVGVTK	L1dEN2GlcNAcK9dE	2751	N2H8F0S0	01Y41Y41M(31M21M21M31G)61M(31M)61M	1	4.63774	3.73162	3.10665	3.82534	0.628569	0.000329857
Q92997	DVL3_HUMAN	Segment polarity protein dishevelled homolog DVL-3	LNGTAKGER	L1dEN2GlcNAcK6dE	159	N2H8F0S0	01Y41Y41M(31M21M21M31G)61M(31M)61M	1	4.39172	3.82563	2.38293	3.53343	0.845712	0.00266482
O95714	HERC2_HUMAN	E3 ubiquitin-protein ligase HERC2	LNLASNR	L1dEN6GlcNAc	3746	N2H6F0S0	01Y41Y41M(31M)61M(31M21M)61M	1	0.770784	0.692133	0.692678	0.718532	0.0369488	0.000749036
O95714	HERC2_HUMAN	E3 ubiquitin-protein ligase HERC2	LNLASNR	L1dEN6GlcNAc	3746	N2H6F0S0	01Y41Y41M(31M21M)61M(31M)61M	1	0.770784	0.650714	0.692678	0.704725	0.0497532	0.00204797
O95274	LYPD3_HUMAN	Ly6/PLAUR domain-containing protein 3	LNLTSR	L1dEN2GlcNAc	118	N2H8F0S0	01Y41Y41M(31M21M)61M(31M21M)61M21M	1	0.115623	0.112767	0.0970291	0.108473	0.00817561	2.19412e-06
O95274	LYPD3_HUMAN	Ly6/PLAUR domain-containing protein 3	LNLTSR	L1dEN2GlcNAc	118	N2H8F0S0	01Y41Y41M(31M21M21M)61M(31M21M)61M	1	0.115623	0.112767	0.0970291	0.108473	0.00817561	2.19412e-06
Q9NYQ8	FAT2_HUMAN	Protocadherin Fat 2	LNVTWR	L1dEN2GlcNAc	210	N2H6F0S0	01Y41Y41M(31M)61M(31M21M)61M	1	0.65109	0.55217	0.65254	0.6186	0.0469769	0.000944861
Q9NYQ8	FAT2_HUMAN	Protocadherin Fat 2	LNVTWR	L1dEN2GlcNAc	210	N2H6F0S0	01Y41Y41M(31M21M)61M(31M)61M	1	0.65109	0.55217	0.65254	0.6186	0.0469769	0.000944861
Q9NUA8	ZBT40_HUMAN	Zinc finger and BTB domain-containing protein 40	LPVGKHNFSK	L1dEK5dEN7GlcNAcK10dE	89	N2H7F0S0	01Y41Y41M(31M)61M(31M21M)61M21M	2	2.31787	2.67524	2.26073	2.41795	0.183424	7.39418e-05
Q9NUA8	ZBT40_HUMAN	Zinc finger and BTB domain-containing protein 40	LPVGKHNFSK	L1dEK5dEN7GlcNAcK10dE	89	N2H7F0S0	01Y41Y41M(31M21M)61M(31M21M)61M	1	2.07895	2.67524	2.26073	2.33831	0.24954	0.000339963
Q9NUA8	ZBT40_HUMAN	Zinc finger and BTB domain-containing protein 40	LPVGKHNFSK	L1dEK5dEN7GlcNAcK10dE	89	N2H7F0S0	01Y41Y41M(31M21M21M)61M(31M)61M	1	2.2076	2.19305	2.30065	2.23376	0.0476659	7.24541e-07
P36269	GGT5_HUMAN	Glutathione hydrolase 5 proenzyme	LQNASR	L1dEN3GlcNAc	347	N2H8F0S0	01Y41Y41M(31M21M)61M(31M21M)61M21M	1	1.53261	1.62304	1.0785	1.41138	0.238263	0.0616769
P36269	GGT5_HUMAN	Glutathione hydrolase 5 proenzyme	LQNASR	L1dEN3GlcNAc	347	N2H8F0S0	01Y41Y41M(31M21M21M)61M(31M21M)61M	1	1.53261	1.62304	1.0785	1.41138	0.238263	0.0616769
P36269	GGT5_HUMAN	Glutathione hydrolase 5 proenzyme	LQNASR	L1dEN3GlcNAc	347	N2H9F0S0	01Y41Y41M(31M21M21M)61M(31M21M)61M21M	1	1.04638	1.73705	1.33919	1.37421	0.283051	0.112672
P36269	GGT5_HUMAN	Glutathione hydrolase 5 proenzyme	LQNASR	L1dEN3GlcNAc	347	N2H9F0S0	01Y41Y41M(31M21M21M31G)61M(31M21M)61M	1	1.04638	1.73705	1.33919	1.37421	0.283051	0.112672
Q9UNK0	STX8_HUMAN	Syntaxin-8	LRNETR	L1dEN3GlcNAc	199	N2H6F0S0	01Y41Y41M(31M)61M(31M21M)61M	1	0.65109	0.55217	0.65254	0.6186	0.0469769	0.000944861
Q9UNK0	STX8_HUMAN	Syntaxin-8	LRNETR	L1dEN3GlcNAc	199	N2H6F0S0	01Y41Y41M(31M21M)61M(31M)61M	1	0.65109	0.55217	0.65254	0.6186	0.0469769	0.000944861
P57075	UBS3A_HUMAN	Ubiquitin-associated and SH3 domain-containing protein A	LSNLTR	L1dEN3GlcNAc	208	N2H8F0S0	01Y41Y41M(31M21M)61M(31M21M)61M21M	1	0.115623	0.112767	0.0970291	0.108473	0.00817561	2.19412e-06
P57075	UBS3A_HUMAN	Ubiquitin-associated and SH3 domain-containing protein A	LSNLTR	L1dEN3GlcNAc	208	N2H8F0S0	01Y41Y41M(31M21M21M)61M(31M21M)61M	1	0.115623	0.112767	0.0970291	0.108473	0.00817561	2.19412e-06
O95490	AGRL2_HUMAN	Adhesion G protein-coupled receptor L2	LVDTNK	L1dEN5GlcNAcK6dE	813	N2H7F0S0	01Y41Y41M(31M)61M(31M21M)61M21M	1	1.0713	1.05424	1.14067	1.08874	0.0373766	0.0246213
O95490	AGRL2_HUMAN	Adhesion G protein-coupled receptor L2	LVDTNK	L1dEN5GlcNAcK6dE	813	N2H7F0S0	01Y41Y41M(31M21M)61M(31M21M)61M	1	1.0713	1.05424	1.14067	1.08874	0.0373766	0.0246213
O95490	AGRL2_HUMAN	Adhesion G protein-coupled receptor L2	LVDTNK	L1dEN5GlcNAcK6dE	813	N2H7F0S0	01Y41Y41M(31M21M21M)61M(31M)61M	1	1.0713	1.05424	1.255	1.12685	0.0908833	0.104777
O94910	AGRL1_HUMAN	Adhesion G protein-coupled receptor L1	LVESNK	L1dEN5GlcNAcK6dE	827	N2H7F0S0	01Y41Y41M(31M)61M(31M21M)61M21M	1	1.0713	1.05424	1.14067	1.08874	0.0373766	0.0246213
O94910	AGRL1_HUMAN	Adhesion G protein-coupled receptor L1	LVESNK	L1dEN5GlcNAcK6dE	827	N2H7F0S0	01Y41Y41M(31M21M)61M(31M21M)61M	1	1.0713	1.05424	1.14067	1.08874	0.0373766	0.0246213
O94910	AGRL1_HUMAN	Adhesion G protein-coupled receptor L1	LVESNK	L1dEN5GlcNAcK6dE	827	N2H7F0S0	01Y41Y41M(31M21M21M)61M(31M)61M	1	1.0713	1.05424	1.255	1.12685	0.0908833	0.104777
O60673	REV3L_HUMAN	DNA polymerase zeta catalytic subunit	LVNDTK	L1dEN3GlcNAcK6dE	2768	N2H7F0S0	01Y41Y41M(31M)61M(31M21M)61M21M	1	1.0713	1.05424	1.14067	1.08874	0.0373766	0.0246213
O60673	REV3L_HUMAN	DNA polymerase zeta catalytic subunit	LVNDTK	L1dEN3GlcNAcK6dE	2768	N2H7F0S0	01Y41Y41M(31M21M)61M(31M21M)61M	1	1.0713	1.05424	1.14067	1.08874	0.0373766	0.0246213
Q8NHC8	OR2T6_HUMAN	Olfactory receptor 2T6	MNENNETLTR	M1dEN5GlcNAc	5	N2H8F0S0	01Y41Y41M(31M21M21M)61M(31M21M)61M	1	0.736933	1.00294	1.00069	0.913519	0.124869	0.381569
Q13563	PKD2_HUMAN	Polycystin-2	MVNSSR	M1dEN3GlcNAc	3	N2H7F0S0	01Y41Y41M(31M)61M(31M21M)61M21M	1	1.08542	1.13037	0.975056	1.06361	0.065253	0.246827
Q13563	PKD2_HUMAN	Polycystin-2	MVNSSR	M1dEN3GlcNAc	3	N2H7F0S0	01Y41Y41M(31M21M)61M(31M21M)61M	1	1.22763	1.13037	0.975056	1.11102	0.104018	0.209021
Q9Y4L1	HYOU1_HUMAN	Hypoxia up-regulated protein 1	NATLAEQAK	N1GlcNAc@dEK9dE	869	N2H8F0S0	01Y41Y41M(31M21M)61M(31M21M)61M21M	1	3.6405	3.88009	3.10248	3.54102	0.32516	4.57612e-05
Q9Y4L1	HYOU1_HUMAN	Hypoxia up-regulated protein 1	NATLAEQAK	N1GlcNAc@dEK9dE	869	N2H8F0S0	01Y41Y41M(31M21M21M)61M(31M21M)61M	1	3.6405	3.88009	3.10248	3.54102	0.32516	4.57612e-05
Q9Y4L1	HYOU1_HUMAN	Hypoxia up-regulated protein 1	NATLAEQAK	N1GlcNAc@dEK9dE	869	N2H8F0S0	01Y41Y41M(31M21M21M31G)61M(31M)61M	1	4.39172	3.82563	3.10248	3.77327	0.527632	0.000199324
Q8WV22	NSE1_HUMAN	Non-structural maintenance of chromosomes element 1 homolog	NATVDK	N1GlcNAc@dEK6dE	47	N2H7F0S0	01Y41Y41M(31M)61M(31M21M)61M21M	1	1.58723	1.95546	1.719	1.7539	0.152343	0.000781241
Q8WV22	NSE1_HUMAN	Non-structural maintenance of chromosomes element 1 homolog	NATVDK	N1GlcNAc@dEK6dE	47	N2H7F0S0	01Y41Y41M(31M21M)61M(31M21M)61M	1	2.03509	1.95546	1.79202	1.92753	0.101178	6.35198e-05
Q8WV22	NSE1_HUMAN	Non-structural maintenance of chromosomes element 1 homolog	NATVDK	N1GlcNAc@dEK6dE	47	N2H8F0S0	01Y41Y41M(31M21M)61M(31M21M)61M21M	1	1.26094	1.18278	1.22979	1.2245	0.0321263	0.000408026
Q8WV22	NSE1_HUMAN	Non-structural maintenance of chromosomes element 1 homolog	NATVDK	N1GlcNAc@dEK6dE	47	N2H7F0S0	01Y41Y41M(31M21M21M)61M(31M)61M	1	2.03509	1.95546	1.79202	1.92753	0.101178	6.35198e-05
Q8WV22	NSE1_HUMAN	Non-structural maintenance of chromosomes element 1 homolog	NATVDK	N1GlcNAc@dEK6dE	47	N2H8F0S0	01Y41Y41M(31M21M21M)61M(31M21M)61M	1	1.26094	1.18278	1.22979	1.2245	0.0321263	0.000408026
Q8WV22	NSE1_HUMAN	Non-structural maintenance of chromosomes element 1 homolog	NATVDK	N1GlcNAc@dEK6dE	47	N2H8F0S0	01Y41Y41M(31M21M21M31G)61M(31M)61M	1	1.26339	1.18278	1.22979	1.22532	0.0330615	0.00044858
Q15475	SIX1_HUMAN	Homeobox protein SIX1	NESVLK	N1GlcNAc@dEK6dE	46	N2H7F0S0	01Y41Y41M(31M)61M(31M21M)61M21M	1	1.0713	1.05424	1.14067	1.08874	0.0373766	0.0246213
Q15475	SIX1_HUMAN	Homeobox protein SIX1	NESVLK	N1GlcNAc@dEK6dE	46	N2H7F0S0	01Y41Y41M(31M21M)61M(31M21M)61M	1	1.0713	1.05424	1.14067	1.08874	0.0373766	0.0246213
Q15475	SIX1_HUMAN	Homeobox protein SIX1	NESVLK	N1GlcNAc@dEK6dE	46	N2H7F0S0	01Y41Y41M(31M21M21M)61M(31M)61M	1	1.0713	1.05424	1.255	1.12685	0.0908833	0.104777
Q96HP0	DOCK6_HUMAN	Dedicator of cytokinesis protein 6	NETLRR	N1GlcNAc@dE	219	N2H6F0S0	01Y41Y41M(31M)61M(31M21M)61M	1	0.65109	0.55217	0.65254	0.6186	0.0469769	0.000944861
Q96HP0	DOCK6_HUMAN	Dedicator of cytokinesis protein 6	NETLRR	N1GlcNAc@dE	219	N2H6F0S0	01Y41Y41M(31M21M)61M(31M)61M	1	0.65109	0.55217	0.65254	0.6186	0.0469769	0.000944861
Q2NL67	PARP6_HUMAN	Protein mono-ADP-ribosyltransferase PARP6	NGLVNASYTK	N1dEN5GlcNAcK10dE	490	N2H8F0S0	01Y41Y41M(31M21M)61M(31M21M)61M21M	1	3.7296	3.64959	3.30393	3.56104	0.184717	4.46268e-06
Q2NL67	PARP6_HUMAN	Protein mono-ADP-ribosyltransferase PARP6	NGLVNASYTK	N1dEN5GlcNAcK10dE	490	N2H8F0S0	01Y41Y41M(31M21M21M)61M(31M21M)61M	1	3.7296	3.64959	3.30393	3.56104	0.184717	4.46268e-06
A6NHM9	MOXD2_HUMAN	Putative DBH-like monooxygenase protein 2	NGTQLR	N1GlcNAc@dE	404	N2H8F0S0	01Y41Y41M(31M21M)61M(31M21M)61M21M	1	1.53261	1.62304	1.0785	1.41138	0.238263	0.0616769
A6NHM9	MOXD2_HUMAN	Putative DBH-like monooxygenase protein 2	NGTQLR	N1GlcNAc@dE	404	N2H8F0S0	01Y41Y41M(31M21M21M)61M(31M21M)61M	1	1.53261	1.62304	1.0785	1.41138	0.238263	0.0616769
A6NHM9	MOXD2_HUMAN	Putative DBH-like monooxygenase protein 2	NGTQLR	N1GlcNAc@dE	404	N2H9F0S0	01Y41Y41M(31M21M21M)61M(31M21M)61M21M	1	1.04638	1.73705	1.33919	1.37421	0.283051	0.112672
A6NHM9	MOXD2_HUMAN	Putative DBH-like monooxygenase protein 2	NGTQLR	N1GlcNAc@dE	404	N2H9F0S0	01Y41Y41M(31M21M21M31G)61M(31M21M)61M	1	1.04638	1.73705	1.33919	1.37421	0.283051	0.112672
Q8IYU4	UBQLN_HUMAN	Ubiquilin-like protein	NISSSATR	N1GlcNAc@dE	25	N2H6F0S0	01Y41Y41M(31M)61M(31M21M)61M	1	1.58876	1.48568	1.62499	1.56648	0.0590164	7.6277e-05
Q8IYU4	UBQLN_HUMAN	Ubiquilin-like protein	NISSSATR	N1GlcNAc@dE	25	N2H7F0S0	01Y41Y41M(31M)61M(31M21M)61M21M	1	1.1414	1.39235	1.37523	1.30299	0.114476	0.0154201
Q8IYU4	UBQLN_HUMAN	Ubiquilin-like protein	NISSSATR	N1GlcNAc@dE	25	N2H6F0S0	01Y41Y41M(31M21M)61M(31M)61M	1	1.58876	1.48568	1.62499	1.56648	0.0590164	7.6277e-05
Q8IYU4	UBQLN_HUMAN	Ubiquilin-like protein	NISSSATR	N1GlcNAc@dE	25	N2H7F0S0	01Y41Y41M(31M21M)61M(31M21M)61M	1	1.1414	1.39235	1.37523	1.30299	0.114476	0.0154201
Q8IYU4	UBQLN_HUMAN	Ubiquilin-like protein	NISSSATR	N1GlcNAc@dE	25	N2H8F0S0	01Y41Y41M(31M21M)61M(31M21M)61M21M	1	0.638157	0.736541	0.741054	0.705251	0.0474785	0.00197483
Q8IYU4	UBQLN_HUMAN	Ubiquilin-like protein	NISSSATR	N1GlcNAc@dE	25	N2H8F0S0	01Y41Y41M(31M21M21M)61M(31M21M)61M	1	0.638157	0.549037	0.741054	0.642749	0.078458	0.00655322
Q8IYU4	UBQLN_HUMAN	Ubiquilin-like protein	NISSSATR	N1GlcNAc@dE	25	N2H8F0S0	01Y41Y41M(31M21M21M31G)61M(31M)61M	2	0.638157	0.686598	0.657839	0.660864	0.0198916	4.04582e-05
Q8N8N7	PTGR2_HUMAN	Prostaglandin reductase 2	NITRER	N1GlcNAc@dE	281	N2H6F0S0	01Y41Y41M(31M)61M(31M21M)61M	1	0.65109	0.55217	0.65254	0.6186	0.0469769	0.000944861
Q8N8N7	PTGR2_HUMAN	Prostaglandin reductase 2	NITRER	N1GlcNAc@dE	281	N2H6F0S0	01Y41Y41M(31M21M)61M(31M)61M	1	0.65109	0.55217	0.65254	0.6186	0.0469769	0.000944861
Q9H3P2	NELFA_HUMAN	Negative elongation factor A	NLSLTR	N1GlcNAc@dE	430	N2H8F0S0	01Y41Y41M(31M21M)61M(31M21M)61M21M	1	0.115623	0.112767	0.0970291	0.108473	0.00817561	2.19412e-06
Q9H3P2	NELFA_HUMAN	Negative elongation factor A	NLSLTR	N1GlcNAc@dE	430	N2H8F0S0	01Y41Y41M(31M21M21M)61M(31M21M)61M	1	0.115623	0.112767	0.0970291	0.108473	0.00817561	2.19412e-06
Q96RV3	PCX1_HUMAN	Pecanex-like protein 1	NLTATK	N1GlcNAc@dEK6dE	1091	N2H8F0S0	01Y41Y41M(31M21M)61M(31M21M)61M21M	1	1.45959	1.0235	1.08162	1.18824	0.193338	0.220509
Q96RV3	PCX1_HUMAN	Pecanex-like protein 1	NLTATK	N1GlcNAc@dEK6dE	1091	N2H9F0S0	01Y41Y41M(31M21M21M)61M(31M21M)61M21M	2	0.639008	0.572831	0.457645	0.556494	0.0749369	0.00374104
Q96RV3	PCX1_HUMAN	Pecanex-like protein 1	NLTATK	N1GlcNAc@dEK6dE	1091	N2H9F0S0	01Y41Y41M(31M21M21M31G)61M(31M21M)61M	2	0.639008	0.572831	0.737668	0.649836	0.0677288	0.0039798
Q9UPU3	SORC3_HUMAN	VPS10 domain-containing receptor SorCS3	NLTERR	N1GlcNAc@dE	1065	N2H6F0S0	01Y41Y41M(31M)61M(31M21M)61M	1	0.65109	0.55217	0.65254	0.6186	0.0469769	0.000944861
Q9UPU3	SORC3_HUMAN	VPS10 domain-containing receptor SorCS3	NLTERR	N1GlcNAc@dE	1065	N2H6F0S0	01Y41Y41M(31M21M)61M(31M)61M	1	0.65109	0.55217	0.65254	0.6186	0.0469769	0.000944861
Q9HBL0-2	TENS1_HUMAN	Isoform 2 of Tensin-1	NMSVSR	N1GlcNAc@dE	31	N2H7F0S0	01Y41Y41M(31M)61M(31M21M)61M21M	1	1.08542	1.13037	0.975056	1.06361	0.065253	0.246827
Q9HBL0-2	TENS1_HUMAN	Isoform 2 of Tensin-1	NMSVSR	N1GlcNAc@dE	31	N2H7F0S0	01Y41Y41M(31M21M)61M(31M21M)61M	1	1.22763	1.13037	0.975056	1.11102	0.104018	0.209021
Q96QE3	ATAD5_HUMAN	ATPase family AAA domain-containing protein 5	NNSSGIK	N1dEN2GlcNAcK7dE	1035	N2H8F0S0	01Y41Y41M(31M21M)61M(31M21M)61M21M	1	1.95374	2.08793	1.53112	1.8576	0.237265	0.00292967
Q96QE3	ATAD5_HUMAN	ATPase family AAA domain-containing protein 5	NNSSGIK	N1dEN2GlcNAcK7dE	1035	N2H8F0S0	01Y41Y41M(31M21M21M)61M(31M21M)61M	1	1.95374	1.9623	1.53112	1.81572	0.201271	0.00197653
Q96QE3	ATAD5_HUMAN	ATPase family AAA domain-containing protein 5	NNSSGIK	N1GlcNAc@dEK7dE	1034	N2H8F0S0	01Y41Y41M(31M21M)61M(31M21M)61M21M	1	1.95374	2.08793	1.53112	1.8576	0.237265	0.00292967
Q96QE3	ATAD5_HUMAN	ATPase family AAA domain-containing protein 5	NNSSGIK	N1GlcNAc@dEK7dE	1034	N2H8F0S0	01Y41Y41M(31M21M21M)61M(31M21M)61M	1	1.95374	1.9623	1.53112	1.81572	0.201271	0.00197653
O95185	UNC5C_HUMAN	Netrin receptor UNC5C	NQSLAR	N1GlcNAc@dE	519	N2H8F0S0	01Y41Y41M(31M21M)61M(31M21M)61M21M	1	1.53261	1.62304	1.0785	1.41138	0.238263	0.0616769
O95185	UNC5C_HUMAN	Netrin receptor UNC5C	NQSLAR	N1GlcNAc@dE	519	N2H8F0S0	01Y41Y41M(31M21M21M)61M(31M21M)61M	1	1.53261	1.62304	1.0785	1.41138	0.238263	0.0616769
O95185	UNC5C_HUMAN	Netrin receptor UNC5C	NQSLAR	N1GlcNAc@dE	519	N2H9F0S0	01Y41Y41M(31M21M21M)61M(31M21M)61M21M	1	1.04638	1.73705	1.33919	1.37421	0.283051	0.112672
O95185	UNC5C_HUMAN	Netrin receptor UNC5C	NQSLAR	N1GlcNAc@dE	519	N2H9F0S0	01Y41Y41M(31M21M21M31G)61M(31M21M)61M	1	1.04638	1.73705	1.33919	1.37421	0.283051	0.112672
Q13443	ADAM9_HUMAN	Disintegrin and metalloproteinase domain-containing protein 9	NQTAVR	N1GlcNAc@dE	231	N2H8F0S0	01Y41Y41M(31M21M)61M(31M21M)61M21M	1	1.53261	1.62304	1.0785	1.41138	0.238263	0.0616769
Q13443	ADAM9_HUMAN	Disintegrin and metalloproteinase domain-containing protein 9	NQTAVR	N1GlcNAc@dE	231	N2H8F0S0	01Y41Y41M(31M21M21M)61M(31M21M)61M	1	1.53261	1.62304	1.0785	1.41138	0.238263	0.0616769
Q13443	ADAM9_HUMAN	Disintegrin and metalloproteinase domain-containing protein 9	NQTAVR	N1GlcNAc@dE	231	N2H9F0S0	01Y41Y41M(31M21M21M)61M(31M21M)61M21M	1	1.04638	1.73705	1.33919	1.37421	0.283051	0.112672
Q13443	ADAM9_HUMAN	Disintegrin and metalloproteinase domain-containing protein 9	NQTAVR	N1GlcNAc@dE	231	N2H9F0S0	01Y41Y41M(31M21M21M31G)61M(31M21M)61M	1	1.04638	1.73705	1.33919	1.37421	0.283051	0.112672
Q9C086	IN80B_HUMAN	INO80 complex subunit B	NQTIER	N1GlcNAc@dE	236	N2H7F0S0	01Y41Y41M(31M)61M(31M21M)61M21M	1	0.706344	0.673039	0.786678	0.72202	0.0476985	0.00206805
Q9C086	IN80B_HUMAN	INO80 complex subunit B	NQTIER	N1GlcNAc@dE	236	N2H7F0S0	01Y41Y41M(31M21M)61M(31M21M)61M	2	0.706344	0.719929	0.786678	0.73765	0.0351083	0.000774859
Q9C086	IN80B_HUMAN	INO80 complex subunit B	NQTIER	N1GlcNAc@dE	236	N2H8F0S0	01Y41Y41M(31M21M)61M(31M21M)61M21M	1	0.76013	0.771369	0.696988	0.742829	0.0327374	0.00070567
Q9C086	IN80B_HUMAN	INO80 complex subunit B	NQTIER	N1GlcNAc@dE	236	N2H8F0S0	01Y41Y41M(31M21M21M)61M(31M21M)61M	1	0.76013	0.771369	0.696988	0.742829	0.0327374	0.00070567
Q9C086	IN80B_HUMAN	INO80 complex subunit B	NQTIER	N1GlcNAc@dE	236	N2H9F0S0	01Y41Y41M(31M21M21M)61M(31M21M)61M21M	1	1.18043	1.00381	0.872349	1.01886	0.126224	0.905567
Q9C086	IN80B_HUMAN	INO80 complex subunit B	NQTIER	N1GlcNAc@dE	236	N2H8F0S0	01Y41Y41M(31M21M21M31G)61M(31M)61M	2	0.741847	0.867835	0.708983	0.772888	0.0684651	0.0129691
Q9C086	IN80B_HUMAN	INO80 complex subunit B	NQTIER	N1GlcNAc@dE	236	N2H9F0S0	01Y41Y41M(31M21M21M31G)61M(31M21M)61M	1	1.18043	1.00381	0.999516	1.06125	0.0842904	0.361195
Q6ZNB5	TRC2L_HUMAN	Putative short transient receptor potential channel 2-like protein	NRSGVR	N1GlcNAc@dE	105	N2H8F0S0	01Y41Y41M(31M21M)61M(31M21M)61M21M	1	1.53261	1.62304	1.0785	1.41138	0.238263	0.0616769
Q6ZNB5	TRC2L_HUMAN	Putative short transient receptor potential channel 2-like protein	NRSGVR	N1GlcNAc@dE	105	N2H8F0S0	01Y41Y41M(31M21M21M)61M(31M21M)61M	1	1.53261	1.62304	1.0785	1.41138	0.238263	0.0616769
Q6ZNB5	TRC2L_HUMAN	Putative short transient receptor potential channel 2-like protein	NRSGVR	N1GlcNAc@dE	105	N2H9F0S0	01Y41Y41M(31M21M21M)61M(31M21M)61M21M	1	1.04638	1.73705	1.33919	1.37421	0.283051	0.112672
Q6ZNB5	TRC2L_HUMAN	Putative short transient receptor potential channel 2-like protein	NRSGVR	N1GlcNAc@dE	105	N2H9F0S0	01Y41Y41M(31M21M21M31G)61M(31M21M)61M	2	1.04638	1.73705	1.33919	1.37421	0.283051	0.112672
Q14676	MDC1_HUMAN	Mediator of DNA damage checkpoint protein 1	NRSSGK	N1GlcNAc@dEK6dE	1397	N2H7F0S0	01Y41Y41M(31M21M)61M(31M21M)61M	1	1.7879	1.69123	1.78982	1.75632	0.0460306	7.27188e-06
Q14676	MDC1_HUMAN	Mediator of DNA damage checkpoint protein 1	NRSSGK	N1GlcNAc@dEK6dE	1397	N2H8F0S0	01Y41Y41M(31M21M)61M(31M21M)61M21M	1	1.16629	1.15887	1.16284	1.16267	0.00303407	1.34748e-07
Q14676	MDC1_HUMAN	Mediator of DNA damage checkpoint protein 1	NRSSGK	N1GlcNAc@dEK6dE	1397	N2H7F0S0	01Y41Y41M(31M21M21M)61M(31M)61M	2	1.7879	1.69123	1.78982	1.75632	0.0460306	7.27188e-06
Q14676	MDC1_HUMAN	Mediator of DNA damage checkpoint protein 1	NRSSGK	N1GlcNAc@dEK6dE	1397	N2H8F0S0	01Y41Y41M(31M21M21M)61M(31M21M)61M	2	1.16629	1.15887	1.16284	1.16267	0.00303407	1.34748e-07
Q14676	MDC1_HUMAN	Mediator of DNA damage checkpoint protein 1	NRSSGK	N1GlcNAc@dEK6dE	1397	N2H8F0S0	01Y41Y41M(31M21M21M31G)61M(31M)61M	2	1.16629	1.00523	1.16284	1.11146	0.0751252	0.102945
Q8N4X5	AF1L2_HUMAN	Actin filament-associated protein 1-like 2	NRTEAEVK	N1GlcNAc@dEK8dE	659	N2H8F0S0	01Y41Y41M(31M21M)61M(31M21M)61M21M	1	3.6185	3.80992	3.10665	3.51169	0.296875	3.38143e-05
Q8N4X5	AF1L2_HUMAN	Actin filament-associated protein 1-like 2	NRTEAEVK	N1GlcNAc@dEK8dE	659	N2H8F0S0	01Y41Y41M(31M21M21M)61M(31M21M)61M	1	3.6185	3.80992	3.10665	3.51169	0.296875	3.38143e-05
Q9H2D6	TARA_HUMAN	TRIO and F-actin-binding protein	NRTIQR	N1GlcNAc@dE	736	N2H6F0S0	01Y41Y41M(31M)61M(31M21M)61M	1	0.770784	0.692133	0.692678	0.718532	0.0369488	0.000749036
Q9H2D6	TARA_HUMAN	TRIO and F-actin-binding protein	NRTIQR	N1GlcNAc@dE	736	N2H7F0S0	01Y41Y41M(31M)61M(31M21M)61M21M	1	0.85225	0.771545	0.970495	0.864763	0.0817017	0.0872306
Q9H2D6	TARA_HUMAN	TRIO and F-actin-binding protein	NRTIQR	N1GlcNAc@dE	736	N2H6F0S0	01Y41Y41M(31M21M)61M(31M)61M	1	0.770784	0.650714	0.692678	0.704725	0.0497532	0.00204797
Q9H2D6	TARA_HUMAN	TRIO and F-actin-binding protein	NRTIQR	N1GlcNAc@dE	736	N2H7F0S0	01Y41Y41M(31M21M)61M(31M21M)61M	1	0.85225	0.771545	0.970495	0.864763	0.0817017	0.0872306
Q8TDX9	PK1L1_HUMAN	Polycystic kidney disease protein 1-like 1	NSSETR	N1GlcNAc@dE	875	N2H7F0S0	01Y41Y41M(31M)61M(31M21M)61M21M	1	1.22763	1.13037	0.975056	1.11102	0.104018	0.209021
Q8TDX9	PK1L1_HUMAN	Polycystic kidney disease protein 1-like 1	NSSETR	N1GlcNAc@dE	875	N2H7F0S0	01Y41Y41M(31M21M)61M(31M21M)61M	1	1.22763	1.13037	0.975056	1.11102	0.104018	0.209021
Q9NTX9	F217B_HUMAN	Protein FAM217B	NSSGKR	N1GlcNAc@dEK5dE	15	N2H7F0S0	01Y41Y41M(31M21M)61M(31M21M)61M	1	1.7879	1.69123	1.78982	1.75632	0.0460306	7.27188e-06
Q9NTX9	F217B_HUMAN	Protein FAM217B	NSSGKR	N1GlcNAc@dEK5dE	15	N2H8F0S0	01Y41Y41M(31M21M)61M(31M21M)61M21M	1	1.16629	1.15887	1.16284	1.16267	0.00303407	1.34748e-07
Q9NTX9	F217B_HUMAN	Protein FAM217B	NSSGKR	N1GlcNAc@dEK5dE	15	N2H8F0S0	01Y41Y41M(31M21M21M)61M(31M21M)61M	2	1.16629	1.15887	1.16284	1.16267	0.00303407	1.34748e-07
Q9NTX9	F217B_HUMAN	Protein FAM217B	NSSGKR	N1GlcNAc@dEK5dE	15	N2H8F0S0	01Y41Y41M(31M21M21M31G)61M(31M)61M	2	1.16629	1.00523	1.00923	1.06025	0.075001	0.315307
Q96SZ4	ZSC10_HUMAN	Zinc finger and SCAN domain-containing protein 10	NSSNLAR	N1GlcNAc@dE	618	N2H8F0S0	01Y41Y41M(31M21M)61M(31M21M)61M21M	1	0.659747	0.687772	0.561323	0.636281	0.054224	0.00181783
Q96SZ4	ZSC10_HUMAN	Zinc finger and SCAN domain-containing protein 10	NSSNLAR	N1GlcNAc@dE	618	N2H8F0S0	01Y41Y41M(31M21M21M)61M(31M21M)61M	1	0.659747	0.687772	0.596657	0.648059	0.0381048	0.000496539
Q6IV72	ZN425_HUMAN	Zinc finger protein 425	NSSRGK	N1GlcNAc@dEK6dE	225	N2H7F0S0	01Y41Y41M(31M21M)61M(31M21M)61M	1	1.7879	1.69123	1.78982	1.75632	0.0460306	7.27188e-06
Q6IV72	ZN425_HUMAN	Zinc finger protein 425	NSSRGK	N1GlcNAc@dEK6dE	225	N2H8F0S0	01Y41Y41M(31M21M)61M(31M21M)61M21M	1	1.16629	1.15887	1.16284	1.16267	0.00303407	1.34748e-07
Q6IV72	ZN425_HUMAN	Zinc finger protein 425	NSSRGK	N1GlcNAc@dEK6dE	225	N2H7F0S0	01Y41Y41M(31M21M21M)61M(31M)61M	2	1.7879	1.69123	1.78982	1.75632	0.0460306	7.27188e-06
Q6IV72	ZN425_HUMAN	Zinc finger protein 425	NSSRGK	N1GlcNAc@dEK6dE	225	N2H8F0S0	01Y41Y41M(31M21M21M)61M(31M21M)61M	2	1.16629	1.15887	1.16284	1.16267	0.00303407	1.34748e-07
Q6IV72	ZN425_HUMAN	Zinc finger protein 425	NSSRGK	N1GlcNAc@dEK6dE	225	N2H8F0S0	01Y41Y41M(31M21M21M31G)61M(31M)61M	2	1.16629	1.00523	1.16284	1.11146	0.0751252	0.102945
O15457	MSH4_HUMAN	MutS protein homolog 4	NTSRNK	N1GlcNAc@dEK6dE	819	N2H8F0S0	01Y41Y41M(31M21M)61M(31M21M)61M21M	1	1.95374	1.9623	1.53112	1.81572	0.201271	0.00197653
O15457	MSH4_HUMAN	MutS protein homolog 4	NTSRNK	N1GlcNAc@dEK6dE	819	N2H8F0S0	01Y41Y41M(31M21M21M)61M(31M21M)61M	1	1.95374	1.9623	1.53112	1.81572	0.201271	0.00197653
Q5W0B1	RN219_HUMAN	RING finger protein 219	NVNQSTKR	N1dEN3GlcNAcK7dE	704	N2H8F0S0	01Y41Y41M(31M21M)61M(31M21M)61M21M	1	3.6185	3.80992	3.10665	3.51169	0.296875	3.38143e-05
Q5W0B1	RN219_HUMAN	RING finger protein 219	NVNQSTKR	N1dEN3GlcNAcK7dE	704	N2H8F0S0	01Y41Y41M(31M21M21M)61M(31M21M)61M	1	3.6185	3.80992	3.10665	3.51169	0.296875	3.38143e-05
Q92772	CDKL2_HUMAN	Cyclin-dependent kinase-like 2	NVSLSK	N1GlcNAc@dEK6dE	310	N2H7F0S0	01Y41Y41M(31M21M)61M(31M21M)61M	1	1.78056	2.2277	1.79202	1.93343	0.208137	0.000889167
Q92772	CDKL2_HUMAN	Cyclin-dependent kinase-like 2	NVSLSK	N1GlcNAc@dEK6dE	310	N2H8F0S0	01Y41Y41M(31M21M)61M(31M21M)61M21M	1	1.26339	1.0235	1.08162	1.12284	0.102182	0.150727
Q92772	CDKL2_HUMAN	Cyclin-dependent kinase-like 2	NVSLSK	N1GlcNAc@dEK6dE	310	N2H7F0S0	01Y41Y41M(31M21M21M)61M(31M)61M	1	1.78056	2.2277	1.79202	1.93343	0.208137	0.000889167
Q92772	CDKL2_HUMAN	Cyclin-dependent kinase-like 2	NVSLSK	N1GlcNAc@dEK6dE	310	N2H8F0S0	01Y41Y41M(31M21M21M)61M(31M21M)61M	1	1.26339	1.0235	1.08162	1.12284	0.102182	0.150727
Q92772	CDKL2_HUMAN	Cyclin-dependent kinase-like 2	NVSLSK	N1GlcNAc@dEK6dE	310	N2H9F0S0	01Y41Y41M(31M21M21M)61M(31M21M)61M21M	2	0.639008	0.572831	0.457645	0.556494	0.0749369	0.00374104
Q92772	CDKL2_HUMAN	Cyclin-dependent kinase-like 2	NVSLSK	N1GlcNAc@dEK6dE	310	N2H9F0S0	01Y41Y41M(31M21M21M31G)61M(31M21M)61M	2	0.639008	0.572831	0.737668	0.649836	0.0677288	0.0039798
P00533	EGFR_HUMAN	Epidermal growth factor receptor	NVSRGR	N1GlcNAc@dE	528	N2H8F0S0	01Y41Y41M(31M21M)61M(31M21M)61M21M	1	1.53261	1.62304	1.0785	1.41138	0.238263	0.0616769
P00533	EGFR_HUMAN	Epidermal growth factor receptor	NVSRGR	N1GlcNAc@dE	528	N2H8F0S0	01Y41Y41M(31M21M21M)61M(31M21M)61M	1	1.53261	1.62304	1.0785	1.41138	0.238263	0.0616769
P00533	EGFR_HUMAN	Epidermal growth factor receptor	NVSRGR	N1GlcNAc@dE	528	N2H9F0S0	01Y41Y41M(31M21M21M)61M(31M21M)61M21M	1	1.04638	1.73705	1.33919	1.37421	0.283051	0.112672
P00533	EGFR_HUMAN	Epidermal growth factor receptor	NVSRGR	N1GlcNAc@dE	528	N2H9F0S0	01Y41Y41M(31M21M21M31G)61M(31M21M)61M	2	1.04638	1.73705	1.33919	1.37421	0.283051	0.112672
O94901	SUN1_HUMAN	SUN domain-containing protein 1	NVTHHVSVTK	N1GlcNAc@dEK10dE	588	N2H6F0S0	01Y41Y41M(31M)61M(31M21M)61M	1	2.65903	3.10981	3.10783	2.95889	0.212035	3.17313e-05
O94901	SUN1_HUMAN	SUN domain-containing protein 1	NVTHHVSVTK	N1GlcNAc@dEK10dE	588	N2H6F0S0	01Y41Y41M(31M21M)61M(31M)61M	1	3.17801	3.10981	3.10783	3.13188	0.0326244	1.0247e-08
O94901	SUN1_HUMAN	SUN domain-containing protein 1	NVTHHVSVTK	N1GlcNAc@dEK10dE	588	N2H8F0S0	01Y41Y41M(31M21M)61M(31M21M)61M21M	2	1.84335	1.45644	1.19311	1.49763	0.267053	0.0366993
O94901	SUN1_HUMAN	SUN domain-containing protein 1	NVTHHVSVTK	N1GlcNAc@dEK10dE	588	N2H8F0S0	01Y41Y41M(31M21M21M)61M(31M21M)61M	2	1.84335	1.45644	1.19311	1.49763	0.267053	0.0366993
O75182	SIN3B_HUMAN	Paired amphipathic helix protein Sin3b	QNDTKALR	Q1dEN2GlcNAcK5dE	614	N2H8F0S0	01Y41Y41M(31M21M)61M(31M21M)61M21M	1	3.6405	3.22804	3.10248	3.32367	0.229824	1.53617e-05
O75182	SIN3B_HUMAN	Paired amphipathic helix protein Sin3b	QNDTKALR	Q1dEN2GlcNAcK5dE	614	N2H8F0S0	01Y41Y41M(31M21M21M)61M(31M21M)61M	1	3.6405	3.22804	3.10248	3.32367	0.229824	1.53617e-05
Q96M02	CJ090_HUMAN	(E2-independent) E3 ubiquitin-conjugating enzyme FATS	QSLANR	Q1dEN5GlcNAc	90	N2H8F0S0	01Y41Y41M(31M21M)61M(31M21M)61M21M	1	1.53261	1.62304	1.0785	1.41138	0.238263	0.0616769
Q96M02	CJ090_HUMAN	(E2-independent) E3 ubiquitin-conjugating enzyme FATS	QSLANR	Q1dEN5GlcNAc	90	N2H8F0S0	01Y41Y41M(31M21M21M)61M(31M21M)61M	1	1.53261	1.62304	1.0785	1.41138	0.238263	0.0616769
Q96M02	CJ090_HUMAN	(E2-independent) E3 ubiquitin-conjugating enzyme FATS	QSLANR	Q1dEN5GlcNAc	90	N2H9F0S0	01Y41Y41M(31M21M21M)61M(31M21M)61M21M	1	1.04638	1.73705	1.33919	1.37421	0.283051	0.112672
Q96M02	CJ090_HUMAN	(E2-independent) E3 ubiquitin-conjugating enzyme FATS	QSLANR	Q1dEN5GlcNAc	90	N2H9F0S0	01Y41Y41M(31M21M21M31G)61M(31M21M)61M	1	1.04638	1.73705	1.33919	1.37421	0.283051	0.112672
Q5JVX7	CA141_HUMAN	Uncharacterized protein C1orf141	QTLENR	Q1dEN5GlcNAc	308	N2H7F0S0	01Y41Y41M(31M)61M(31M21M)61M21M	1	0.706344	0.673039	0.786678	0.72202	0.0476985	0.00206805
Q5JVX7	CA141_HUMAN	Uncharacterized protein C1orf141	QTLENR	Q1dEN5GlcNAc	308	N2H7F0S0	01Y41Y41M(31M21M)61M(31M21M)61M	2	0.706344	0.719929	0.786678	0.73765	0.0351083	0.000774859
Q5JVX7	CA141_HUMAN	Uncharacterized protein C1orf141	QTLENR	Q1dEN5GlcNAc	308	N2H8F0S0	01Y41Y41M(31M21M)61M(31M21M)61M21M	1	0.76013	0.771369	0.696988	0.742829	0.0327374	0.00070567
Q5JVX7	CA141_HUMAN	Uncharacterized protein C1orf141	QTLENR	Q1dEN5GlcNAc	308	N2H8F0S0	01Y41Y41M(31M21M21M)61M(31M21M)61M	1	0.76013	0.771369	0.696988	0.742829	0.0327374	0.00070567
Q5JVX7	CA141_HUMAN	Uncharacterized protein C1orf141	QTLENR	Q1dEN5GlcNAc	308	N2H9F0S0	01Y41Y41M(31M21M21M)61M(31M21M)61M21M	1	1.18043	1.00381	0.872349	1.01886	0.126224	0.905567
Q5JVX7	CA141_HUMAN	Uncharacterized protein C1orf141	QTLENR	Q1dEN5GlcNAc	308	N2H8F0S0	01Y41Y41M(31M21M21M31G)61M(31M)61M	2	0.741847	0.867835	0.708983	0.772888	0.0684651	0.0129691
Q5JVX7	CA141_HUMAN	Uncharacterized protein C1orf141	QTLENR	Q1dEN5GlcNAc	308	N2H9F0S0	01Y41Y41M(31M21M21M31G)61M(31M21M)61M	1	1.18043	1.00381	0.999516	1.06125	0.0842904	0.361195
Q9HA82	CERS4_HUMAN	Ceramide synthase 4	QVKPNATLEK	Q1dEK3dEN5GlcNAcK10dE	81	N2H7F0S0	01Y41Y41M(31M)61M(31M21M)61M21M	1	1.88014	1.95033	2.27405	2.03484	0.171555	0.000264699
Q9HA82	CERS4_HUMAN	Ceramide synthase 4	QVKPNATLEK	Q1dEK3dEN5GlcNAcK10dE	81	N2H7F0S0	01Y41Y41M(31M21M)61M(31M21M)61M	1	2.16848	2.16383	2.27405	2.20212	0.0508943	1.06616e-06
Q9HA82	CERS4_HUMAN	Ceramide synthase 4	QVKPNATLEK	Q1dEK3dEN5GlcNAcK10dE	81	N2H7F0S0	01Y41Y41M(31M21M21M)61M(31M)61M	1	2.16848	2.16383	2.13301	2.15511	0.0157404	1.23979e-08
Q9ULE3-2	DEN2A_HUMAN	Isoform 2 of DENN domain-containing protein 2A	RLNDSR	R1dEN3GlcNAc	788	N2H7F0S0	01Y41Y41M(31M21M)61M(31M21M)61M	2	0.706344	0.719929	0.786678	0.73765	0.0351083	0.000774859
Q9ULE3-2	DEN2A_HUMAN	Isoform 2 of DENN domain-containing protein 2A	RLNDSR	R1dEN3GlcNAc	788	N2H8F0S0	01Y41Y41M(31M21M)61M(31M21M)61M21M	3	0.76013	0.771369	0.696988	0.742829	0.0327374	0.00070567
Q9ULE3-2	DEN2A_HUMAN	Isoform 2 of DENN domain-containing protein 2A	RLNDSR	R1dEN3GlcNAc	788	N2H8F0S0	01Y41Y41M(31M21M21M)61M(31M21M)61M	3	0.76013	0.771369	0.696988	0.742829	0.0327374	0.00070567
Q9ULE3-2	DEN2A_HUMAN	Isoform 2 of DENN domain-containing protein 2A	RLNDSR	R1dEN3GlcNAc	788	N2H9F0S0	01Y41Y41M(31M21M21M)61M(31M21M)61M21M	1	1.18043	1.00381	1.1502	1.11148	0.0771285	0.109277
Q9ULE3-2	DEN2A_HUMAN	Isoform 2 of DENN domain-containing protein 2A	RLNDSR	R1dEN3GlcNAc	788	N2H8F0S0	01Y41Y41M(31M21M21M31G)61M(31M)61M	3	0.76013	0.867835	0.708983	0.778983	0.0662072	0.012928
Q9ULE3-2	DEN2A_HUMAN	Isoform 2 of DENN domain-containing protein 2A	RLNDSR	R1dEN3GlcNAc	788	N2H9F0S0	01Y41Y41M(31M21M21M31G)61M(31M21M)61M	1	1.18043	1.00381	0.999516	1.06125	0.0842904	0.361195
Q96HP0	DOCK6_HUMAN	Dedicator of cytokinesis protein 6	RNETLR	R1dEN2GlcNAc	219	N2H6F0S0	01Y41Y41M(31M)61M(31M21M)61M	1	0.65109	0.55217	0.65254	0.6186	0.0469769	0.000944861
Q96HP0	DOCK6_HUMAN	Dedicator of cytokinesis protein 6	RNETLR	R1dEN2GlcNAc	219	N2H6F0S0	01Y41Y41M(31M21M)61M(31M)61M	1	0.65109	0.55217	0.65254	0.6186	0.0469769	0.000944861
Q9NYI0	PSD3_HUMAN	PH and SEC7 domain-containing protein 3	RNVSER	R1dEN2GlcNAc	1029	N2H7F0S0	01Y41Y41M(31M21M)61M(31M21M)61M	2	0.706344	0.719929	0.786678	0.73765	0.0351083	0.000774859
Q9NYI0	PSD3_HUMAN	PH and SEC7 domain-containing protein 3	RNVSER	R1dEN2GlcNAc	1029	N2H8F0S0	01Y41Y41M(31M21M)61M(31M21M)61M21M	3	0.76013	0.771369	0.696988	0.742829	0.0327374	0.00070567
Q9NYI0	PSD3_HUMAN	PH and SEC7 domain-containing protein 3	RNVSER	R1dEN2GlcNAc	1029	N2H8F0S0	01Y41Y41M(31M21M21M)61M(31M21M)61M	3	0.76013	0.771369	0.696988	0.742829	0.0327374	0.00070567
Q9NYI0	PSD3_HUMAN	PH and SEC7 domain-containing protein 3	RNVSER	R1dEN2GlcNAc	1029	N2H9F0S0	01Y41Y41M(31M21M21M)61M(31M21M)61M21M	1	1.18043	1.00381	1.1502	1.11148	0.0771285	0.109277
Q9NYI0	PSD3_HUMAN	PH and SEC7 domain-containing protein 3	RNVSER	R1dEN2GlcNAc	1029	N2H8F0S0	01Y41Y41M(31M21M21M31G)61M(31M)61M	3	0.76013	0.867835	0.708983	0.778983	0.0662072	0.012928
Q9NYI0	PSD3_HUMAN	PH and SEC7 domain-containing protein 3	RNVSER	R1dEN2GlcNAc	1029	N2H9F0S0	01Y41Y41M(31M21M21M31G)61M(31M21M)61M	1	1.18043	1.00381	0.999516	1.06125	0.0842904	0.361195
Q96A56	T53I1_HUMAN	Tumor protein p53-inducible nuclear protein 1	RQNLTR	R1dEN3GlcNAc	213	N2H6F0S0	01Y41Y41M(31M)61M(31M21M)61M	1	0.770784	0.692133	0.692678	0.718532	0.0369488	0.000749036
Q96A56	T53I1_HUMAN	Tumor protein p53-inducible nuclear protein 1	RQNLTR	R1dEN3GlcNAc	213	N2H7F0S0	01Y41Y41M(31M)61M(31M21M)61M21M	1	0.85225	0.771545	0.970495	0.864763	0.0817017	0.0872306
Q96A56	T53I1_HUMAN	Tumor protein p53-inducible nuclear protein 1	RQNLTR	R1dEN3GlcNAc	213	N2H6F0S0	01Y41Y41M(31M21M)61M(31M)61M	1	0.770784	0.650714	0.692678	0.704725	0.0497532	0.00204797
Q96A56	T53I1_HUMAN	Tumor protein p53-inducible nuclear protein 1	RQNLTR	R1dEN3GlcNAc	213	N2H7F0S0	01Y41Y41M(31M21M)61M(31M21M)61M	1	0.85225	0.771545	0.970495	0.864763	0.0817017	0.0872306
P16383	GCFC2_HUMAN	GC-rich sequence DNA-binding factor 2	SAVENK	S1dEN5GlcNAcK6dE	634	N2H7F0S0	01Y41Y41M(31M)61M(31M21M)61M21M	1	1.58723	1.95546	1.719	1.7539	0.152343	0.000781241
P16383	GCFC2_HUMAN	GC-rich sequence DNA-binding factor 2	SAVENK	S1dEN5GlcNAcK6dE	634	N2H7F0S0	01Y41Y41M(31M21M)61M(31M21M)61M	1	2.03509	1.95546	1.79202	1.92753	0.101178	6.35198e-05
P16383	GCFC2_HUMAN	GC-rich sequence DNA-binding factor 2	SAVENK	S1dEN5GlcNAcK6dE	634	N2H8F0S0	01Y41Y41M(31M21M)61M(31M21M)61M21M	1	1.26094	1.18278	1.22979	1.2245	0.0321263	0.000408026
P16383	GCFC2_HUMAN	GC-rich sequence DNA-binding factor 2	SAVENK	S1dEN5GlcNAcK6dE	634	N2H7F0S0	01Y41Y41M(31M21M21M)61M(31M)61M	1	2.03509	1.95546	1.79202	1.92753	0.101178	6.35198e-05
P16383	GCFC2_HUMAN	GC-rich sequence DNA-binding factor 2	SAVENK	S1dEN5GlcNAcK6dE	634	N2H8F0S0	01Y41Y41M(31M21M21M)61M(31M21M)61M	1	1.26094	1.18278	1.22979	1.2245	0.0321263	0.000408026
P16383	GCFC2_HUMAN	GC-rich sequence DNA-binding factor 2	SAVENK	S1dEN5GlcNAcK6dE	634	N2H8F0S0	01Y41Y41M(31M21M21M31G)61M(31M)61M	1	1.26339	1.18278	1.22979	1.22532	0.0330615	0.00044858
O15374	MOT5_HUMAN	Monocarboxylate transporter 5	SENNSGIK	S1dEN3GlcNAcK8dE	204	N2H7F0S0	01Y41Y41M(31M)61M(31M21M)61M21M	1	2.09138	1.51138	1.48301	1.69526	0.280339	0.00990971
O15374	MOT5_HUMAN	Monocarboxylate transporter 5	SENNSGIK	S1dEN3GlcNAcK8dE	204	N2H7F0S0	01Y41Y41M(31M21M)61M(31M21M)61M	1	2.09138	1.51138	1.48301	1.69526	0.280339	0.00990971
Q8IVV2	LOXH1_HUMAN	Lipoxygenase homology domain-containing protein 1	SENRTNK	S1dEN3GlcNAcK7dE	1295	N2H7F0S0	01Y41Y41M(31M21M)61M(31M21M)61M	1	2.09138	1.51138	1.48301	1.69526	0.280339	0.00990971
Q8IVL0	NAV3_HUMAN	Neuron navigator 3	SLGNMTGR	S1dEN4GlcNAc	1608	N2H6F0S0	01Y41Y41M(31M)61M(31M21M)61M	1	1.58876	1.48568	1.62499	1.56648	0.0590164	7.6277e-05
Q8IVL0	NAV3_HUMAN	Neuron navigator 3	SLGNMTGR	S1dEN4GlcNAc	1608	N2H7F0S0	01Y41Y41M(31M)61M(31M21M)61M21M	1	1.1414	1.39235	1.37523	1.30299	0.114476	0.0154201
Q8IVL0	NAV3_HUMAN	Neuron navigator 3	SLGNMTGR	S1dEN4GlcNAc	1608	N2H6F0S0	01Y41Y41M(31M21M)61M(31M)61M	1	1.58876	1.48568	1.62499	1.56648	0.0590164	7.6277e-05
Q8IVL0	NAV3_HUMAN	Neuron navigator 3	SLGNMTGR	S1dEN4GlcNAc	1608	N2H7F0S0	01Y41Y41M(31M21M)61M(31M21M)61M	1	1.1414	1.39235	1.37523	1.30299	0.114476	0.0154201
Q8IVL0	NAV3_HUMAN	Neuron navigator 3	SLGNMTGR	S1dEN4GlcNAc	1608	N2H8F0S0	01Y41Y41M(31M21M)61M(31M21M)61M21M	1	0.638157	0.736541	0.741054	0.705251	0.0474785	0.00197483
Q8IVL0	NAV3_HUMAN	Neuron navigator 3	SLGNMTGR	S1dEN4GlcNAc	1608	N2H7F0S0	01Y41Y41M(31M21M21M)61M(31M)61M	1	0.978926	1.46043	1.37523	1.27153	0.209806	0.144636
Q8IVL0	NAV3_HUMAN	Neuron navigator 3	SLGNMTGR	S1dEN4GlcNAc	1608	N2H8F0S0	01Y41Y41M(31M21M21M)61M(31M21M)61M	1	0.638157	0.736541	0.741054	0.705251	0.0474785	0.00197483
Q8IVL0	NAV3_HUMAN	Neuron navigator 3	SLGNMTGR	S1dEN4GlcNAc	1608	N2H8F0S0	01Y41Y41M(31M21M21M31G)61M(31M)61M	2	0.638157	0.869318	0.657839	0.721771	0.104641	0.0268864
P50454	SERPH_HUMAN	Serpin H1	SLSNSTAR	S1dEN4GlcNAc	120	N2H5F0S0	01Y41Y41M(31M)61M(31M)61M	1	3.02444	4.18997	4.19619	3.80353	0.550908	0.000262271
P50454	SERPH_HUMAN	Serpin H1	SLSNSTAR	S1dEN4GlcNAc	120	N2H6F0S0	01Y41Y41M(31M)61M(31M21M)61M	1	1.58876	1.48568	1.62499	1.56648	0.0590164	7.6277e-05
P50454	SERPH_HUMAN	Serpin H1	SLSNSTAR	S1dEN4GlcNAc	120	N2H7F0S0	01Y41Y41M(31M)61M(31M21M)61M21M	1	1.1414	1.39235	1.37523	1.30299	0.114476	0.0154201
P50454	SERPH_HUMAN	Serpin H1	SLSNSTAR	S1dEN4GlcNAc	120	N2H6F0S0	01Y41Y41M(31M21M)61M(31M)61M	1	1.58876	1.48568	1.62499	1.56648	0.0590164	7.6277e-05
P50454	SERPH_HUMAN	Serpin H1	SLSNSTAR	S1dEN4GlcNAc	120	N2H7F0S0	01Y41Y41M(31M21M)61M(31M21M)61M	1	1.1414	1.39235	1.37523	1.30299	0.114476	0.0154201
P50454	SERPH_HUMAN	Serpin H1	SLSNSTAR	S1dEN4GlcNAc	120	N2H8F0S0	01Y41Y41M(31M21M)61M(31M21M)61M21M	1	0.638157	0.736541	0.741054	0.705251	0.0474785	0.00197483
P50454	SERPH_HUMAN	Serpin H1	SLSNSTAR	S1dEN4GlcNAc	120	N2H8F0S0	01Y41Y41M(31M21M21M)61M(31M21M)61M	1	0.638157	0.549037	0.741054	0.642749	0.078458	0.00655322
P50454	SERPH_HUMAN	Serpin H1	SLSNSTAR	S1dEN4GlcNAc	120	N2H8F0S0	01Y41Y41M(31M21M21M31G)61M(31M)61M	2	0.638157	0.686598	0.741179	0.688645	0.0420837	0.000970924
P82279	CRUM1_HUMAN	Protein crumbs homolog 1	SNGNITR	S1dEN4GlcNAc	968	N2H8F0S0	01Y41Y41M(31M21M)61M(31M21M)61M21M	1	0.695432	0.687772	0.561323	0.648176	0.0614939	0.00325561
P82279	CRUM1_HUMAN	Protein crumbs homolog 1	SNGNITR	S1dEN4GlcNAc	968	N2H8F0S0	01Y41Y41M(31M21M21M)61M(31M21M)61M	1	0.659747	0.687772	0.596657	0.648059	0.0381048	0.000496539
P18075	BMP7_HUMAN	Bone morphogenetic protein 7	SQNRSK	S1dEN3GlcNAcK6dE	302	N2H8F0S0	01Y41Y41M(31M21M)61M(31M21M)61M21M	1	1.95374	1.9623	1.53112	1.81572	0.201271	0.00197653
P18075	BMP7_HUMAN	Bone morphogenetic protein 7	SQNRSK	S1dEN3GlcNAcK6dE	302	N2H8F0S0	01Y41Y41M(31M21M21M)61M(31M21M)61M	1	1.95374	1.9623	1.53112	1.81572	0.201271	0.00197653
Q9NR82	KCNQ5_HUMAN	Potassium voltage-gated channel subfamily KQT member 5	STSANISR	S1dEN5GlcNAc	683	N2H6F0S0	01Y41Y41M(31M)61M(31M21M)61M	1	1.58876	1.48568	1.62499	1.56648	0.0590164	7.6277e-05
Q9NR82	KCNQ5_HUMAN	Potassium voltage-gated channel subfamily KQT member 5	STSANISR	S1dEN5GlcNAc	683	N2H6F0S0	01Y41Y41M(31M21M)61M(31M)61M	1	1.58876	1.48568	1.62499	1.56648	0.0590164	7.6277e-05
Q9NR82	KCNQ5_HUMAN	Potassium voltage-gated channel subfamily KQT member 5	STSANISR	S1dEN5GlcNAc	683	N2H8F0S0	01Y41Y41M(31M21M)61M(31M21M)61M21M	1	0.638157	0.869318	0.741054	0.74951	0.0945606	0.0293847
Q9NR82	KCNQ5_HUMAN	Potassium voltage-gated channel subfamily KQT member 5	STSANISR	S1dEN5GlcNAc	683	N2H8F0S0	01Y41Y41M(31M21M21M)61M(31M21M)61M	1	0.638157	0.869318	0.741054	0.74951	0.0945606	0.0293847
Q9NR82	KCNQ5_HUMAN	Potassium voltage-gated channel subfamily KQT member 5	STSANISR	S1dEN5GlcNAc	683	N2H8F0S0	01Y41Y41M(31M21M21M31G)61M(31M)61M	2	0.638157	0.869318	0.657839	0.721771	0.104641	0.0268864
Q03188	CENPC_HUMAN	Centromere protein C	SVPNSTR	S1dEN4GlcNAc	61	N2H7F0S0	01Y41Y41M(31M)61M(31M21M)61M21M	1	0.706344	0.673039	0.786678	0.72202	0.0476985	0.00206805
Q03188	CENPC_HUMAN	Centromere protein C	SVPNSTR	S1dEN4GlcNAc	61	N2H6F0S0	01Y41Y41M(31M21M)61M(31M)61M	1	1.19193	0.665331	0.911157	0.922805	0.215141	0.555307
Q03188	CENPC_HUMAN	Centromere protein C	SVPNSTR	S1dEN4GlcNAc	61	N2H7F0S0	01Y41Y41M(31M21M)61M(31M21M)61M	2	0.706344	0.719929	0.786678	0.73765	0.0351083	0.000774859
Q03188	CENPC_HUMAN	Centromere protein C	SVPNSTR	S1dEN4GlcNAc	61	N2H8F0S0	01Y41Y41M(31M21M)61M(31M21M)61M21M	1	0.76013	0.771369	0.696988	0.742829	0.0327374	0.00070567
Q03188	CENPC_HUMAN	Centromere protein C	SVPNSTR	S1dEN4GlcNAc	61	N2H8F0S0	01Y41Y41M(31M21M21M)61M(31M21M)61M	1	0.76013	0.771369	0.696988	0.742829	0.0327374	0.00070567
Q03188	CENPC_HUMAN	Centromere protein C	SVPNSTR	S1dEN4GlcNAc	61	N2H9F0S0	01Y41Y41M(31M21M21M)61M(31M21M)61M21M	1	1.18043	1.00381	0.872349	1.01886	0.126224	0.905567
Q03188	CENPC_HUMAN	Centromere protein C	SVPNSTR	S1dEN4GlcNAc	61	N2H8F0S0	01Y41Y41M(31M21M21M31G)61M(31M)61M	2	0.741847	0.867835	0.708983	0.772888	0.0684651	0.0129691
Q03188	CENPC_HUMAN	Centromere protein C	SVPNSTR	S1dEN4GlcNAc	61	N2H9F0S0	01Y41Y41M(31M21M21M31G)61M(31M21M)61M	1	1.18043	1.00381	0.999516	1.06125	0.0842904	0.361195
Q8WUA2	PPIL4_HUMAN	Peptidyl-prolyl cis-trans isomerase-like 4	TQNRSR	T1dEN3GlcNAc	440	N2H8F0S0	01Y41Y41M(31M21M)61M(31M21M)61M21M	1	0.659747	0.687772	0.561323	0.636281	0.054224	0.00181783
Q8WUA2	PPIL4_HUMAN	Peptidyl-prolyl cis-trans isomerase-like 4	TQNRSR	T1dEN3GlcNAc	440	N2H8F0S0	01Y41Y41M(31M21M21M)61M(31M21M)61M	1	0.659747	0.687772	0.596657	0.648059	0.0381048	0.000496539
Q07889	SOS1_HUMAN	Son of sevenless homolog 1	VLNVCR	V1dEN3GlcNAcC5Cam	691	N2H8F0S0	01Y41Y41M(31M21M)61M(31M21M)61M21M	3	0.76013	0.771369	0.696988	0.742829	0.0327374	0.00070567
Q07889	SOS1_HUMAN	Son of sevenless homolog 1	VLNVCR	V1dEN3GlcNAcC5Cam	691	N2H8F0S0	01Y41Y41M(31M21M21M)61M(31M21M)61M	3	0.76013	0.771369	0.696988	0.742829	0.0327374	0.00070567
Q07889	SOS1_HUMAN	Son of sevenless homolog 1	VLNVCR	V1dEN3GlcNAcC5Cam	691	N2H9F0S0	01Y41Y41M(31M21M21M)61M(31M21M)61M21M	1	1.01829	1.00381	0.872349	0.964816	0.0656508	0.481962
Q07889	SOS1_HUMAN	Son of sevenless homolog 1	VLNVCR	V1dEN3GlcNAcC5Cam	691	N2H8F0S0	01Y41Y41M(31M21M21M31G)61M(31M)61M	3	0.76013	0.867835	0.708983	0.778983	0.0662072	0.012928
P33402	GCYA2_HUMAN	Guanylate cyclase soluble subunit alpha-2	VNATFER	V1dEN2GlcNAc	372	N2H8F0S0	01Y41Y41M(31M21M)61M(31M21M)61M21M	1	0.518107	0.826008	0.306494	0.550203	0.213302	0.0772849
P33402	GCYA2_HUMAN	Guanylate cyclase soluble subunit alpha-2	VNATFER	V1dEN2GlcNAc	372	N2H8F0S0	01Y41Y41M(31M21M21M)61M(31M21M)61M	1	0.527817	0.620062	0.306494	0.484791	0.131579	0.0228423
Q68DH5	LMBD2_HUMAN	LMBR1 domain-containing protein 2	VNESIK	V1dEN2GlcNAcK6dE	255	N2H7F0S0	01Y41Y41M(31M)61M(31M21M)61M21M	1	1.0713	1.05424	1.14067	1.08874	0.0373766	0.0246213
Q68DH5	LMBD2_HUMAN	LMBR1 domain-containing protein 2	VNESIK	V1dEN2GlcNAcK6dE	255	N2H7F0S0	01Y41Y41M(31M21M)61M(31M21M)61M	1	1.0713	1.05424	1.14067	1.08874	0.0373766	0.0246213
Q68DH5	LMBD2_HUMAN	LMBR1 domain-containing protein 2	VNESIK	V1dEN2GlcNAcK6dE	255	N2H7F0S0	01Y41Y41M(31M21M21M)61M(31M)61M	1	1.0713	1.05424	1.255	1.12685	0.0908833	0.104777
Q14678	KANK1_HUMAN	KN motif and ankyrin repeat domain-containing protein 1	VNGSASGK	V1dEN2GlcNAcK8dE	8	N2H8F0S0	01Y41Y41M(31M21M)61M(31M21M)61M21M	1	1.95374	2.08793	1.53112	1.8576	0.237265	0.00292967
Q14678	KANK1_HUMAN	KN motif and ankyrin repeat domain-containing protein 1	VNGSASGK	V1dEN2GlcNAcK8dE	8	N2H8F0S0	01Y41Y41M(31M21M21M)61M(31M21M)61M	1	1.95374	1.9623	1.53112	1.81572	0.201271	0.00197653
Q02224	CENPE_HUMAN	Centromere-associated protein E	VNLSEK	V1dEN2GlcNAcK6dE	1499	N2H7F0S0	01Y41Y41M(31M)61M(31M21M)61M21M	1	1.0713	1.05424	1.14067	1.08874	0.0373766	0.0246213
Q02224	CENPE_HUMAN	Centromere-associated protein E	VNLSEK	V1dEN2GlcNAcK6dE	1499	N2H7F0S0	01Y41Y41M(31M21M)61M(31M21M)61M	1	1.0713	1.05424	1.14067	1.08874	0.0373766	0.0246213
Q02224	CENPE_HUMAN	Centromere-associated protein E	VNLSEK	V1dEN2GlcNAcK6dE	1499	N2H7F0S0	01Y41Y41M(31M21M21M)61M(31M)61M	1	1.0713	1.05424	1.255	1.12685	0.0908833	0.104777
Q5VUR7	A20A3_HUMAN	Ankyrin repeat domain-containing protein 20A3	VNNSTGK	V1dEN2GlcNAcK7dE	721	N2H8F0S0	01Y41Y41M(31M21M)61M(31M21M)61M21M	1	1.95374	2.08793	1.53112	1.8576	0.237265	0.00292967
Q5VUR7	A20A3_HUMAN	Ankyrin repeat domain-containing protein 20A3	VNNSTGK	V1dEN2GlcNAcK7dE	721	N2H8F0S0	01Y41Y41M(31M21M21M)61M(31M21M)61M	1	1.95374	1.9623	1.53112	1.81572	0.201271	0.00197653
Q5VUR7	A20A3_HUMAN	Ankyrin repeat domain-containing protein 20A3	VNNSTGK	V1dEN3GlcNAcK7dE	722	N2H8F0S0	01Y41Y41M(31M21M)61M(31M21M)61M21M	1	1.95374	2.08793	1.53112	1.8576	0.237265	0.00292967
Q5VUR7	A20A3_HUMAN	Ankyrin repeat domain-containing protein 20A3	VNNSTGK	V1dEN3GlcNAcK7dE	722	N2H8F0S0	01Y41Y41M(31M21M21M)61M(31M21M)61M	1	1.95374	1.9623	1.53112	1.81572	0.201271	0.00197653
P25391	LAMA1_HUMAN	Laminin subunit alpha-1	VNTTLR	V1dEN2GlcNAc	2047	N2H8F0S0	01Y41Y41M(31M21M)61M(31M21M)61M21M	1	0.115623	0.112767	0.0970291	0.108473	0.00817561	2.19412e-06
P25391	LAMA1_HUMAN	Laminin subunit alpha-1	VNTTLR	V1dEN2GlcNAc	2047	N2H8F0S0	01Y41Y41M(31M21M21M)61M(31M21M)61M	1	0.115623	0.112767	0.0970291	0.108473	0.00817561	2.19412e-06
Q6ZRS4	ITPI1_HUMAN	Protein ITPRID1	VQSHHNESQR	V1dEN6GlcNAc	594	N2H8F0S0	01Y41Y41M(31M21M21M)61M(31M21M)61M	1	0.736933	1.00294	1.00069	0.913519	0.124869	0.381569
Q9H2Y7	ZN106_HUMAN	Zinc finger protein 106	VSGKNGSAAR	V1dEK4dEN5GlcNAc	338	N2H8F0S0	01Y41Y41M(31M21M)61M(31M21M)61M21M	1	3.6185	3.73162	3.10665	3.48559	0.271901	2.53647e-05
Q9H2Y7	ZN106_HUMAN	Zinc finger protein 106	VSGKNGSAAR	V1dEK4dEN5GlcNAc	338	N2H8F0S0	01Y41Y41M(31M21M21M)61M(31M21M)61M	1	3.6185	3.73162	3.10665	3.48559	0.271901	2.53647e-05
Q96AY3	FKB10_HUMAN	Peptidyl-prolyl cis-trans isomerase FKBP10	YHYNGTFEDGKK	Y1dEN4GlcNAcK11dEK12dE	70	N2H8F0S0	01Y41Y41M(31M21M)61M(31M21M)61M21M	2	2.18954	1.95265	2.87839	2.34019	0.392661	0.00190305
Q02809	PLOD1_HUMAN	Procollagen-lysine,2-oxoglutarate 5-dioxygenase 1	YIHQNYTK	Y1dEN5GlcNAcK8dE	538	N2H8F0S0	01Y41Y41M(31M21M)61M(31M21M)61M21M	1	3.7296	3.64959	3.30393	3.56104	0.184717	4.46268e-06
Q02809	PLOD1_HUMAN	Procollagen-lysine,2-oxoglutarate 5-dioxygenase 1	YIHQNYTK	Y1dEN5GlcNAcK8dE	538	N2H8F0S0	01Y41Y41M(31M21M21M)61M(31M21M)61M	2	3.7296	3.64959	3.30393	3.56104	0.184717	4.46268e-06
Q02809	PLOD1_HUMAN	Procollagen-lysine,2-oxoglutarate 5-dioxygenase 1	YIHQNYTK	Y1dEN5GlcNAcK8dE	538	N2H8F0S0	01Y41Y41M(31M21M21M31G)61M(31M)61M	1	3.7296	3.64959	2.63575	3.33831	0.497858	0.000443537
Q9H967	WDR76_HUMAN	WD repeat-containing protein 76	YILAGGNSSGK	Y1dEN7GlcNAcK11dE	612	N2H8F0S0	01Y41Y41M(31M21M)61M(31M21M)61M21M	1	3.7296	3.64959	3.30393	3.56104	0.184717	4.46268e-06
Q9H967	WDR76_HUMAN	WD repeat-containing protein 76	YILAGGNSSGK	Y1dEN7GlcNAcK11dE	612	N2H8F0S0	01Y41Y41M(31M21M21M)61M(31M21M)61M	1	3.7296	3.64959	3.30393	3.56104	0.184717	4.46268e-06
P04275	VWF_HUMAN	von Willebrand factor	YQGGNR	Y1dEN5GlcNAc	1574	N2H7F0S0	01Y41Y41M(31M)61M(31M21M)61M21M	1	0.934422	1.00099	0.888872	0.941429	0.0460405	0.148432
P04275	VWF_HUMAN	von Willebrand factor	YQGGNR	Y1dEN5GlcNAc	1574	N2H7F0S0	01Y41Y41M(31M21M)61M(31M21M)61M	1	0.934422	1.00099	0.888872	0.941429	0.0460405	0.148432
P18462	1A25_HUMAN	HLA class I histocompatibility antigen, A-25 alpha chain	YYNQSEDGSHTIQR	Y1dEN3GlcNAc	110	N2H8F0S0	01Y41Y41M(31M21M)61M(31M21M)61M21M	1	1.14566	1.17212	2.52305	1.61361	0.643161	0.191999
P18462	1A25_HUMAN	HLA class I histocompatibility antigen, A-25 alpha chain	YYNQSEDGSHTIQR	Y1dEN3GlcNAc	110	N2H8F0S0	01Y41Y41M(31M21M21M)61M(31M21M)61M	1	1.14566	1.17212	2.52305	1.61361	0.643161	0.191999

## Sheet: DEGPs
Accession Number	Protein ID	Protein Name	p-Seq.	p-PTMs	GlycoSite	Composition	g-Linkage	NoBHs	TR1_ratio (Tumor/Normal)	TR2_ratio (Tumor/Normal)	TR3_ratio (Tumor/Normal)	Average_ratio (Tumor/Normal)	STD_ratio (Tumor/Normal)	p-Value
P08151	GLI1_HUMAN	Zinc finger protein GLI1	AFSNASDRAK	A1dEN4GlcNAcK10dE	344	N2H8F0S0	01Y41Y41M(31M21M)61M(31M21M)61M21M	2		2.68952	2.63575	2.66264	0.0268847	0.000106303
P08151	GLI1_HUMAN	Zinc finger protein GLI1	AFSNASDRAK	A1dEN4GlcNAcK10dE	344	N2H8F0S0	01Y41Y41M(31M21M21M)61M(31M21M)61M	2		2.68952	2.63575	2.66264	0.0268847	0.000106303
Q12797	ASPH_HUMAN	Aspartyl/asparaginyl beta-hydroxylase	CANETKTWEEGK	C1dE@CamN3GlcNAcK6dEK12dE	706	N2H8F0S0	01Y41Y41M(31M21M)61M(31M21M)61M21M	1	2.6361	2.06079		2.34845	0.287651	0.0205151
Q12797	ASPH_HUMAN	Aspartyl/asparaginyl beta-hydroxylase	CANETKTWEEGK	C1dE@CamN3GlcNAcK6dEK12dE	706	N2H8F0S0	01Y41Y41M(31M21M21M)61M(31M21M)61M	1	2.6361	2.06079		2.34845	0.287651	0.0205151
P05556	ITB1_HUMAN	Integrin beta-1	CHEGNGTFECGACR	C1dE@CamN5GlcNAcC10CamC13Cam	481	N2H8F0S0	01Y41Y41M(31M21M21M)61M(31M21M)61M	1		2.59494	2.29245	2.44369	0.151245	0.00479638
P05556	ITB1_HUMAN	Integrin beta-1	CHEGNGTFECGACR	C1dE@CamN5GlcNAcC10CamC13Cam	481	N2H8F0S0	01Y41Y41M(31M21M21M31G)61M(31M)61M	1		2.59494	2.29245	2.44369	0.151245	0.00479638
Q15075	EEA1_HUMAN	Early endosome antigen 1	ENISLLEK	E1dEN2GlcNAcK8dE	538	N2H8F0S0	01Y41Y41M(31M21M)61M(31M21M)61M21M	1	3.07977		3.10248	3.09112	0.0113502	1.05864e-05
Q15075	EEA1_HUMAN	Early endosome antigen 1	ENISLLEK	E1dEN2GlcNAcK8dE	538	N2H8F0S0	01Y41Y41M(31M21M21M)61M(31M21M)61M	1	3.07977		3.10248	3.09112	0.0113502	1.05864e-05
P0DOX5	IGG1_HUMAN	Immunoglobulin gamma-1 heavy chain	FTISRNDSK	F1dEN6GlcNAcK9dE	73	N2H8F0S0	01Y41Y41M(31M21M)61M(31M21M)61M21M	1	2.89719	2.99294		2.94506	0.0478747	0.00022652
P0DOX5	IGG1_HUMAN	Immunoglobulin gamma-1 heavy chain	FTISRNDSK	F1dEN6GlcNAcK9dE	73	N2H8F0S0	01Y41Y41M(31M21M21M)61M(31M21M)61M	1	2.89719	2.99294		2.94506	0.0478747	0.00022652
Q9Y620	RA54B_HUMAN	DNA repair and recombination protein RAD54B	HFSGDHLNLTDPFLER	H1dEN8GlcNAc	883	N2H8F0S0	01Y41Y41M(31M21M)61M(31M21M)61M21M	1		2.90694	2.86492	2.88593	0.0210123	4.71948e-05
Q9Y620	RA54B_HUMAN	DNA repair and recombination protein RAD54B	HFSGDHLNLTDPFLER	H1dEN8GlcNAc	883	N2H8F0S0	01Y41Y41M(31M21M21M)61M(31M21M)61M	1		2.90694	2.86492	2.88593	0.0210123	4.71948e-05
Q8NFQ8	TOIP2_HUMAN	Torsin-1A-interacting protein 2	HLNASNPTEPATIIFTAAR	H1dEN3GlcNAc	286	N2H8F0S0	01Y41Y41M(31M21M)61M(31M21M)61M21M	2	2.24686		1.67544	1.96115	0.285709	0.0456755
Q8NFQ8	TOIP2_HUMAN	Torsin-1A-interacting protein 2	HLNASNPTEPATIIFTAAR	H1dEN3GlcNAc	286	N2H8F0S0	01Y41Y41M(31M21M21M)61M(31M21M)61M	2	2.24686		1.67544	1.96115	0.285709	0.0456755
Q86WJ1	CHD1L_HUMAN	Chromodomain-helicase-DNA-binding protein 1-like	IGQNKSVK	I1dEN4GlcNAcK5dEK8dE	461	N2H9F0S0	01Y41Y41M(31M21M21M)61M(31M21M)61M21M	1	1.73221	1.44523		1.58872	0.143491	0.0368209
Q86WJ1	CHD1L_HUMAN	Chromodomain-helicase-DNA-binding protein 1-like	IGQNKSVK	I1dEN4GlcNAcK5dEK8dE	461	N2H9F0S0	01Y41Y41M(31M21M21M31G)61M(31M21M)61M	1	1.73221	1.44523		1.58872	0.143491	0.0368209
Q01780	EXOSX_HUMAN	Exosome component 10	IKQSVGNK	I1dEK2dEN7GlcNAcK8dE	864	N2H9F0S0	01Y41Y41M(31M21M21M)61M(31M21M)61M21M	1	1.73221	1.44523		1.58872	0.143491	0.0368209
Q01780	EXOSX_HUMAN	Exosome component 10	IKQSVGNK	I1dEK2dEN7GlcNAcK8dE	864	N2H9F0S0	01Y41Y41M(31M21M21M31G)61M(31M21M)61M	1	1.73221	1.44523		1.58872	0.143491	0.0368209
Q8TBZ0	CC110_HUMAN	Coiled-coil domain-containing protein 110	ILNSSEGVK	I1dEN3GlcNAcK9dE	25	N2H8F0S0	01Y41Y41M(31M21M)61M(31M21M)61M21M	1	3.6185	3.80992		3.71421	0.0957094	0.000385797
Q8TBZ0	CC110_HUMAN	Coiled-coil domain-containing protein 110	ILNSSEGVK	I1dEN3GlcNAcK9dE	25	N2H8F0S0	01Y41Y41M(31M21M21M)61M(31M21M)61M	1	3.6185	3.80992		3.71421	0.0957094	0.000385797
B2RXH8	HNRC2_HUMAN	Heterogeneous nuclear ribonucleoprotein C-like 2	ISGNTSR	I1dEN4GlcNAc	151	N2H8F0S0	01Y41Y41M(31M21M21M31G)61M(31M)61M	2	2.54874	2.41932		2.48403	0.0647078	0.000819627
P35613	BASI_HUMAN	Basigin	ITDSEDKALMNGSESR	I1dEK7dEN11GlcNAc	268	N2H8F0S0	01Y41Y41M(31M21M21M31G)61M(31M)61M	1	1.92727	2.757		2.34213	0.414864	0.0430085
Q8NDD1	CA131_HUMAN	Uncharacterized protein C1orf131	KINSSR	K1dEN3GlcNAc	287	N2H7F0S0	01Y41Y41M(31M21M)61M(31M21M)61M	1	1.7879	1.69123		1.73956	0.0483338	0.00251401
Q8NDD1	CA131_HUMAN	Uncharacterized protein C1orf131	KINSSR	K1dEN3GlcNAc	287	N2H7F0S0	01Y41Y41M(31M21M21M)61M(31M)61M	2	1.7879	1.69123		1.73956	0.0483338	0.00251401
Q8N3K9	CMYA5_HUMAN	Cardiomyopathy-associated protein 5	LDSNLTR	L1dEN4GlcNAc	1364	N2H9F0S0	01Y41Y41M(31M21M21M)61M(31M21M)61M21M	1	1.76252	2.06768		1.9151	0.152581	0.0149078
Q4FZB7	KMT5B_HUMAN	Histone-lysine N-methyltransferase KMT5B	LEQKNASR	L1dEK4dEN5GlcNAc	465	N2H8F0S0	01Y41Y41M(31M21M)61M(31M21M)61M21M	1		3.22804	2.38293	2.80548	0.422553	0.0214268
Q4FZB7	KMT5B_HUMAN	Histone-lysine N-methyltransferase KMT5B	LEQKNASR	L1dEK4dEN5GlcNAc	465	N2H8F0S0	01Y41Y41M(31M21M21M)61M(31M21M)61M	2		3.22804	2.38293	2.80548	0.422553	0.0214268
Q92997	DVL3_HUMAN	Segment polarity protein dishevelled homolog DVL-3	LNGTAKGER	L1dEN2GlcNAcK6dE	159	N2H8F0S0	01Y41Y41M(31M21M)61M(31M21M)61M21M	1		3.22804	2.38293	2.80548	0.422553	0.0214268
Q92997	DVL3_HUMAN	Segment polarity protein dishevelled homolog DVL-3	LNGTAKGER	L1dEN2GlcNAcK6dE	159	N2H8F0S0	01Y41Y41M(31M21M21M)61M(31M21M)61M	1		3.82563	2.38293	3.10428	0.721349	0.0429471
O60812	HNRC1_HUMAN	Heterogeneous nuclear ribonucleoprotein C-like 1	LSGNTSR	L1dEN4GlcNAc	151	N2H8F0S0	01Y41Y41M(31M21M21M31G)61M(31M)61M	2	2.54874	2.41932		2.48403	0.0647078	0.000819627
Q8WW32	HMGB4_HUMAN	High mobility group protein B4	MSARNR	M1dEN5GlcNAc	176	N2H8F0S0	01Y41Y41M(31M21M21M)61M(31M21M)61M	2	2.54874	2.41932		2.48403	0.0647078	0.000819627
Q8WW32	HMGB4_HUMAN	High mobility group protein B4	MSARNR	M1dEN5GlcNAc	176	N2H8F0S0	01Y41Y41M(31M21M21M31G)61M(31M)61M	1	2.54874	2.41932		2.48403	0.0647078	0.000819627
Q08999	RBL2_HUMAN	Retinoblastoma-like protein 2	NETMLSPR	N1GlcNAc@dE	1063	N2H8F0S0	01Y41Y41M(31M21M)61M(31M21M)61M21M	2	1.83405		1.7572	1.79562	0.0384247	0.00133524
Q08999	RBL2_HUMAN	Retinoblastoma-like protein 2	NETMLSPR	N1GlcNAc@dE	1063	N2H8F0S0	01Y41Y41M(31M21M21M)61M(31M21M)61M	2	1.83405		1.7572	1.79562	0.0384247	0.00133524
Q2NL67	PARP6_HUMAN	Protein mono-ADP-ribosyltransferase PARP6	NGLVNASYTK	N1dEN5GlcNAcK10dE	490	N2H8F0S0	01Y41Y41M(31M21M21M31G)61M(31M)61M	1	3.7296	3.64959		3.68959	0.0400011	6.89684e-05
Q6UWI2	PARM1_HUMAN	Prostate androgen-regulated mucin-like protein 1	NISIESR	N1GlcNAc@dE	80	N2H9F0S0	01Y41Y41M(31M21M21M)61M(31M21M)61M21M	1	1.76252	2.06768		1.9151	0.152581	0.0149078
Q6UWI2	PARM1_HUMAN	Prostate androgen-regulated mucin-like protein 1	NISIESR	N1GlcNAc@dE	80	N2H9F0S0	01Y41Y41M(31M21M21M31G)61M(31M21M)61M	2	1.76252	2.06768		1.9151	0.152581	0.0149078
P38571	LICH_HUMAN	Lysosomal acid lipase/cholesteryl ester hydrolase	NLNMSR	N1dEN3GlcNAc	273	N2H8F0S0	01Y41Y41M(31M21M21M)61M(31M21M)61M	1	2.54874	2.41932		2.48403	0.0647078	0.000819627
Q96RV3	PCX1_HUMAN	Pecanex-like protein 1	NLTATK	N1GlcNAc@dEK6dE	1091	N2H7F0S0	01Y41Y41M(31M21M)61M(31M21M)61M	1	1.78056		1.79202	1.78629	0.00573343	3.06089e-05
Q96RV3	PCX1_HUMAN	Pecanex-like protein 1	NLTATK	N1GlcNAc@dEK6dE	1091	N2H7F0S0	01Y41Y41M(31M21M21M)61M(31M)61M	1	1.78056		1.79202	1.78629	0.00573343	3.06089e-05
Q8WXH0	SYNE2_HUMAN	Nesprin-2	NMSNLR	N1GlcNAc@dE	6030	N2H8F0S0	01Y41Y41M(31M21M21M)61M(31M21M)61M	1	2.54874	2.41932		2.48403	0.0647078	0.000819627
Q9HCK1	ZDBF2_HUMAN	DBF4-type zinc finger-containing protein 2	NNKSYVSK	N1dEN2GlcNAcK3dEK8dE	443	N2H7F0S0	01Y41Y41M(31M)61M(31M21M)61M21M	1	2.25505		2.648	2.45152	0.196472	0.00798344
Q9HCK1	ZDBF2_HUMAN	DBF4-type zinc finger-containing protein 2	NNKSYVSK	N1dEN2GlcNAcK3dEK8dE	443	N2H7F0S0	01Y41Y41M(31M21M)61M(31M21M)61M	1	2.25505		2.648	2.45152	0.196472	0.00798344
Q96QE3	ATAD5_HUMAN	ATPase family AAA domain-containing protein 5	NNSSGIK	N1dEN2GlcNAcK7dE	1035	N2H8F0S0	01Y41Y41M(31M21M21M31G)61M(31M)61M	1	1.95374	1.9623		1.95802	0.00428113	1.05884e-05
Q96QE3	ATAD5_HUMAN	ATPase family AAA domain-containing protein 5	NNSSGIK	N1GlcNAc@dEK7dE	1034	N2H8F0S0	01Y41Y41M(31M21M21M31G)61M(31M)61M	1	1.95374	1.9623		1.95802	0.00428113	1.05884e-05
O75179	ANR17_HUMAN	Ankyrin repeat domain-containing protein 17	NNTITTTSSK	N1GlcNAc@dEK10dE	1559	N2H8F0S0	01Y41Y41M(31M21M)61M(31M21M)61M21M	1		2.68952	3.30393	2.99672	0.307201	0.00875472
O75179	ANR17_HUMAN	Ankyrin repeat domain-containing protein 17	NNTITTTSSK	N1GlcNAc@dEK10dE	1559	N2H8F0S0	01Y41Y41M(31M21M21M)61M(31M21M)61M	1		2.68952	3.30393	2.99672	0.307201	0.00875472
Q14676	MDC1_HUMAN	Mediator of DNA damage checkpoint protein 1	NRSSGK	N1GlcNAc@dEK6dE	1397	N2H7F0S0	01Y41Y41M(31M)61M(31M21M)61M21M	2	1.7879	1.69123		1.73956	0.0483338	0.00251401
Q8N4X5	AF1L2_HUMAN	Actin filament-associated protein 1-like 2	NRTEAEVK	N1GlcNAc@dEK8dE	659	N2H8F0S0	01Y41Y41M(31M21M21M31G)61M(31M)61M	1	4.63774	3.73162		4.18468	0.453062	0.00576338
Q9NTX9	F217B_HUMAN	Protein FAM217B	NSSGKR	N1GlcNAc@dEK5dE	15	N2H7F0S0	01Y41Y41M(31M21M21M)61M(31M)61M	2		1.69123	1.78982	1.74053	0.0492975	0.00260697
Q6IV72	ZN425_HUMAN	Zinc finger protein 425	NSSRGK	N1GlcNAc@dEK6dE	225	N2H7F0S0	01Y41Y41M(31M)61M(31M21M)61M21M	2	1.7879	1.69123		1.73956	0.0483338	0.00251401
O15457	MSH4_HUMAN	MutS protein homolog 4	NTSRNK	N1GlcNAc@dEK6dE	819	N2H8F0S0	01Y41Y41M(31M21M21M31G)61M(31M)61M	1	1.95374	2.08793		2.02083	0.0670977	0.00222517
Q5W0B1	RN219_HUMAN	RING finger protein 219	NVNQSTKR	N1dEN3GlcNAcK7dE	704	N2H8F0S0	01Y41Y41M(31M21M21M31G)61M(31M)61M	1	4.63774	3.73162		4.18468	0.453062	0.00576338
Q9UHC1	MLH3_HUMAN	DNA mismatch repair protein Mlh3	QMNSSLR	Q1dEN3GlcNAc	291	N2H6F0S0	01Y41Y41M(31M)61M(31M21M)61M	2	1.58876		1.62499	1.60687	0.0181166	0.00056479
Q9UHC1	MLH3_HUMAN	DNA mismatch repair protein Mlh3	QMNSSLR	Q1dEN3GlcNAc	291	N2H6F0S0	01Y41Y41M(31M21M)61M(31M)61M	1	1.58876		1.62499	1.60687	0.0181166	0.00056479
Q9BZE3	BARH1_HUMAN	BarH-like 1 homeobox protein	SGSNASSDSEYKVK	S1dEN4GlcNAcK12dEK14dE	147	N2H8F0S0	01Y41Y41M(31M21M)61M(31M21M)61M21M	1	2.18954	1.95265		2.07109	0.118447	0.00615422
Q9BZE3	BARH1_HUMAN	BarH-like 1 homeobox protein	SGSNASSDSEYKVK	S1dEN4GlcNAcK12dEK14dE	147	N2H8F0S0	01Y41Y41M(31M21M21M)61M(31M21M)61M	1	2.18954	1.95265		2.07109	0.118447	0.00615422
Q8N8J6	ZN615_HUMAN	Zinc finger protein 615	SNLSFENQK	S1dEN2GlcNAcK9dE	140	N2H8F0S0	01Y41Y41M(31M21M)61M(31M21M)61M21M	1	3.16711	2.68952		2.92832	0.238795	0.00577188
Q8N8J6	ZN615_HUMAN	Zinc finger protein 615	SNLSFENQK	S1dEN2GlcNAcK9dE	140	N2H8F0S0	01Y41Y41M(31M21M21M)61M(31M21M)61M	1	3.16711	2.68952		2.92832	0.238795	0.00577188
P18075	BMP7_HUMAN	Bone morphogenetic protein 7	SQNRSK	S1dEN3GlcNAcK6dE	302	N2H8F0S0	01Y41Y41M(31M21M21M31G)61M(31M)61M	1	1.95374	2.08793		2.02083	0.0670977	0.00222517
P46977	STT3A_HUMAN	Dolichyl-diphosphooligosaccharide--protein glycosyltransferase subunit STT3A	TILVDNNTWNNTHISR	T1dEN10GlcNAc	548	N2H8F0S0	01Y41Y41M(31M21M)61M(31M21M)61M21M	1		2.90694	2.86492	2.88593	0.0210123	4.71948e-05
P46977	STT3A_HUMAN	Dolichyl-diphosphooligosaccharide--protein glycosyltransferase subunit STT3A	TILVDNNTWNNTHISR	T1dEN10GlcNAc	548	N2H8F0S0	01Y41Y41M(31M21M21M)61M(31M21M)61M	1		2.90694	2.86492	2.88593	0.0210123	4.71948e-05
P46977	STT3A_HUMAN	Dolichyl-diphosphooligosaccharide--protein glycosyltransferase subunit STT3A	TILVDNNTWNNTHISR	T1dEN6GlcNAc	544	N2H8F0S0	01Y41Y41M(31M21M)61M(31M21M)61M21M	1		2.90694	2.86492	2.88593	0.0210123	4.71948e-05
P46977	STT3A_HUMAN	Dolichyl-diphosphooligosaccharide--protein glycosyltransferase subunit STT3A	TILVDNNTWNNTHISR	T1dEN6GlcNAc	544	N2H8F0S0	01Y41Y41M(31M21M21M)61M(31M21M)61M	1		2.90694	2.86492	2.88593	0.0210123	4.71948e-05
Q14108	SCRB2_HUMAN	Lysosome membrane protein 2	TMVFPVMYLNESVHIDKETASR	T1dEN10GlcNAcK17dE	412	N2H9F0S0	01Y41Y41M(31M21M21M)61M(31M21M)61M21M	1	2.07787		1.89476	1.98632	0.091555	0.00450076
P78357	CNTP1_HUMAN	Contactin-associated protein 1	VELNTSR	V1dEN4GlcNAc	843	N2H9F0S0	01Y41Y41M(31M21M21M)61M(31M21M)61M21M	1	1.76252	2.06768		1.9151	0.152581	0.0149078
Q14678	KANK1_HUMAN	KN motif and ankyrin repeat domain-containing protein 1	VNGSASGK	V1dEN2GlcNAcK8dE	8	N2H8F0S0	01Y41Y41M(31M21M21M31G)61M(31M)61M	1	1.95374	1.9623		1.95802	0.00428113	1.05884e-05
Q5VUR7	A20A3_HUMAN	Ankyrin repeat domain-containing protein 20A3	VNNSTGK	V1dEN2GlcNAcK7dE	721	N2H8F0S0	01Y41Y41M(31M21M21M31G)61M(31M)61M	1	1.95374	1.9623		1.95802	0.00428113	1.05884e-05
Q5VUR7	A20A3_HUMAN	Ankyrin repeat domain-containing protein 20A3	VNNSTGK	V1dEN3GlcNAcK7dE	722	N2H8F0S0	01Y41Y41M(31M21M21M31G)61M(31M)61M	1	1.95374	1.9623		1.95802	0.00428113	1.05884e-05
Q9H2Y7	ZN106_HUMAN	Zinc finger protein 106	VSGKNGSAAR	V1dEK4dEN5GlcNAc	338	N2H8F0S0	01Y41Y41M(31M21M21M31G)61M(31M)61M	1	4.63774	3.73162		4.18468	0.453062	0.00576338
P09327	VILI_HUMAN	Villin-1	WTASNR	W1dEN5GlcNAc	353	N2H8F0S0	01Y41Y41M(31M21M21M)61M(31M21M)61M	1	2.54874	2.41932		2.48403	0.0647078	0.000819627
Q96AY3	FKB10_HUMAN	Peptidyl-prolyl cis-trans isomerase FKBP10	YHYNGTFEDGKK	Y1dEN4GlcNAcK11dEK12dE	70	N2H8F0S0	01Y41Y41M(31M21M21M)61M(31M21M)61M	1	2.18954	1.95265		2.07109	0.118447	0.00615422
Q9H967	WDR76_HUMAN	WD repeat-containing protein 76	YILAGGNSSGK	Y1dEN7GlcNAcK11dE	612	N2H8F0S0	01Y41Y41M(31M21M21M31G)61M(31M)61M	1	3.7296	3.64959		3.68959	0.0400011	6.89684e-05
Q7L8C5	SYT13_HUMAN	Synaptotagmin-13	AKNLHSNQSK	A1dEK2dEN7GlcNAcK10dE	317	N2H7F0S0	01Y41Y41M(31M)61M(31M21M)61M21M	2	2.31787	2.42987	2.56189	2.43654	0.0997333	6.6423e-06
Q7L8C5	SYT13_HUMAN	Synaptotagmin-13	AKNLHSNQSK	A1dEK2dEN7GlcNAcK10dE	317	N2H7F0S0	01Y41Y41M(31M21M)61M(31M21M)61M	2	2.2076	2.42987	2.26073	2.2994	0.0947716	8.60435e-06
Q7L8C5	SYT13_HUMAN	Synaptotagmin-13	AKNLHSNQSK	A1dEK2dEN7GlcNAcK10dE	317	N2H7F0S0	01Y41Y41M(31M21M21M)61M(31M)61M	2	2.2076	2.42987	2.26073	2.2994	0.0947716	8.60435e-06
Q13332	PTPRS_HUMAN	Receptor-type tyrosine-protein phosphatase S	ANDSLK	A1dEN2GlcNAcK6dE	1388	N2H7F0S0	01Y41Y41M(31M)61M(31M21M)61M21M	1	1.58723	1.95546	1.719	1.7539	0.152343	0.000781241
Q13332	PTPRS_HUMAN	Receptor-type tyrosine-protein phosphatase S	ANDSLK	A1dEN2GlcNAcK6dE	1388	N2H7F0S0	01Y41Y41M(31M21M)61M(31M21M)61M	1	2.03509	1.95546	1.79202	1.92753	0.101178	6.35198e-05
Q13332	PTPRS_HUMAN	Receptor-type tyrosine-protein phosphatase S	ANDSLK	A1dEN2GlcNAcK6dE	1388	N2H7F0S0	01Y41Y41M(31M21M21M)61M(31M)61M	1	2.03509	1.95546	1.79202	1.92753	0.101178	6.35198e-05
Q8IYT1	FA71A_HUMAN	Protein FAM71A	ANLTTK	A1dEN2GlcNAcK6dE	536	N2H7F0S0	01Y41Y41M(31M21M)61M(31M21M)61M	1	1.78056	2.2277	1.79202	1.93343	0.208137	0.000889167
Q8IYT1	FA71A_HUMAN	Protein FAM71A	ANLTTK	A1dEN2GlcNAcK6dE	536	N2H7F0S0	01Y41Y41M(31M21M21M)61M(31M)61M	1	1.78056	2.2277	1.79202	1.93343	0.208137	0.000889167
Q8IYT1	FA71A_HUMAN	Protein FAM71A	ANLTTK	A1dEN2GlcNAcK6dE	536	N2H9F0S0	01Y41Y41M(31M21M21M)61M(31M21M)61M21M	2	0.639008	0.572831	0.457645	0.556494	0.0749369	0.00374104
Q8IYT1	FA71A_HUMAN	Protein FAM71A	ANLTTK	A1dEN2GlcNAcK6dE	536	N2H9F0S0	01Y41Y41M(31M21M21M31G)61M(31M21M)61M	2	0.639008	0.572831	0.737668	0.649836	0.0677288	0.0039798
Q6UWU4	CF089_HUMAN	Bombesin receptor-activated protein C6orf89	DASLNK	D1dEN5GlcNAcK6dE	261	N2H7F0S0	01Y41Y41M(31M)61M(31M21M)61M21M	1	1.58723	1.95546	1.719	1.7539	0.152343	0.000781241
Q6UWU4	CF089_HUMAN	Bombesin receptor-activated protein C6orf89	DASLNK	D1dEN5GlcNAcK6dE	261	N2H7F0S0	01Y41Y41M(31M21M)61M(31M21M)61M	1	2.03509	1.95546	1.79202	1.92753	0.101178	6.35198e-05
Q6UWU4	CF089_HUMAN	Bombesin receptor-activated protein C6orf89	DASLNK	D1dEN5GlcNAcK6dE	261	N2H7F0S0	01Y41Y41M(31M21M21M)61M(31M)61M	1	2.03509	1.95546	1.79202	1.92753	0.101178	6.35198e-05
P54289	CA2D1_HUMAN	Voltage-dependent calcium channel subunit alpha-2/delta-1	DAVNNITAK	D1dEN5GlcNAcK9dE	324	N2H8F0S0	01Y41Y41M(31M21M)61M(31M21M)61M21M	1	3.6405	3.88009	3.10248	3.54102	0.32516	4.57612e-05
P54289	CA2D1_HUMAN	Voltage-dependent calcium channel subunit alpha-2/delta-1	DAVNNITAK	D1dEN5GlcNAcK9dE	324	N2H8F0S0	01Y41Y41M(31M21M21M)61M(31M21M)61M	1	3.6405	3.88009	3.10248	3.54102	0.32516	4.57612e-05
P54289	CA2D1_HUMAN	Voltage-dependent calcium channel subunit alpha-2/delta-1	DAVNNITAK	D1dEN5GlcNAcK9dE	324	N2H8F0S0	01Y41Y41M(31M21M21M31G)61M(31M)61M	1	4.39172	3.82563	3.10248	3.77327	0.527632	0.000199324
Q9H2Y7	ZN106_HUMAN	Zinc finger protein 106	DITGNK	D1dEN5GlcNAcK6dE	370	N2H7F0S0	01Y41Y41M(31M)61M(31M21M)61M21M	1	1.58723	1.95546	1.719	1.7539	0.152343	0.000781241
Q9H2Y7	ZN106_HUMAN	Zinc finger protein 106	DITGNK	D1dEN5GlcNAcK6dE	370	N2H7F0S0	01Y41Y41M(31M21M)61M(31M21M)61M	1	2.03509	1.95546	1.79202	1.92753	0.101178	6.35198e-05
Q9H2Y7	ZN106_HUMAN	Zinc finger protein 106	DITGNK	D1dEN5GlcNAcK6dE	370	N2H7F0S0	01Y41Y41M(31M21M21M)61M(31M)61M	1	2.03509	1.95546	1.79202	1.92753	0.101178	6.35198e-05
Q03701	CEBPZ_HUMAN	CCAAT/enhancer-binding protein zeta	DNASLK	D1dEN2GlcNAcK6dE	1007	N2H7F0S0	01Y41Y41M(31M)61M(31M21M)61M21M	1	1.58723	1.95546	1.719	1.7539	0.152343	0.000781241
Q03701	CEBPZ_HUMAN	CCAAT/enhancer-binding protein zeta	DNASLK	D1dEN2GlcNAcK6dE	1007	N2H7F0S0	01Y41Y41M(31M21M)61M(31M21M)61M	1	2.03509	1.95546	1.79202	1.92753	0.101178	6.35198e-05
Q03701	CEBPZ_HUMAN	CCAAT/enhancer-binding protein zeta	DNASLK	D1dEN2GlcNAcK6dE	1007	N2H7F0S0	01Y41Y41M(31M21M21M)61M(31M)61M	1	2.03509	1.95546	1.79202	1.92753	0.101178	6.35198e-05
P35367	HRH1_HUMAN	Histamine H1 receptor	DYVAVNR	D1dEN6GlcNAc	325	N2H8F0S0	01Y41Y41M(31M21M)61M(31M21M)61M21M	1	0.604532	0.743054	0.585199	0.644262	0.0703012	0.00398938
Q6DD88	ATLA3_HUMAN	Atlastin-3	EINGSK	E1dEN3GlcNAcK6dE	312	N2H7F0S0	01Y41Y41M(31M)61M(31M21M)61M21M	1	1.58723	1.95546	1.719	1.7539	0.152343	0.000781241
Q6DD88	ATLA3_HUMAN	Atlastin-3	EINGSK	E1dEN3GlcNAcK6dE	312	N2H7F0S0	01Y41Y41M(31M21M)61M(31M21M)61M	1	2.03509	1.95546	1.79202	1.92753	0.101178	6.35198e-05
Q6DD88	ATLA3_HUMAN	Atlastin-3	EINGSK	E1dEN3GlcNAcK6dE	312	N2H7F0S0	01Y41Y41M(31M21M21M)61M(31M)61M	1	2.03509	1.95546	1.79202	1.92753	0.101178	6.35198e-05
Q8N8N7	PTGR2_HUMAN	Prostaglandin reductase 2	ERNITR	E1dEN3GlcNAc	281	N2H6F0S0	01Y41Y41M(31M)61M(31M21M)61M	1	0.65109	0.55217	0.65254	0.6186	0.0469769	0.000944861
Q8N8N7	PTGR2_HUMAN	Prostaglandin reductase 2	ERNITR	E1dEN3GlcNAc	281	N2H6F0S0	01Y41Y41M(31M21M)61M(31M)61M	1	0.65109	0.55217	0.65254	0.6186	0.0469769	0.000944861
Q92545	TM131_HUMAN	Transmembrane protein 131	FTPVHNR	F1dEN6GlcNAc	947	N2H9F0S0	01Y41Y41M(31M21M21M)61M(31M21M)61M21M	1	1.87889	2.12082	1.98816	1.99596	0.0989188	3.90268e-05
Q92545	TM131_HUMAN	Transmembrane protein 131	FTPVHNR	F1dEN6GlcNAc	947	N2H9F0S0	01Y41Y41M(31M21M21M31G)61M(31M21M)61M	1	1.87889	2.12082	1.98816	1.99596	0.0989188	3.90268e-05
O75563	SKAP2_HUMAN	Src kinase-associated phosphoprotein 2	GENLSK	G1dEN3GlcNAcK6dE	36	N2H7F0S0	01Y41Y41M(31M)61M(31M21M)61M21M	1	1.58723	1.95546	1.719	1.7539	0.152343	0.000781241
O75563	SKAP2_HUMAN	Src kinase-associated phosphoprotein 2	GENLSK	G1dEN3GlcNAcK6dE	36	N2H7F0S0	01Y41Y41M(31M21M)61M(31M21M)61M	1	2.03509	1.95546	1.79202	1.92753	0.101178	6.35198e-05
O75563	SKAP2_HUMAN	Src kinase-associated phosphoprotein 2	GENLSK	G1dEN3GlcNAcK6dE	36	N2H7F0S0	01Y41Y41M(31M21M21M)61M(31M)61M	1	2.03509	1.95546	1.79202	1.92753	0.101178	6.35198e-05
P50897	PPT1_HUMAN	Palmitoyl-protein thioesterase 1	GINESYKK	G1dEN3GlcNAcK7dEK8dE	212	N2H7F0S0	01Y41Y41M(31M)61M(31M21M)61M21M	2	3.40918	3.18472	3.96342	3.51911	0.327268	4.15887e-05
P50897	PPT1_HUMAN	Palmitoyl-protein thioesterase 1	GINESYKK	G1dEN3GlcNAcK7dEK8dE	212	N2H7F0S0	01Y41Y41M(31M21M)61M(31M21M)61M	1	3.40918	3.18472	3.96342	3.51911	0.327268	4.15887e-05
Q9NVV4	PAPD1_HUMAN	Poly(A) RNA polymerase, mitochondrial	GNRTENFTK	G1dEN2GlcNAcK9dE	564	N2H8F0S0	01Y41Y41M(31M21M)61M(31M21M)61M21M	2	3.7296	3.64959	2.63575	3.33831	0.497858	0.000443537
Q9NVV4	PAPD1_HUMAN	Poly(A) RNA polymerase, mitochondrial	GNRTENFTK	G1dEN2GlcNAcK9dE	564	N2H8F0S0	01Y41Y41M(31M21M21M)61M(31M21M)61M	2	3.7296	3.64959	2.63575	3.33831	0.497858	0.000443537
Q9NVV4	PAPD1_HUMAN	Poly(A) RNA polymerase, mitochondrial	GNRTENFTK	G1dEN2GlcNAcK9dE	564	N2H8F0S0	01Y41Y41M(31M21M21M31G)61M(31M)61M	1	3.7296	3.64959	2.63575	3.33831	0.497858	0.000443537
Q9NVV4	PAPD1_HUMAN	Poly(A) RNA polymerase, mitochondrial	GNRTENFTK	G1dEN6GlcNAcK9dE	568	N2H8F0S0	01Y41Y41M(31M21M)61M(31M21M)61M21M	2	3.7296	3.64959	2.63575	3.33831	0.497858	0.000443537
Q9NVV4	PAPD1_HUMAN	Poly(A) RNA polymerase, mitochondrial	GNRTENFTK	G1dEN6GlcNAcK9dE	568	N2H8F0S0	01Y41Y41M(31M21M21M)61M(31M21M)61M	2	3.7296	3.64959	2.63575	3.33831	0.497858	0.000443537
Q9NVV4	PAPD1_HUMAN	Poly(A) RNA polymerase, mitochondrial	GNRTENFTK	G1dEN6GlcNAcK9dE	568	N2H8F0S0	01Y41Y41M(31M21M21M31G)61M(31M)61M	1	3.7296	3.64959	2.63575	3.33831	0.497858	0.000443537
P15586	GNS_HUMAN	N-acetylglucosamine-6-sulfatase	GPGIKPNQTSK	G1dEK5dEN7GlcNAcK11dE	362	N2H7F0S0	01Y41Y41M(31M)61M(31M21M)61M21M	1	2.07895	2.67524	2.7304	2.49486	0.294957	0.000492875
P15586	GNS_HUMAN	N-acetylglucosamine-6-sulfatase	GPGIKPNQTSK	G1dEK5dEN7GlcNAcK11dE	362	N2H7F0S0	01Y41Y41M(31M21M)61M(31M21M)61M	1	2.07895	2.67524	2.41012	2.3881	0.243933	0.000292616
P15586	GNS_HUMAN	N-acetylglucosamine-6-sulfatase	GPGIKPNQTSK	G1dEK5dEN7GlcNAcK11dE	362	N2H8F0S0	01Y41Y41M(31M21M)61M(31M21M)61M21M	1	2.5386	2.58843	2.52846	2.55183	0.0262104	2.13981e-08
P15586	GNS_HUMAN	N-acetylglucosamine-6-sulfatase	GPGIKPNQTSK	G1dEK5dEN7GlcNAcK11dE	362	N2H7F0S0	01Y41Y41M(31M21M21M)61M(31M)61M	1	2.2076	2.67524	2.56189	2.48158	0.199183	9.95248e-05
P15586	GNS_HUMAN	N-acetylglucosamine-6-sulfatase	GPGIKPNQTSK	G1dEK5dEN7GlcNAcK11dE	362	N2H8F0S0	01Y41Y41M(31M21M21M)61M(31M21M)61M	1	2.5386	2.58843	2.52846	2.55183	0.0262104	2.13981e-08
P15586	GNS_HUMAN	N-acetylglucosamine-6-sulfatase	GPGIKPNQTSK	G1dEK5dEN7GlcNAcK11dE	362	N2H8F0S0	01Y41Y41M(31M21M21M31G)61M(31M)61M	2	2.69241	3.27836	2.92237	2.96438	0.241048	4.54733e-05
Q96GP6	SREC2_HUMAN	Scavenger receptor class F member 2	GRNVCR	G1dEN3GlcNAcC5Cam	52	N2H8F0S0	01Y41Y41M(31M21M)61M(31M21M)61M21M	1	0.659747	0.687772	0.561323	0.636281	0.054224	0.00181783
Q5JTV8	TOIP1_HUMAN	Torsin-1A-interacting protein 1	HLNSSHPR	H1dEN3GlcNAc	399	N2H8F0S0	01Y41Y41M(31M21M)61M(31M21M)61M21M	1	1.83405	1.7162	1.7572	1.76915	0.0488483	8.04387e-06
Q5JTV8	TOIP1_HUMAN	Torsin-1A-interacting protein 1	HLNSSHPR	H1dEN3GlcNAc	399	N2H8F0S0	01Y41Y41M(31M21M21M)61M(31M21M)61M	1	1.83405	1.7162	1.7572	1.76915	0.0488483	8.04387e-06
P43308	SSRB_HUMAN	Translocon-associated protein subunit beta	IAPASNVSHTVVLRPLK	I1dEN6GlcNAcK17dE	88	N2H9F0S0	01Y41Y41M(31M21M21M31G)61M(31M21M)61M	2	3.63847	3.26913	5.72866	4.21209	1.08293	0.00121412
P43308	SSRB_HUMAN	Translocon-associated protein subunit beta	IAPASNVSHTVVLRPLK	I1dEN6GlcNAcK17dE	88	N2H9F0S0	01Y41Y41M(31M21M21M31G31G)61M(31M)61M	2	3.63847	3.26913	5.72866	4.21209	1.08293	0.00121412
Q9UBV2	SE1L1_HUMAN	Protein sel-1 homolog 1	ILNGSNKK	I1dEN3GlcNAcK7dEK8dE	195	N2H9F0S0	01Y41Y41M(31M21M21M)61M(31M21M)61M21M	1	1.73221	1.44523	1.70149	1.62631	0.128655	0.00110793
Q9UBV2	SE1L1_HUMAN	Protein sel-1 homolog 1	ILNGSNKK	I1dEN3GlcNAcK7dEK8dE	195	N2H9F0S0	01Y41Y41M(31M21M21M31G)61M(31M21M)61M	1	1.73221	1.44523	1.70149	1.62631	0.128655	0.00110793
Q96D71	REPS1_HUMAN	RalBP1-associated Eps domain-containing protein 1	INSSVK	I1dEN2GlcNAcK6dE	498	N2H6F0S0	01Y41Y41M(31M21M)61M(31M)61M	1	1.56552	1.80169	1.35505	1.57409	0.182439	0.00556378
Q96D71	REPS1_HUMAN	RalBP1-associated Eps domain-containing protein 1	INSSVK	I1dEN2GlcNAcK6dE	498	N2H7F0S0	01Y41Y41M(31M21M)61M(31M21M)61M	1	1.78056	2.2277	1.79202	1.93343	0.208137	0.000889167
Q96D71	REPS1_HUMAN	RalBP1-associated Eps domain-containing protein 1	INSSVK	I1dEN2GlcNAcK6dE	498	N2H7F0S0	01Y41Y41M(31M21M21M)61M(31M)61M	1	1.78056	2.2277	1.79202	1.93343	0.208137	0.000889167
Q96D71	REPS1_HUMAN	RalBP1-associated Eps domain-containing protein 1	INSSVK	I1dEN2GlcNAcK6dE	498	N2H9F0S0	01Y41Y41M(31M21M21M)61M(31M21M)61M21M	2	0.639008	0.572831	0.457645	0.556494	0.0749369	0.00374104
Q96D71	REPS1_HUMAN	RalBP1-associated Eps domain-containing protein 1	INSSVK	I1dEN2GlcNAcK6dE	498	N2H9F0S0	01Y41Y41M(31M21M21M31G)61M(31M21M)61M	2	0.639008	0.572831	0.737668	0.649836	0.0677288	0.0039798
P35613	BASI_HUMAN	Basigin	ITDSEDKALMNGSESR	I1dEK7dEN11GlcNAc	268	N2H8F0S0	01Y41Y41M(31M21M)61M(31M21M)61M21M	1	1.92727	1.98491	1.86001	1.92406	0.0510391	4.06211e-06
P35613	BASI_HUMAN	Basigin	ITDSEDKALMNGSESR	I1dEK7dEN11GlcNAc	268	N2H8F0S0	01Y41Y41M(31M21M21M)61M(31M21M)61M	1	1.92727	1.98491	1.86001	1.92406	0.0510391	4.06211e-06
Q13077	TRAF1_HUMAN	TNF receptor-associated factor 1	ITNVTR	I1dEN3GlcNAc	275	N2H8F0S0	01Y41Y41M(31M21M)61M(31M21M)61M21M	1	0.115623	0.112767	0.0970291	0.108473	0.00817561	2.19412e-06
Q13077	TRAF1_HUMAN	TNF receptor-associated factor 1	ITNVTR	I1dEN3GlcNAc	275	N2H8F0S0	01Y41Y41M(31M21M21M)61M(31M21M)61M	1	0.115623	0.112767	0.0970291	0.108473	0.00817561	2.19412e-06
Q5RHP9	ERIC3_HUMAN	Glutamate-rich protein 3	ITRENR	I1dEN5GlcNAc	248	N2H6F0S0	01Y41Y41M(31M)61M(31M21M)61M	1	0.65109	0.55217	0.65254	0.6186	0.0469769	0.000944861
Q5RHP9	ERIC3_HUMAN	Glutamate-rich protein 3	ITRENR	I1dEN5GlcNAc	248	N2H6F0S0	01Y41Y41M(31M21M)61M(31M)61M	1	0.65109	0.55217	0.65254	0.6186	0.0469769	0.000944861
Q9BX67	JAM3_HUMAN	Junctional adhesion molecule C	IWNVTR	I1dEN3GlcNAc	104	N2H6F0S0	01Y41Y41M(31M)61M(31M21M)61M	1	0.65109	0.55217	0.65254	0.6186	0.0469769	0.000944861
Q9BX67	JAM3_HUMAN	Junctional adhesion molecule C	IWNVTR	I1dEN3GlcNAc	104	N2H6F0S0	01Y41Y41M(31M21M)61M(31M)61M	1	0.65109	0.55217	0.65254	0.6186	0.0469769	0.000944861
Q03001	DYST_HUMAN	Dystonin	LLNTSR	L1dEN3GlcNAc	689	N2H8F0S0	01Y41Y41M(31M21M)61M(31M21M)61M21M	1	0.115623	0.112767	0.0970291	0.108473	0.00817561	2.19412e-06
Q03001	DYST_HUMAN	Dystonin	LLNTSR	L1dEN3GlcNAc	689	N2H8F0S0	01Y41Y41M(31M21M21M)61M(31M21M)61M	1	0.115623	0.112767	0.0970291	0.108473	0.00817561	2.19412e-06
Q16787	LAMA3_HUMAN	Laminin subunit alpha-3	LNDTVGVTK	L1dEN2GlcNAcK9dE	2751	N2H8F0S0	01Y41Y41M(31M21M)61M(31M21M)61M21M	1	3.6185	3.80992	3.10665	3.51169	0.296875	3.38143e-05
Q16787	LAMA3_HUMAN	Laminin subunit alpha-3	LNDTVGVTK	L1dEN2GlcNAcK9dE	2751	N2H8F0S0	01Y41Y41M(31M21M21M)61M(31M21M)61M	1	3.6185	3.80992	3.10665	3.51169	0.296875	3.38143e-05
Q16787	LAMA3_HUMAN	Laminin subunit alpha-3	LNDTVGVTK	L1dEN2GlcNAcK9dE	2751	N2H8F0S0	01Y41Y41M(31M21M21M31G)61M(31M)61M	1	4.63774	3.73162	3.10665	3.82534	0.628569	0.000329857
Q92997	DVL3_HUMAN	Segment polarity protein dishevelled homolog DVL-3	LNGTAKGER	L1dEN2GlcNAcK6dE	159	N2H8F0S0	01Y41Y41M(31M21M21M31G)61M(31M)61M	1	4.39172	3.82563	2.38293	3.53343	0.845712	0.00266482
O95274	LYPD3_HUMAN	Ly6/PLAUR domain-containing protein 3	LNLTSR	L1dEN2GlcNAc	118	N2H8F0S0	01Y41Y41M(31M21M)61M(31M21M)61M21M	1	0.115623	0.112767	0.0970291	0.108473	0.00817561	2.19412e-06
O95274	LYPD3_HUMAN	Ly6/PLAUR domain-containing protein 3	LNLTSR	L1dEN2GlcNAc	118	N2H8F0S0	01Y41Y41M(31M21M21M)61M(31M21M)61M	1	0.115623	0.112767	0.0970291	0.108473	0.00817561	2.19412e-06
Q9NYQ8	FAT2_HUMAN	Protocadherin Fat 2	LNVTWR	L1dEN2GlcNAc	210	N2H6F0S0	01Y41Y41M(31M)61M(31M21M)61M	1	0.65109	0.55217	0.65254	0.6186	0.0469769	0.000944861
Q9NYQ8	FAT2_HUMAN	Protocadherin Fat 2	LNVTWR	L1dEN2GlcNAc	210	N2H6F0S0	01Y41Y41M(31M21M)61M(31M)61M	1	0.65109	0.55217	0.65254	0.6186	0.0469769	0.000944861
Q9NUA8	ZBT40_HUMAN	Zinc finger and BTB domain-containing protein 40	LPVGKHNFSK	L1dEK5dEN7GlcNAcK10dE	89	N2H7F0S0	01Y41Y41M(31M)61M(31M21M)61M21M	2	2.31787	2.67524	2.26073	2.41795	0.183424	7.39418e-05
Q9NUA8	ZBT40_HUMAN	Zinc finger and BTB domain-containing protein 40	LPVGKHNFSK	L1dEK5dEN7GlcNAcK10dE	89	N2H7F0S0	01Y41Y41M(31M21M)61M(31M21M)61M	1	2.07895	2.67524	2.26073	2.33831	0.24954	0.000339963
Q9NUA8	ZBT40_HUMAN	Zinc finger and BTB domain-containing protein 40	LPVGKHNFSK	L1dEK5dEN7GlcNAcK10dE	89	N2H7F0S0	01Y41Y41M(31M21M21M)61M(31M)61M	1	2.2076	2.19305	2.30065	2.23376	0.0476659	7.24541e-07
Q9UNK0	STX8_HUMAN	Syntaxin-8	LRNETR	L1dEN3GlcNAc	199	N2H6F0S0	01Y41Y41M(31M)61M(31M21M)61M	1	0.65109	0.55217	0.65254	0.6186	0.0469769	0.000944861
Q9UNK0	STX8_HUMAN	Syntaxin-8	LRNETR	L1dEN3GlcNAc	199	N2H6F0S0	01Y41Y41M(31M21M)61M(31M)61M	1	0.65109	0.55217	0.65254	0.6186	0.0469769	0.000944861
P57075	UBS3A_HUMAN	Ubiquitin-associated and SH3 domain-containing protein A	LSNLTR	L1dEN3GlcNAc	208	N2H8F0S0	01Y41Y41M(31M21M)61M(31M21M)61M21M	1	0.115623	0.112767	0.0970291	0.108473	0.00817561	2.19412e-06
P57075	UBS3A_HUMAN	Ubiquitin-associated and SH3 domain-containing protein A	LSNLTR	L1dEN3GlcNAc	208	N2H8F0S0	01Y41Y41M(31M21M21M)61M(31M21M)61M	1	0.115623	0.112767	0.0970291	0.108473	0.00817561	2.19412e-06
Q9Y4L1	HYOU1_HUMAN	Hypoxia up-regulated protein 1	NATLAEQAK	N1GlcNAc@dEK9dE	869	N2H8F0S0	01Y41Y41M(31M21M)61M(31M21M)61M21M	1	3.6405	3.88009	3.10248	3.54102	0.32516	4.57612e-05
Q9Y4L1	HYOU1_HUMAN	Hypoxia up-regulated protein 1	NATLAEQAK	N1GlcNAc@dEK9dE	869	N2H8F0S0	01Y41Y41M(31M21M21M)61M(31M21M)61M	1	3.6405	3.88009	3.10248	3.54102	0.32516	4.57612e-05
Q9Y4L1	HYOU1_HUMAN	Hypoxia up-regulated protein 1	NATLAEQAK	N1GlcNAc@dEK9dE	869	N2H8F0S0	01Y41Y41M(31M21M21M31G)61M(31M)61M	1	4.39172	3.82563	3.10248	3.77327	0.527632	0.000199324
Q8WV22	NSE1_HUMAN	Non-structural maintenance of chromosomes element 1 homolog	NATVDK	N1GlcNAc@dEK6dE	47	N2H7F0S0	01Y41Y41M(31M)61M(31M21M)61M21M	1	1.58723	1.95546	1.719	1.7539	0.152343	0.000781241
Q8WV22	NSE1_HUMAN	Non-structural maintenance of chromosomes element 1 homolog	NATVDK	N1GlcNAc@dEK6dE	47	N2H7F0S0	01Y41Y41M(31M21M)61M(31M21M)61M	1	2.03509	1.95546	1.79202	1.92753	0.101178	6.35198e-05
Q8WV22	NSE1_HUMAN	Non-structural maintenance of chromosomes element 1 homolog	NATVDK	N1GlcNAc@dEK6dE	47	N2H7F0S0	01Y41Y41M(31M21M21M)61M(31M)61M	1	2.03509	1.95546	1.79202	1.92753	0.101178	6.35198e-05
Q96HP0	DOCK6_HUMAN	Dedicator of cytokinesis protein 6	NETLRR	N1GlcNAc@dE	219	N2H6F0S0	01Y41Y41M(31M)61M(31M21M)61M	1	0.65109	0.55217	0.65254	0.6186	0.0469769	0.000944861
Q96HP0	DOCK6_HUMAN	Dedicator of cytokinesis protein 6	NETLRR	N1GlcNAc@dE	219	N2H6F0S0	01Y41Y41M(31M21M)61M(31M)61M	1	0.65109	0.55217	0.65254	0.6186	0.0469769	0.000944861
Q2NL67	PARP6_HUMAN	Protein mono-ADP-ribosyltransferase PARP6	NGLVNASYTK	N1dEN5GlcNAcK10dE	490	N2H8F0S0	01Y41Y41M(31M21M)61M(31M21M)61M21M	1	3.7296	3.64959	3.30393	3.56104	0.184717	4.46268e-06
Q2NL67	PARP6_HUMAN	Protein mono-ADP-ribosyltransferase PARP6	NGLVNASYTK	N1dEN5GlcNAcK10dE	490	N2H8F0S0	01Y41Y41M(31M21M21M)61M(31M21M)61M	1	3.7296	3.64959	3.30393	3.56104	0.184717	4.46268e-06
Q8IYU4	UBQLN_HUMAN	Ubiquilin-like protein	NISSSATR	N1GlcNAc@dE	25	N2H6F0S0	01Y41Y41M(31M)61M(31M21M)61M	1	1.58876	1.48568	1.62499	1.56648	0.0590164	7.6277e-05
Q8IYU4	UBQLN_HUMAN	Ubiquilin-like protein	NISSSATR	N1GlcNAc@dE	25	N2H6F0S0	01Y41Y41M(31M21M)61M(31M)61M	1	1.58876	1.48568	1.62499	1.56648	0.0590164	7.6277e-05
Q8IYU4	UBQLN_HUMAN	Ubiquilin-like protein	NISSSATR	N1GlcNAc@dE	25	N2H8F0S0	01Y41Y41M(31M21M21M)61M(31M21M)61M	1	0.638157	0.549037	0.741054	0.642749	0.078458	0.00655322
Q8IYU4	UBQLN_HUMAN	Ubiquilin-like protein	NISSSATR	N1GlcNAc@dE	25	N2H8F0S0	01Y41Y41M(31M21M21M31G)61M(31M)61M	2	0.638157	0.686598	0.657839	0.660864	0.0198916	4.04582e-05
Q8N8N7	PTGR2_HUMAN	Prostaglandin reductase 2	NITRER	N1GlcNAc@dE	281	N2H6F0S0	01Y41Y41M(31M)61M(31M21M)61M	1	0.65109	0.55217	0.65254	0.6186	0.0469769	0.000944861
Q8N8N7	PTGR2_HUMAN	Prostaglandin reductase 2	NITRER	N1GlcNAc@dE	281	N2H6F0S0	01Y41Y41M(31M21M)61M(31M)61M	1	0.65109	0.55217	0.65254	0.6186	0.0469769	0.000944861
Q9H3P2	NELFA_HUMAN	Negative elongation factor A	NLSLTR	N1GlcNAc@dE	430	N2H8F0S0	01Y41Y41M(31M21M)61M(31M21M)61M21M	1	0.115623	0.112767	0.0970291	0.108473	0.00817561	2.19412e-06
Q9H3P2	NELFA_HUMAN	Negative elongation factor A	NLSLTR	N1GlcNAc@dE	430	N2H8F0S0	01Y41Y41M(31M21M21M)61M(31M21M)61M	1	0.115623	0.112767	0.0970291	0.108473	0.00817561	2.19412e-06
Q96RV3	PCX1_HUMAN	Pecanex-like protein 1	NLTATK	N1GlcNAc@dEK6dE	1091	N2H9F0S0	01Y41Y41M(31M21M21M)61M(31M21M)61M21M	2	0.639008	0.572831	0.457645	0.556494	0.0749369	0.00374104
Q96RV3	PCX1_HUMAN	Pecanex-like protein 1	NLTATK	N1GlcNAc@dEK6dE	1091	N2H9F0S0	01Y41Y41M(31M21M21M31G)61M(31M21M)61M	2	0.639008	0.572831	0.737668	0.649836	0.0677288	0.0039798
Q9UPU3	SORC3_HUMAN	VPS10 domain-containing receptor SorCS3	NLTERR	N1GlcNAc@dE	1065	N2H6F0S0	01Y41Y41M(31M)61M(31M21M)61M	1	0.65109	0.55217	0.65254	0.6186	0.0469769	0.000944861
Q9UPU3	SORC3_HUMAN	VPS10 domain-containing receptor SorCS3	NLTERR	N1GlcNAc@dE	1065	N2H6F0S0	01Y41Y41M(31M21M)61M(31M)61M	1	0.65109	0.55217	0.65254	0.6186	0.0469769	0.000944861
Q96QE3	ATAD5_HUMAN	ATPase family AAA domain-containing protein 5	NNSSGIK	N1dEN2GlcNAcK7dE	1035	N2H8F0S0	01Y41Y41M(31M21M)61M(31M21M)61M21M	1	1.95374	2.08793	1.53112	1.8576	0.237265	0.00292967
Q96QE3	ATAD5_HUMAN	ATPase family AAA domain-containing protein 5	NNSSGIK	N1dEN2GlcNAcK7dE	1035	N2H8F0S0	01Y41Y41M(31M21M21M)61M(31M21M)61M	1	1.95374	1.9623	1.53112	1.81572	0.201271	0.00197653
Q96QE3	ATAD5_HUMAN	ATPase family AAA domain-containing protein 5	NNSSGIK	N1GlcNAc@dEK7dE	1034	N2H8F0S0	01Y41Y41M(31M21M)61M(31M21M)61M21M	1	1.95374	2.08793	1.53112	1.8576	0.237265	0.00292967
Q96QE3	ATAD5_HUMAN	ATPase family AAA domain-containing protein 5	NNSSGIK	N1GlcNAc@dEK7dE	1034	N2H8F0S0	01Y41Y41M(31M21M21M)61M(31M21M)61M	1	1.95374	1.9623	1.53112	1.81572	0.201271	0.00197653
Q14676	MDC1_HUMAN	Mediator of DNA damage checkpoint protein 1	NRSSGK	N1GlcNAc@dEK6dE	1397	N2H7F0S0	01Y41Y41M(31M21M)61M(31M21M)61M	1	1.7879	1.69123	1.78982	1.75632	0.0460306	7.27188e-06
Q14676	MDC1_HUMAN	Mediator of DNA damage checkpoint protein 1	NRSSGK	N1GlcNAc@dEK6dE	1397	N2H7F0S0	01Y41Y41M(31M21M21M)61M(31M)61M	2	1.7879	1.69123	1.78982	1.75632	0.0460306	7.27188e-06
Q8N4X5	AF1L2_HUMAN	Actin filament-associated protein 1-like 2	NRTEAEVK	N1GlcNAc@dEK8dE	659	N2H8F0S0	01Y41Y41M(31M21M)61M(31M21M)61M21M	1	3.6185	3.80992	3.10665	3.51169	0.296875	3.38143e-05
Q8N4X5	AF1L2_HUMAN	Actin filament-associated protein 1-like 2	NRTEAEVK	N1GlcNAc@dEK8dE	659	N2H8F0S0	01Y41Y41M(31M21M21M)61M(31M21M)61M	1	3.6185	3.80992	3.10665	3.51169	0.296875	3.38143e-05
Q9NTX9	F217B_HUMAN	Protein FAM217B	NSSGKR	N1GlcNAc@dEK5dE	15	N2H7F0S0	01Y41Y41M(31M21M)61M(31M21M)61M	1	1.7879	1.69123	1.78982	1.75632	0.0460306	7.27188e-06
Q96SZ4	ZSC10_HUMAN	Zinc finger and SCAN domain-containing protein 10	NSSNLAR	N1GlcNAc@dE	618	N2H8F0S0	01Y41Y41M(31M21M)61M(31M21M)61M21M	1	0.659747	0.687772	0.561323	0.636281	0.054224	0.00181783
Q96SZ4	ZSC10_HUMAN	Zinc finger and SCAN domain-containing protein 10	NSSNLAR	N1GlcNAc@dE	618	N2H8F0S0	01Y41Y41M(31M21M21M)61M(31M21M)61M	1	0.659747	0.687772	0.596657	0.648059	0.0381048	0.000496539
Q6IV72	ZN425_HUMAN	Zinc finger protein 425	NSSRGK	N1GlcNAc@dEK6dE	225	N2H7F0S0	01Y41Y41M(31M21M)61M(31M21M)61M	1	1.7879	1.69123	1.78982	1.75632	0.0460306	7.27188e-06
Q6IV72	ZN425_HUMAN	Zinc finger protein 425	NSSRGK	N1GlcNAc@dEK6dE	225	N2H7F0S0	01Y41Y41M(31M21M21M)61M(31M)61M	2	1.7879	1.69123	1.78982	1.75632	0.0460306	7.27188e-06
O15457	MSH4_HUMAN	MutS protein homolog 4	NTSRNK	N1GlcNAc@dEK6dE	819	N2H8F0S0	01Y41Y41M(31M21M)61M(31M21M)61M21M	1	1.95374	1.9623	1.53112	1.81572	0.201271	0.00197653
O15457	MSH4_HUMAN	MutS protein homolog 4	NTSRNK	N1GlcNAc@dEK6dE	819	N2H8F0S0	01Y41Y41M(31M21M21M)61M(31M21M)61M	1	1.95374	1.9623	1.53112	1.81572	0.201271	0.00197653
Q5W0B1	RN219_HUMAN	RING finger protein 219	NVNQSTKR	N1dEN3GlcNAcK7dE	704	N2H8F0S0	01Y41Y41M(31M21M)61M(31M21M)61M21M	1	3.6185	3.80992	3.10665	3.51169	0.296875	3.38143e-05
Q5W0B1	RN219_HUMAN	RING finger protein 219	NVNQSTKR	N1dEN3GlcNAcK7dE	704	N2H8F0S0	01Y41Y41M(31M21M21M)61M(31M21M)61M	1	3.6185	3.80992	3.10665	3.51169	0.296875	3.38143e-05
Q92772	CDKL2_HUMAN	Cyclin-dependent kinase-like 2	NVSLSK	N1GlcNAc@dEK6dE	310	N2H7F0S0	01Y41Y41M(31M21M)61M(31M21M)61M	1	1.78056	2.2277	1.79202	1.93343	0.208137	0.000889167
Q92772	CDKL2_HUMAN	Cyclin-dependent kinase-like 2	NVSLSK	N1GlcNAc@dEK6dE	310	N2H7F0S0	01Y41Y41M(31M21M21M)61M(31M)61M	1	1.78056	2.2277	1.79202	1.93343	0.208137	0.000889167
Q92772	CDKL2_HUMAN	Cyclin-dependent kinase-like 2	NVSLSK	N1GlcNAc@dEK6dE	310	N2H9F0S0	01Y41Y41M(31M21M21M)61M(31M21M)61M21M	2	0.639008	0.572831	0.457645	0.556494	0.0749369	0.00374104
Q92772	CDKL2_HUMAN	Cyclin-dependent kinase-like 2	NVSLSK	N1GlcNAc@dEK6dE	310	N2H9F0S0	01Y41Y41M(31M21M21M31G)61M(31M21M)61M	2	0.639008	0.572831	0.737668	0.649836	0.0677288	0.0039798
O94901	SUN1_HUMAN	SUN domain-containing protein 1	NVTHHVSVTK	N1GlcNAc@dEK10dE	588	N2H6F0S0	01Y41Y41M(31M)61M(31M21M)61M	1	2.65903	3.10981	3.10783	2.95889	0.212035	3.17313e-05
O94901	SUN1_HUMAN	SUN domain-containing protein 1	NVTHHVSVTK	N1GlcNAc@dEK10dE	588	N2H6F0S0	01Y41Y41M(31M21M)61M(31M)61M	1	3.17801	3.10981	3.10783	3.13188	0.0326244	1.0247e-08
O75182	SIN3B_HUMAN	Paired amphipathic helix protein Sin3b	QNDTKALR	Q1dEN2GlcNAcK5dE	614	N2H8F0S0	01Y41Y41M(31M21M)61M(31M21M)61M21M	1	3.6405	3.22804	3.10248	3.32367	0.229824	1.53617e-05
O75182	SIN3B_HUMAN	Paired amphipathic helix protein Sin3b	QNDTKALR	Q1dEN2GlcNAcK5dE	614	N2H8F0S0	01Y41Y41M(31M21M21M)61M(31M21M)61M	1	3.6405	3.22804	3.10248	3.32367	0.229824	1.53617e-05
Q9HA82	CERS4_HUMAN	Ceramide synthase 4	QVKPNATLEK	Q1dEK3dEN5GlcNAcK10dE	81	N2H7F0S0	01Y41Y41M(31M)61M(31M21M)61M21M	1	1.88014	1.95033	2.27405	2.03484	0.171555	0.000264699
Q9HA82	CERS4_HUMAN	Ceramide synthase 4	QVKPNATLEK	Q1dEK3dEN5GlcNAcK10dE	81	N2H7F0S0	01Y41Y41M(31M21M)61M(31M21M)61M	1	2.16848	2.16383	2.27405	2.20212	0.0508943	1.06616e-06
Q9HA82	CERS4_HUMAN	Ceramide synthase 4	QVKPNATLEK	Q1dEK3dEN5GlcNAcK10dE	81	N2H7F0S0	01Y41Y41M(31M21M21M)61M(31M)61M	1	2.16848	2.16383	2.13301	2.15511	0.0157404	1.23979e-08
Q96HP0	DOCK6_HUMAN	Dedicator of cytokinesis protein 6	RNETLR	R1dEN2GlcNAc	219	N2H6F0S0	01Y41Y41M(31M)61M(31M21M)61M	1	0.65109	0.55217	0.65254	0.6186	0.0469769	0.000944861
Q96HP0	DOCK6_HUMAN	Dedicator of cytokinesis protein 6	RNETLR	R1dEN2GlcNAc	219	N2H6F0S0	01Y41Y41M(31M21M)61M(31M)61M	1	0.65109	0.55217	0.65254	0.6186	0.0469769	0.000944861
P16383	GCFC2_HUMAN	GC-rich sequence DNA-binding factor 2	SAVENK	S1dEN5GlcNAcK6dE	634	N2H7F0S0	01Y41Y41M(31M)61M(31M21M)61M21M	1	1.58723	1.95546	1.719	1.7539	0.152343	0.000781241
P16383	GCFC2_HUMAN	GC-rich sequence DNA-binding factor 2	SAVENK	S1dEN5GlcNAcK6dE	634	N2H7F0S0	01Y41Y41M(31M21M)61M(31M21M)61M	1	2.03509	1.95546	1.79202	1.92753	0.101178	6.35198e-05
P16383	GCFC2_HUMAN	GC-rich sequence DNA-binding factor 2	SAVENK	S1dEN5GlcNAcK6dE	634	N2H7F0S0	01Y41Y41M(31M21M21M)61M(31M)61M	1	2.03509	1.95546	1.79202	1.92753	0.101178	6.35198e-05
O15374	MOT5_HUMAN	Monocarboxylate transporter 5	SENNSGIK	S1dEN3GlcNAcK8dE	204	N2H7F0S0	01Y41Y41M(31M)61M(31M21M)61M21M	1	2.09138	1.51138	1.48301	1.69526	0.280339	0.00990971
O15374	MOT5_HUMAN	Monocarboxylate transporter 5	SENNSGIK	S1dEN3GlcNAcK8dE	204	N2H7F0S0	01Y41Y41M(31M21M)61M(31M21M)61M	1	2.09138	1.51138	1.48301	1.69526	0.280339	0.00990971
Q8IVV2	LOXH1_HUMAN	Lipoxygenase homology domain-containing protein 1	SENRTNK	S1dEN3GlcNAcK7dE	1295	N2H7F0S0	01Y41Y41M(31M21M)61M(31M21M)61M	1	2.09138	1.51138	1.48301	1.69526	0.280339	0.00990971
Q8IVL0	NAV3_HUMAN	Neuron navigator 3	SLGNMTGR	S1dEN4GlcNAc	1608	N2H6F0S0	01Y41Y41M(31M)61M(31M21M)61M	1	1.58876	1.48568	1.62499	1.56648	0.0590164	7.6277e-05
Q8IVL0	NAV3_HUMAN	Neuron navigator 3	SLGNMTGR	S1dEN4GlcNAc	1608	N2H6F0S0	01Y41Y41M(31M21M)61M(31M)61M	1	1.58876	1.48568	1.62499	1.56648	0.0590164	7.6277e-05
P50454	SERPH_HUMAN	Serpin H1	SLSNSTAR	S1dEN4GlcNAc	120	N2H5F0S0	01Y41Y41M(31M)61M(31M)61M	1	3.02444	4.18997	4.19619	3.80353	0.550908	0.000262271
P50454	SERPH_HUMAN	Serpin H1	SLSNSTAR	S1dEN4GlcNAc	120	N2H6F0S0	01Y41Y41M(31M)61M(31M21M)61M	1	1.58876	1.48568	1.62499	1.56648	0.0590164	7.6277e-05
P50454	SERPH_HUMAN	Serpin H1	SLSNSTAR	S1dEN4GlcNAc	120	N2H6F0S0	01Y41Y41M(31M21M)61M(31M)61M	1	1.58876	1.48568	1.62499	1.56648	0.0590164	7.6277e-05
P50454	SERPH_HUMAN	Serpin H1	SLSNSTAR	S1dEN4GlcNAc	120	N2H8F0S0	01Y41Y41M(31M21M21M)61M(31M21M)61M	1	0.638157	0.549037	0.741054	0.642749	0.078458	0.00655322
P82279	CRUM1_HUMAN	Protein crumbs homolog 1	SNGNITR	S1dEN4GlcNAc	968	N2H8F0S0	01Y41Y41M(31M21M)61M(31M21M)61M21M	1	0.695432	0.687772	0.561323	0.648176	0.0614939	0.00325561
P82279	CRUM1_HUMAN	Protein crumbs homolog 1	SNGNITR	S1dEN4GlcNAc	968	N2H8F0S0	01Y41Y41M(31M21M21M)61M(31M21M)61M	1	0.659747	0.687772	0.596657	0.648059	0.0381048	0.000496539
P18075	BMP7_HUMAN	Bone morphogenetic protein 7	SQNRSK	S1dEN3GlcNAcK6dE	302	N2H8F0S0	01Y41Y41M(31M21M)61M(31M21M)61M21M	1	1.95374	1.9623	1.53112	1.81572	0.201271	0.00197653
P18075	BMP7_HUMAN	Bone morphogenetic protein 7	SQNRSK	S1dEN3GlcNAcK6dE	302	N2H8F0S0	01Y41Y41M(31M21M21M)61M(31M21M)61M	1	1.95374	1.9623	1.53112	1.81572	0.201271	0.00197653
Q9NR82	KCNQ5_HUMAN	Potassium voltage-gated channel subfamily KQT member 5	STSANISR	S1dEN5GlcNAc	683	N2H6F0S0	01Y41Y41M(31M)61M(31M21M)61M	1	1.58876	1.48568	1.62499	1.56648	0.0590164	7.6277e-05
Q9NR82	KCNQ5_HUMAN	Potassium voltage-gated channel subfamily KQT member 5	STSANISR	S1dEN5GlcNAc	683	N2H6F0S0	01Y41Y41M(31M21M)61M(31M)61M	1	1.58876	1.48568	1.62499	1.56648	0.0590164	7.6277e-05
Q8WUA2	PPIL4_HUMAN	Peptidyl-prolyl cis-trans isomerase-like 4	TQNRSR	T1dEN3GlcNAc	440	N2H8F0S0	01Y41Y41M(31M21M)61M(31M21M)61M21M	1	0.659747	0.687772	0.561323	0.636281	0.054224	0.00181783
Q8WUA2	PPIL4_HUMAN	Peptidyl-prolyl cis-trans isomerase-like 4	TQNRSR	T1dEN3GlcNAc	440	N2H8F0S0	01Y41Y41M(31M21M21M)61M(31M21M)61M	1	0.659747	0.687772	0.596657	0.648059	0.0381048	0.000496539
P33402	GCYA2_HUMAN	Guanylate cyclase soluble subunit alpha-2	VNATFER	V1dEN2GlcNAc	372	N2H8F0S0	01Y41Y41M(31M21M21M)61M(31M21M)61M	1	0.527817	0.620062	0.306494	0.484791	0.131579	0.0228423
Q14678	KANK1_HUMAN	KN motif and ankyrin repeat domain-containing protein 1	VNGSASGK	V1dEN2GlcNAcK8dE	8	N2H8F0S0	01Y41Y41M(31M21M)61M(31M21M)61M21M	1	1.95374	2.08793	1.53112	1.8576	0.237265	0.00292967
Q14678	KANK1_HUMAN	KN motif and ankyrin repeat domain-containing protein 1	VNGSASGK	V1dEN2GlcNAcK8dE	8	N2H8F0S0	01Y41Y41M(31M21M21M)61M(31M21M)61M	1	1.95374	1.9623	1.53112	1.81572	0.201271	0.00197653
Q5VUR7	A20A3_HUMAN	Ankyrin repeat domain-containing protein 20A3	VNNSTGK	V1dEN2GlcNAcK7dE	721	N2H8F0S0	01Y41Y41M(31M21M)61M(31M21M)61M21M	1	1.95374	2.08793	1.53112	1.8576	0.237265	0.00292967
Q5VUR7	A20A3_HUMAN	Ankyrin repeat domain-containing protein 20A3	VNNSTGK	V1dEN2GlcNAcK7dE	721	N2H8F0S0	01Y41Y41M(31M21M21M)61M(31M21M)61M	1	1.95374	1.9623	1.53112	1.81572	0.201271	0.00197653
Q5VUR7	A20A3_HUMAN	Ankyrin repeat domain-containing protein 20A3	VNNSTGK	V1dEN3GlcNAcK7dE	722	N2H8F0S0	01Y41Y41M(31M21M)61M(31M21M)61M21M	1	1.95374	2.08793	1.53112	1.8576	0.237265	0.00292967
Q5VUR7	A20A3_HUMAN	Ankyrin repeat domain-containing protein 20A3	VNNSTGK	V1dEN3GlcNAcK7dE	722	N2H8F0S0	01Y41Y41M(31M21M21M)61M(31M21M)61M	1	1.95374	1.9623	1.53112	1.81572	0.201271	0.00197653
P25391	LAMA1_HUMAN	Laminin subunit alpha-1	VNTTLR	V1dEN2GlcNAc	2047	N2H8F0S0	01Y41Y41M(31M21M)61M(31M21M)61M21M	1	0.115623	0.112767	0.0970291	0.108473	0.00817561	2.19412e-06
P25391	LAMA1_HUMAN	Laminin subunit alpha-1	VNTTLR	V1dEN2GlcNAc	2047	N2H8F0S0	01Y41Y41M(31M21M21M)61M(31M21M)61M	1	0.115623	0.112767	0.0970291	0.108473	0.00817561	2.19412e-06
Q9H2Y7	ZN106_HUMAN	Zinc finger protein 106	VSGKNGSAAR	V1dEK4dEN5GlcNAc	338	N2H8F0S0	01Y41Y41M(31M21M)61M(31M21M)61M21M	1	3.6185	3.73162	3.10665	3.48559	0.271901	2.53647e-05
Q9H2Y7	ZN106_HUMAN	Zinc finger protein 106	VSGKNGSAAR	V1dEK4dEN5GlcNAc	338	N2H8F0S0	01Y41Y41M(31M21M21M)61M(31M21M)61M	1	3.6185	3.73162	3.10665	3.48559	0.271901	2.53647e-05
Q96AY3	FKB10_HUMAN	Peptidyl-prolyl cis-trans isomerase FKBP10	YHYNGTFEDGKK	Y1dEN4GlcNAcK11dEK12dE	70	N2H8F0S0	01Y41Y41M(31M21M)61M(31M21M)61M21M	2	2.18954	1.95265	2.87839	2.34019	0.392661	0.00190305
Q02809	PLOD1_HUMAN	Procollagen-lysine,2-oxoglutarate 5-dioxygenase 1	YIHQNYTK	Y1dEN5GlcNAcK8dE	538	N2H8F0S0	01Y41Y41M(31M21M)61M(31M21M)61M21M	1	3.7296	3.64959	3.30393	3.56104	0.184717	4.46268e-06
Q02809	PLOD1_HUMAN	Procollagen-lysine,2-oxoglutarate 5-dioxygenase 1	YIHQNYTK	Y1dEN5GlcNAcK8dE	538	N2H8F0S0	01Y41Y41M(31M21M21M)61M(31M21M)61M	2	3.7296	3.64959	3.30393	3.56104	0.184717	4.46268e-06
Q02809	PLOD1_HUMAN	Procollagen-lysine,2-oxoglutarate 5-dioxygenase 1	YIHQNYTK	Y1dEN5GlcNAcK8dE	538	N2H8F0S0	01Y41Y41M(31M21M21M31G)61M(31M)61M	1	3.7296	3.64959	2.63575	3.33831	0.497858	0.000443537
Q9H967	WDR76_HUMAN	WD repeat-containing protein 76	YILAGGNSSGK	Y1dEN7GlcNAcK11dE	612	N2H8F0S0	01Y41Y41M(31M21M)61M(31M21M)61M21M	1	3.7296	3.64959	3.30393	3.56104	0.184717	4.46268e-06
Q9H967	WDR76_HUMAN	WD repeat-containing protein 76	YILAGGNSSGK	Y1dEN7GlcNAcK11dE	612	N2H8F0S0	01Y41Y41M(31M21M21M)61M(31M21M)61M	1	3.7296	3.64959	3.30393	3.56104	0.184717	4.46268e-06
